# Supplementary material for: Diel rewiring and positive selection of ancient plant proteins enabled evolution of CAM photosynthesis in Agave
Source: BMC Genomics. 2018 Aug 6;19:588. doi: 10.1186/s12864-018-4964-7 (PMC6090859; doi:10.1186/s12864-018-4964-7)
Supplement: Supplementary file 21 — Agave americana transcript sequences of less than 200 bp. (FASTA 5010 kb) [file 12864_2018_4964_MOESM21_ESM.fasta]

>Aam000934
GACGGAGGCCAATGCTCGCGCCGGTAACTCCATCCTCATTTTAGGTTAAAAAATCATGGTAATTTTATGAAATTGACCCGGAAAATACCGTAATTTGCATGCAGGGCAACAGATTCTGATGGTAACATGCCTGAAGATCCTGCCGGTGTGG
>Aam000940
TCTCTTATTTTCATTCGATAAAGGCGCTCAGTCAAAGTGATGGAAGATGGCGATATGATTCCAGTGGTGCTGAATCCAGTACCTATGCTGCTGGGTTAGCGCTTGAAGCACTCGCAGGAGTTGTCTCACTGGCAGGTTCAGAGGTGGATCAGTCAATGATTG
>Aam000951
CTTGGGGAAGTGGAGGTCGAGGCTGAGCATGGCGGGCTTCAAGCCGTATTCACTCAGCTCATATGTGAATTCGGTGATCAAGACATTGCTGGGATACTACTCGGACAAGTACACCTTGGTGGAGAAGGAAGGCGCGCTGCTGCTGGGCTGGAAG
>Aam000956
CGACGAAGCTCGCCTATTTCGATGACATGTGGACTCTGCAATCCAATTCCATTTTTCTCTCTCTTCATCAGGCGGAGGACGGGCGCCGTGCCCTGATCCTAGATTCCACCATCTTCCATCCTCAGAATTGGTGCTGAACAGTAGCAATGGCGACGGAATTGAGCC
>Aam000983
GACAATTGCGCACCAACAGATAGCGACGACGAAGAAGACGAATCCAAACCCCAACAACATCAAGATCAAGCTGAAGATCACGATCCCAAACAAGATGAAGAAAACGACGACGACTCTTCGTCTCCTCCTCACATCTCGCTGCCGAGCAAATCCGCCGCCCCACGCGTCGAC
>Aam001008
TTCCGATCTGAGTCGACAGCCCTCTCCCGCGAGATCAACAATGGCAGGGCCGGCGGCTGCGGCGCTAGCGGTGGTAGTAACAGTGCTGGCGGCGGCGATGGCGGCGGTGGACGCCGGCGACCAGAACCGTGTCTTCCAGCCTTGCGCGGACGCG
>Aam001027
TCCATATGGATTTACTTTTCTGAAGTCAAAAATTTTTATATAGAGATGCTGAAATTAAAAGTATATAACTGGACGCACTACCCCGGACCAATACGGACATGTAAGTAGTTGATATTCTTCTTCTGGCTTCAGATTTTGACGAGAGGATATTGAA
>Aam001030
GAGGCCATGGCTCTCCCTCTCTCTCCAATGGCGTCCAATTCTTTTGTAAGCGGTCAAGTTCCAAATATTCTCCTCGCAAGCAACAGCAAAAACCCTAGCTTTTTCTCCGCAAACTCCAGTAGACTAAATGCTACACCATCCTTATTACTGCCTTATAGCAAAAAGGCTC
>Aam001033
CTGCCCTTATTCTGGCAACTAGTGCCACCCAGTGAAGAAGACAGCCCAGAGGCTTGTGCAGAGTTTGAGAAAGTAGCTGCGGTTGGGCTGGTGGCAGTGAAGTCTGGTTAGAATGATTAGGGCAACAGCAGTAATGTGCACGTAAGCCATGTGTTTGCAGTTAGCAGCAAGAAAAGACTGACATTTCAACTCCCAT
>Aam001036
AAATTGCTGTTGGGCATGGCAACAGCATATATCATATTACTCTTGTTTTAAATTTTCTTTATGCTGAGGATTGCTATATGTCTAGCTTTATATAGAACTTATGAGAAAGTGGGAGACTAAGGCGCTATGTTTGACATATTCTGGCCACGAAATTTCCTCTTTTTTATTGCCTGCAGCATAGCATTAGTTAATTTAGGT
>Aam001043
TATAGGATGAACCCTACCGAGCATATCGAATTGAAGAGGCAAGTTGATGAATCGTTGAGAAAGGGTTTCATCCAAGAAAGCATGAGTCTTTACGCGGTTTCCGCCTTGCTGATGCCAAAAAAAGATGAAACTTGGCGTATGTGCGTGGATAGTC
>Aam001071
CTCTTCCGATCTGTATTCGGCCAGACCCCAAAAAGAACATTTTGACACTCGTGAAGGCGTTCGGTGAATGTCGTCTGTTAAGGGAGCTCGCAAACCTAACATTGATATTGGGAAATCGTAAGACTATTGATGAAATGTCGATTACAAGTGCAGCTGTTCTCACTCA
>Aam001080
GTTTTTTTTTCCTTTTGGTAGTCTAGAGATGTTGGGTTAGCAAAATAAAAGCTGAAACCATTGCTTGCTTTCTCTCATCCTATCACCACCCGCGCGCGCGCACTCCCCACCCCCAGTCACGGTCCAAAAATAAACCCCACCCAAAGAAGAAATCCC
>Aam001087
GAGTGGACGGAATACGTCAGCGGCGATGGAAGACGACGCGAAGGTGAGAGCCTTAGATCGAGCTCGGTTAGGTTATTCCCCCCTTTTTTCTTTTAAATCAATATAAATCGAGATCAAGCCTTGACTCGGGCTGAATCGGTCTTAACTCGATCGACA
>Aam001092
AGTCACCGAGTTGAGGATCCAAGAATGCATCTTTCGGGAGCTGGAGGGAAAATGGGTGATCACTATGTTGTTGAGGGAAACATGATGAATGTTCCTTTTGGGCATGGAAATTTTTATGATGGGCAGGATGATGGTCGGTACCTTAGGCCG
>Aam001109
GAGAGAGAGAGAGAGAGAGACTCGCAATGTCCGATCGCAGAAGGGAGAAAGAGAAGCTCAGAGACCGTGCCTATCGCGACCGGGACCAGGACCGGGACCGGGACAGCGTCAGGGACCGCGACCGCGGCCGGGACCGCAAGCGCTCCCTCTCCCCCTCCTCTCCCCGATCTCCCAACCATCGCCGAGACGAGATCG
>Aam001158
CCCCGCTCCTCCTCCTCTCTACTTAAACCCAGCCCACACTCCCAATTTCTTTACCCAGCGAAACCCTTCATCTCTCTTTCTCCTTCATCTCATTTCCCAAACCCTAAACCTAGCCTTATCAATGGCGCGAACCAAGCAGACTGCCCGCAAGTCCACCGGCGGCAAG
>Aam001166
CGGCATGGACTGATATTGTGCCTCTTTTAGTGCGACTCTCTAAATTATGCCTTTGCTATTGCCTCTGTTTTCGAATCCTTGTCTCTGTGCTCATGCTGGTCATGAAAGCCATGTCTGTAGGCATATCTGTGTATTTGTAACATAGATTTTGTAGGCACCTTTTCAACCTTAATTTTAT
>Aam001222
ATCCCAACCTAAGCAGTCAAAGAGGTTCTGGGAGGAGCTCATCCCATCGGTCAACTCTACTGAGAGGGACAGAGTCTCGCGATACCTTTGCTTTTACACACAGCACTGAAGAGAGAATCCTGCAGACACCACAGCCTTCCAGAAAGAAGAGACATGAGGATAGCAGAACTGCAGAGGGAGCTTCTC
>Aam001235
TTGAGAGAGAGAGAGAGAGAGTAATCCAGTGATCACCATTGATGGATCTAGATTCAAGGTACGGGGATTTGATGTAGGTAGGGTGCATATGATCTCTTGTATCAGGTGTGAAAAACGTTCCTTTCTTTCATTTTCACATGTAATATCAGATAAATATCTTCAATGAAGTTATCTCTTGGTTCATGTTGTTTGGAC
>Aam001240
AATCACAAGCACTAAACAGGAGAGAACGAGCAGACGGAAGGAAGCGGCGCACTTTAGCGTGGATCGTCCAGAGCTGCTGAAGCCTGCTGGAGGCATTTCCCGTCACTCTGCTATTCTCAGGCTAAAAAAAGAAAAAGAACGAACCTCGTCCGCCGGCGAGCATAGAT
>Aam001250
TAATAGAATTGTCAGTTGATGGTATACGGCAACTGAAAGAAGATACAGGTTACCTTAGGGACTTGTGGGAGGATACTGTTAGTATTTTGAGTGCCTAAAATTTATTGGAGAAAAATCAAGGTTCAGGTGGAGGTGTTACAAACTTCAGAGATAAAATAC
>Aam001345
TCTTCCGATCTCTCGTAATCTGTTGTGCAGCAGGATATCGTAGACATGTATATGAAGAGCATGCAGCAGTTCACAGAGTCACTGGCCAACATGAAGCTCCCAATGGATCTCGAGACCAACAGCAGCAGCAGTACCAACAGCAGCAGCAGCAGAACTGAGAATCGTGGTTCTGGTTCCGCGAAGAAATTGCAAG
>Aam001356
CTTCCACGATTGCTTCGTTAACGTAATTCGATTTCGAGCATTTCCTAGTGTTGTTCCTTAAATTGTTATCAATGCATGCATTATTATGATCTTTAGACCTCATTTTACTTACTACTAGCGCTACAATTTTTTCAATGTAAATCTTGCAGGGGTGCGATGGATCGATACTCTTG
>Aam001390
ACCTCAGGATGGAGCGCAACATTGCTGCCAAAGCTGGCAAGTGTGGTATCTCAATTGAGCCATCTTACCCTATTAAGAAGGGTGAGAACCCACCCAACCCAGGTCCGTCTCCTCCTACCCCTGTGAGGCCCCCCACTGTATGTGATAACTA
>Aam001522
CAAGTTTGCTATTACTAAAGCGTATGTTCTCTCTTTCCATGTTACTGTTTTTTTCCTAGATGTGGTTGGCAGCTCCTCTACGAGATTGTTCCCTGAGCTAATAATTTGCAGTTCGATTGATGGTTGATGAGTTTAGCGGCCATGATGCTTTGCAGGTCAACTAGAAGGAAAGTTGTGGAACCTGAGT
>Aam001566
GATCTATGCTCTTGGTAATGCGTATGGTGGGGTTTGGCAGTAGTGAGTTTGACCCTCATTATAGGACTCTTGGTTTTGGCGGTAGGCTTGGTAATGCGTATGGTGGTTATGGTGGTACTGGTGAATTTGGTGGTGGATATGGTGGTTTTGGTGG
>Aam001616
AGGCGGCGGCGGAGGGGGCGGAGTTGATTCTGATCGGGTGCGGGTGCAAGAACGAGCTCGGGACTGCGCATCGCCACTGTGCTGAGACTTGGTTCCGATTGAAGGGGAACAGGTTTTGTGAAATATGCGGCTTGAACGCAAAAAAACATTACTGGCGAGGGTGGTAACAGATTCATCGAGGAGC
>Aam001717
TCATTTCTGCTCACATAATTTTCTACTTTTCAATTTGTACTTGTTATTTCTTCTTTCATTTGGCACTGCCCATATTTGCCATCTTCAGTGATAAGGATGAAGACTATAGTCGCACTGCTCCTCAATTTTCAGCAAATAAATATTTGCAACAACATGCTGTT
>Aam001740
TATCTGGGAGACCAATATCATCTCAAGGTGATGTTGAAACAGTAAAAGATCAGCTGCAAGCGAACATGACAGCTGACGGCGTCGCTAGGAAGAGAAGCATAGTGGATCCAGCAGTCCGGGGGGCTTGCTGTCACGAGTCACTGAAGACCGTCATTGAGATTTGTATCCGGTGCCTGTCCAAGGAGCCAACAG
>Aam001742
AGGTTCTGAAGTTTGGATTGGAGCCCTCCACCGAAGATCAAGTTTATCTCTCGACGTAGGCTGACTAGTCCTAGCTCCTTCTGTTCTTGAATCTTCCTGCAAGCTCGGGGGACTTTCTCTCAGCTCGTGGGCACCTTTTATGCTATACAAATTGTAATTCTTATTTTTTGTACCTGGCATAG
>Aam001777
CTTGTAGCTCTTGGCATGTACAATTCGTAGATAGAAGAGAGATGTGGCTACATAGGTGCCTTCTATACTAAGAGCTCAACTATGGATAATCTGTTCTTGAGAGATGTTGGTTGGAATGTATCTGGTCTACTAATCATATCCGGCCTGATCTGATCAAGCTGCGCTACTGCGGTGAGTTTCTATT
>Aam002031
ATGAATAGGGAAACAAGAAAGTTGTCTAAGATTCCTGAACAGGTGAGGGAAGAACTGAAACCCTTCTTTTTGGATAGAACAATCCTTTCACAGATCAATGCTGACAAGAAGATTGGTAAACTCGATGAGGAGACGGCACAGCACATAAGATCAGGTTTAGCACCACGATGGAGCGATATGGATGTCAATCAGCAC
>Aam002047
CTGCTGATGTAGAGAGGCAATTATGTGGGGATGGTCCTTGGCGGATTTTGAGCTTATTCATACATCAGGCCACACTGCAGGTTTAGTAAGTTTACCCTACAAACCACTGAAGGTTCTGTTCACCGGTGACCATTTTGCCGTATCTCATTCATCTGAGCTGACTATATTTGA
>Aam002188
ATAAAATATTAGAAGCGGCACAGCCGCAGACTCAGTGCAAAACAACACGAGAAAAAATCTCTCCTTTCTTTGGTAGAAAGGAAGATTTGTCAGAGTTGGAGGGAGGCCATGGCGAGAGATAGCTGCTTGGCTCGCATCACTGCTGGCACTGCTATTGGCGGTGCCGTCGGCGGAGCAGTTGGCGCTGTGTATGGA
>Aam002193
GCCGCTTCTTTGGTGTCCTCAGGCTGGATGCCGTATAAGACATAATCTATGTAGGGGAATCGCCAGTCTCTAGGCTCTGGACCGGTTGACACTTCAAGTGTTTCCTTGTCGTGATGATCTCCCGTTGACCCTGGGCAGTCTCCGAGTGAAATTTT
>Aam002209
AATACAGTGAACTACATGCCTCACAGGAGGTCCAGATACAATGAACCACATGTCTGTTAACAACCCCCTCAAACTCACGGTGGATCACACATCGAGAGTTTGAGCAAGACTGCGCAGAACTAATGAGAGGCATGTGCCTTGGTGATCGAGATCGGGACGAGATGGCGCAGCGGCTGCATAGG
>Aam002647
AAAAGCTCAGAAAGAAGATGGGGTGCGTAGACCTGATTAGTGTAACAGAGGACAAGAAACCAGACAGCGACGCAAAGAAACCAGACGACAAAGCTAAGACGGTCACGGACCCGGCAGATTGGGCGTACCCACCGCCGCCGGGGCCGCCATATGCCTACGAGTACGAGATTCAGGCGGAGCAGCCCCCTTGTTGCCG
>Aam003047
ACCCTCCTGAACTTGAATCACTAATCTTAGATAGTCACATTCCATCATGGGGAAATGAATTTGGACCTGAGCTTGATCTTCTTGATTTGGACACACTTCCTGAACCAATTTCGACTCCCGAACCTTTACTTGACTTAAGTCTTTTTCCTGAGTCGGTATTAGTTCCTGT
>Aam004117
CGTCTTCTTTTTCCACTCTCTTTCTCTCTGATTTGAAGTGAAGAAGACGCGAACAAGAAACGAAGTAGAGAGAGGCAGATAAAAAATTTAGGGTTTCGTTTTCTCTGTCGTCGAGATCTGAGATGTCAGATCCGTTAGCTGACGGCGGTGAGAGGTTGACGGCGGCGGAGGGAGCCAATGCGGTGGCGCCGCCGAT
>Aam004907
TTTTCCTTCAAGTGTTTGCTTGCAATTTGGCGCCTAAGTTTATGCCTTTAGGCCATTAGCTGTGACTGGAGATTCTGTGCACCTTCAGTGTTGCTGTCAAATTCAGTTTTTTAAAAATTGTTTTTTTTCAAAAATAAAAAATTAATATAGCCACTT
>Aam004909
ATTTACGTGAAAAATCCAAAAGGAAAAAACCACACGGAAGAGAGGGAGATTATACTTTAATCCGAAAGAATTACAAGCAGAGATCAGTGACTCTATAATTATGGGCGCACTAGGGCTTTTGTGATCCAATTCCTCTCTCGTTGGAGAGGG
>Aam004911
TCTACTCCGAGCAGAGATAGGACCCGCAACAAAGTGACGATCCCATTTAAATCTCATCCGCCCGTAGGCTGGAGTTTGTGTTTCACGCTCAGCATAGAGAAACTACCAGGCGTACAAATGTCCGTAGGACGAGGAGAGCCTGTAGGCTGGCG
>Aam004913
TCGGGCGTTGGACCCACGATTGATCTTTGAAGGTGTTCAACACTTCGTTGATCTGGAGCTTCAACGGAGTGAAGCATTTCATCGATCGGTCGCCTCGGAGCGAGCTCGGGGAGAGGATCGAGAGTGCTTGCTTCTTGTAAGCAGGCTGCC
>Aam004922
GTTTCCCGTAATTGGCTGGAAGTGGTAAAAAATCATTTACGGTGTTTGTTTGGCCGTAAGTCATAAAATGCACTTGCACCCCACTTGCAGCCTAAACAGTTAATTTTGTGGCGATGCAAACCCCACTTACAGCTCACTTGCAACACAAATTAATTAATTTTGTAGTCG
>Aam004925
CAAAGTCAAAATCAACCAAGCCTATTTTAGGGTAGACTTAGATCTAAATGACTCCTAACTTTAGATTATCTGCGGGGGTATATTGCCGAATTGGATCACGAGTTAATCAACCAGGTAGGTGGGAAGATCAGTGAGAGGTATCTGTGCCGAA
>Aam004932
TGTTAGCCTTGAAGCCATGCTTTGACTGCATTGTTATCAGAGAGTTTATATCGTCAGTCTAGCGCAAAAGAGTTTGTGATGATCACTCCTTTATTCACTCCCTTATAATAGTTATGATCTGAGTGAGTTGTTAGATTGGAAATAAGAGATCGGAAG
>Aam004946
AGGTTGAGGTCATGAGGCAGCAGTCAGAGGTTTACTGACAGAGAATTGCCAGTCTTGAGGCTGCTCAGAGAGAGATGCAGTTGTTCATGACCCAATTTACGGCGAGTTAGCAAAGCGCTAGGCAACCTAGCGGGGGCGACAACACTGGTGA
>Aam004966
GGTCGGGCAGCTCGCTGGACCCGACCCGTTTAGACCCCTCCGATGGCACGCCAGTCCTCAGTCAGATCTCTGTGACAAGGCCGGCTGTGAGCTCCTCGATATTTTTCTAACAAAGGGTGGAGAAATTGCCATGTCGCCCCCATTTTTTTCGGGTTCGCCTCCGACCCGTTCCGCTAACCCGGTAGTCCACGAC
>Aam004969
CTTGAGAACTTTTTTTTTAACTTTCCATGCAAGTTTTCAAATGTGAGCTTCTAGGATTGAGTAATGCACTGCGTATCTTTTCAAGCATTTCCCTACCCAAAGTCCCATTTTTAAAGCGTAGTACCTCAGGCGCCAATGGGTCAGAGAGGAA
>Aam004990
AGTTCGTCATCGGCCTCCCCGACCGCTCCGTTCCTCGTGTACGTAACCCCGCCGCCCCCTCTCCCAAGTCACCAACAACATCAAACCCTACCTCCTCAAAACCAAATTGTCGTCGTCACTGTCGACAACGAGGTCCTCTTCGGCAACACCGTCGTCACGAG
>Aam005011
TGATTGGTTAGGTGATCAGGATGCCATTCAGTACATGTGTCGGGAGGCGCCAAAAGCAGTTATTGAACTTGAAAATTATGGCTTGCCTTTCTCTCGAACGGAGGATGGCAAAATATATCAGCGTGCATTTGGAGGTCAAAGTTTAAATTTTGGAAAAGGTGGTCAGGCATATCGATGCGCATGTGCT
>Aam005014
CTCCCATCATCGTCTATAAAAGGGGCCCAAAAAGAGCCCAAAAGGAGCATCTGTCACCGCGAATCAATAGCCCCCTAATTTCCGCTTCTTTAATTTCGCCTAGGGTTCGTCCTTCTTCAGTTTCCACTTTCCCAATCAGTATGTCGTCCAAACAAGGTGGCAAGGCGAAGCCCTTGAAGCAACCCAAG
>Aam005015
GGTTACAGATAAGCCCACAATGATAAAGGTTACAACCACCATTGGTTATGGATCACCAAACAAGGCTAACTCATACAGTGTTCACGGTAGTGCACTGGGAGCCAAGGAAGTGGATGCTACCCGGCAGAACCTTGGATGGCCTTATGAGCCTTTCCATGTG
>Aam005016
AGGAACCGTCAGCATCGCCCATTTATATGCCCCTCTCCGCCAGTCTCTCATCACTCAACTCTCTCTCTCACGCGCGCCTCTCTCAAACCCTAACTCTCGAAACTCTAGCTCTCGAAACCCTAACTCCATCGATCGCCGCCGTCAAGATGCGTGAGATCC
>Aam005023
GTCGTGCGGCCGGCGGAGGAGGCGTCCGGCGTCCGTTCTGACCAATTTCAGTATTCGATGTATGTTACTTCTTTGATTTGGATCCTGCATGGGTTTAATTGATGCATCAACGAGAAAGTTAGATTGTGGCCCTTATCCATCTAAAGCACGATCAGATGGTTTCCCCAATGTGAGGGGGAGCATT
>Aam005045
TCCGATCTTGAGTCGGCGTTCATGTAGTTGGTGTGTTGGAGGAACTAGCGTTCGTGAGGACCAGAGGATTCTTTCTAGCGGCGTTCATGTAGTTGTTGGTACACCGGGTCGTGTGTTTGATATGTTAAGGAGGCAATCTCTCCGCCCTGAC
>Aam005056
CAGATTGTGGCGTTTTTTTGATTGATTATTGCTTGTGTATGTTTGCTGCTGGTAAAATCTAAAAAAATTCTATTTTTCCTTTTTTCCCTTTTTCCCTGAATTTTTTGATGCTCAAATTGTACTGTTGTCCAGTTTCGTCGATCTTCTGGAAAAATCGCGCTTTTCATGCTATTTTCTCCGTGCAGACGAGATCG
>Aam005095
GAGAGAGAGAGAGAGAGAGGGAATTACTGAGTACAGGAGAAAAGTGGAAAGATAGGCATGGAGCTTTTTTCTCTTTGAACCAGTTGCTGGGCCCTTTACATTAGGTCTACATTCACTGTCTTTGGAGTGGGGCGCGCGAGAGAGAGAGAGAGAGA
>Aam005179
CATGCCTCTCCTTACAAAAAGGCGAAGCTAGGGTTTGCGAAGGGTTCCTATTGCGAACCGGCGCGAGCAATTCCCCTCGATTTCTCAAGTAGGGATACAGAGGACGAACAGAAGGAGAAATGGCAGCGCCCGGAGAACTCGCCTGCTCGTACG
>Aam005208
AGAAAGCCTGTGATTGTTAATTTTCTCACAAACACAGAGAGAGGCGATGGCCACTTCTTCCTCCTCACTCCACACCGTATTCGTATACGGCAGCCTCCTCGCCGACGAGGTCGTCCGCTTGGTCCTCAACCGCGTGCCCGCCTCCTCTCCCGCCATCCTCAACGGCTACCACAGGTTTAGTATAA
>Aam005214
TTTAAGTAGCTGCATTGTTCCTAAGAATTAGCTGCAGTTGTATACTCTTCAGTGTTTAGTAGCTGCATTGTTCCGAAGAATTAGCGCCTCAACAACAAACAATTCCTAGAAAGTTGCCATCAATTAGCGATAGAAAGTGGAGCAATGTCCCAATAGAG
>Aam005262
GAGTTTCGAAACTTAGAGTTGCAGAAGCTCTAGACAAGTACCCGGGCCTATCTTGGGCTGATCCTGGTCACGGCCCGTAACCTGATCCATTGGAAATATCCAGCTTGTCCAGGCCTATAGTCCATTGGTCCTTTAATTAGCTTGGACGCAAGGAAAG
>Aam005284
TCTCTTTCTCTCTCTCACACACACCCCCCCTCGATCCAAGCTGGGTTTGTCTTAAACCCTAGACGTTTGAATTTGAGTTAGGGTTTCAAGCTCCATGGCTTACGTCCCTCCTCACAAGCGCCATTCCAAGGACTCTCCAAAGCCCTCCCCCGTCCCTTCCTCCGTCATCCCTCAATTCAAGCAAGCCC
>Aam005313
CAATGAATTACTCTCTCAAAGGCGCTATCTTACATATAGACACTGGTCCTGGTCTGCGAATTTCGGAATCTCATATGTTAGAGATAGAGGATTATACGAAGGCAATGCAGCGAGGAGATCATCAGCGAGGAGATCATGCAGGTGACCGGAAAAGAGAAGGTGCTTCTAGTCAAGTATTTCAACAGTTGCAGCTTGAAGA
>Aam005321
AGAGAGAGAGAGAGTGAGTGTGTGTGTGTGTGAAGAGGAGAGAGAAGCAGAGGCGAGGAGTCGGAGGCGGCGCCCCAAGCACGGGAAACGAGGAAACGTCTCCCCTCTCCCCCCTCGGGAAAAGGGAAAAGGAGTTGGTTTCCCTTGGATGCGATCGCTTCGTAGCCGTCACCGCGGAGTATTTTAAG
>Aam005331
CTTCAGAGTCCGAGGACCGAGACCTTCTTCAAGTCCATCGGAATTCCAATGCTCTAGTGATTTCTACTGAAATAATCACCCCAAATTACTACAGCGGCAACGAGCGCGCCATGCTCCTCCCCAACTGCCTGTTCCGCATGGGCGCGGCCGCAATCTTCCTCTCC
>Aam005350
CAGTTGTAAGAAATCCTTCGCATTCTCCGCCCCCGTTCTCGATGCGTTCGAGGCGACGTCGATGAAGCCCAAATAACTCCCAATCAAATTCCCAATCTCAACTCCAAAACCTAACTCCTCCTCCCCAAGATCGATCCATCCAATGGCGTCTCTCCTCAACACCTCCTCCTTCCTCCCTTCGAGGGCCAAGCTCCA
>Aam005369
GAAGAGTCGGCAGGGTATATGATATCATTCTGATTCTGCTGCCCCGGCGGGCAGCGAGAACAGCCATGGAGTGCGCGGCCAAGGGAAGAGGAGGCTCGTGCCTGCGGGGCCCACCCACCAGGCGCTGAGGCCTCTGCGGTGCCGTCGCCTACTGCTCCAAAGCCCACCAGG
>Aam005375
TTGGGGATGCTGACGGACTTGTCTATATCTCAGTGGATGACAACTCGCTTAGCGTCATCATCAAAAGATGGCACGGTAAAGATTTGGGATGACCGCAAAGCAGTCCCCCTCGCAACATTAAGGCCGCATGAAGGCCAGCCAGTTAGCTCCGTTGCATTCTTGACTTCACAACTCAGATCGGAAGA
>Aam005377
TCAAGATATATTTTGAGTTTCGAGACACTGCTGTACGTCCCCGCCTTAACACAGAAGGATTTTCACTACGTCCACACAGGACCTTCCACAAAGGGACCTCTACTGAGGAATTACAACTCAACACCAGAGTACACAACTCCTTCTCTCTAC
>Aam005488
ATAGGAAGAAGGTACCACTGGAAGCTGCTGAAGATGGATGGTCGCTGTGCAGCGGACCAACCAGCGGCGCACAGCATGGTCAACCAGCGGCGCACAGCATGGTCTCTGTTCTAGAAGCACCAGTTCCATGCAATCCGTTATCTTAATTTTTTTTTCCCTTCATCCTTCTTCAGTTTTTAGTGTTTTTGCA
>Aam005490
CATTCGTGTGAGCTATGCCAATGAAAGACAGGGTGGTGGTGGTGGTGGATTTCGTGGTGGCAACAGCAGTTATGGAGGGAGTTACGGCGCAGGGTATTGATGCCCCTTGTTCACCATAGAAGTTTTGTTTGGATTGTAATGTTCTGCCTACATTAGTTTTAT
>Aam005538
AAGACAGAAAAGCTAGGTTGCAGCAATATTTGAGCCCTCCATATAGTGTTTCAGCGTCTCGCCAGAGTCGGAGCCGCGTTGTCGCGACCGATGTGGAACGGTGCCCGCCGAGTCGACGATCGAGACCGTGACTTTGAACCATGACTTATATAGTGATTATGGATTCATAGGCT
>Aam005568
GCAGCCATGGCTGAATCCATAGCTTTAGCAGCCTTTCTGCAGGTCCTCTTTGAGAAGACAGTATCCCTCACACCCTTCCTCGTTCGGCAGTACAAAACATATTTGGGTGTCGATGTCAACAAAGAAGCAGCGAAGCTACGGAGCACTCTTGAAATC
>Aam005639
CAATGATCCGAGCCCCGGGTACAATATCGAACAGATATTGGATGTTTTATTTATTTGATCAGGTTTCGATGAGACCAGATATGTTGCGAGGAGCCCTGAGTTCTCCCTATTCGATTCTGCTGGCAAAAAAAGGGAGAGAAATATCTGGATCTTCCTTACACTGTAAAAGGAATGGATGTATCATT
>Aam005667
ATAAAAAAGAAACCCTAAAAAAACAAATCAAAACAACATAAGTCCTACGAACTAGGGCAATCCTAAAACACTACTAGACAACTCCTAACTGTTTCAAGTCGATTGTTAGGCTTATCAAACCCCAAAATCAACCAATCTAATTGGTCAGGTGAGTGAAA
>Aam005691
GTGAAATGTAAAGCAAAGAGTAGCAGCCATTCTTTCATTCTCTCAAAAGGCCTTTTTAACTTGTGTTTATGTGCGTATAGGAGTGGTGAAATGTAAAGCAAAGAGGGGTTCATCTGTGAAGCGGCCACATTGGGGATAAATTTCATTTCAGGCATAGCTTTGTAAATAAAAGTT
>Aam005750
TTCCGATCTGAGTTCGGGGATGTCGGTGGTTTGCTCGAAAAGGAGTTTGGCGACGAAGGATCAAAGAGAGGGATGGTCAAAGGGTACCTTGACGCGCTTGCTGATGAACTGAAAGATGGTCCTCTTGTTATTTCAATTTTGGATGGACACGCTCTTCGAGTTTTTATGGACGAC
>Aam005757
AAAGTCTCTATCTATGTACGTTCACTCTTCTCAAAAGATCAGAAGAAAGAGAACTCTTCTAAATTCGGCTCTAGCTCATCTTGCTGAGATTTAACAAGCTCACCTCCTTCGTCCTTACGGTCACCGCGGATGATGATAAGCCTCCGATGATGAAGAGGACATCGGATCCCGGCGCCGTCTT
>Aam005762
CGAAGTCACACCATTGATTGCGGAATTCGCTGACGTGTGTCCTGAAGATCTCCCAGACAAGCTGCCACCGATGCGTGACATACAGCACGCTATTGATCTAGTCCCGGGAGCTAGTCTTCCTAACTTGCCCCACTATAGAATGAATCCCACCGAGCATATCGAACTCAAG
>Aam005778
TGAAGTCCCTCAGAGCGCCTGCTCTCGAGGGAAAACAGTCTAAGTGATGGACTGTTAAGGGGGTGAGGCCTATTTATAGGCAACCCATAAAGCCTGTAATTAATGGCGCACTAATCAGAGCATCGGCCTTAATTCCCGCACGAATGTCAA
>Aam005794
CTCTTTCTAGTTCGTCCTCCTCCATCCTTCACCTGCCCCCGCCCACCACCGACACCTGCACGTCCACTGCCCGCTTCCCTCCCGCGGCGACCGGCAGTCACCGGTTTCCCACGCCTCTTGAAAAGGACCAGGCAGGTCACAGCGTCAGCAGTGGGCGACGTCTCGGCCGACGGCAC
>Aam005858
TTCTAATAATAGAGCCCACAACTTCAAAATTTTAGGAGGAAATAACTCATGTGTTTATCCTTTTCTTAAAAAATAAAAGAAACTTATGTATTTATCAAAATACCCTAGGACATGACGATCCCTGTCTTCCTAACTCGCGGCTCTTCTCCAGTT
>Aam005900
AAAGATCTCAAGAGCAGCGGCCCTTCAATCCTCCCCCTGTCCCTCAAGATCCTTCGCCGCCGCCGCCCGCTCCGGCGCCTTATCCCCATCTCCAGCAGCCCTACTACCCCTCCTACGATTCACATCAGCCACATGCGAATTACGGCCCGGCTCCGAACCCTAACC
>Aam005919
CTTCCGATCTACTATTTTCACATCTATTGACCTCTGATAACATATGATCCAGGTGCCACTGATTCTGCTAGAAATCTACGGGACATTGAGCCTGCACTCCAACTTCCTGATGGCACGCGAAGGGAGAGAATGGCGAGGAATCTCATTGAGATCGTAC
>Aam005993
AGTGGTGGTTCCATGGCCCGCCGGCCCACCAGCACATGATGCGCCTCCTCACCGGCGTCGCCCCCGACGACTCCTTCCAATTCGTTCCCCTCTCCATCGAGTCCATCGGTCCGACCGTCCTGGTCGAGGGAAGCGACCGGACCCGATCCGTTTTCTGGGTTCACGCCTGG
>Aam006047
GGGGCCTGATCGACTATAATTTGTTTTGTCAAAATCTCTATATAGTTTGGGCTCTCATTGGCAGTGTGCTCGTTGCTCCAGGGCGCGAATTCTCTGGCAGAGGAGGTGGTTGTCAAGGTATGCGGAGCGAGCTTTACAATTTGACCTGTGCATTGGCGGACGCCTGTAAAGTACTA
>Aam006141
AGGAAGTGACTTCAAAGCAGTGATATTTGAGTTCATGGAGAATGGTAATTTAGATGATTGGCTGTATCCAAAAGGAATTGAGCAGTGCGACCAAAAGACTTTGAACCTTATGCAAAGGTTGAACATAACCATCGATGTGGCTTCCGCATTGGACTATCTTCACCATCATTCTGAG
>Aam006159
ATAGCAGGATTTTGTTCTGATTTTGTTTATTGCATTCTGCAGGTGTCCACTGAGTTGGAACTTTACATGCTCCAAAGATTGAAGATGGGCTGCTCAGATAATCGGTTTACAATGATTGACAGGATCGCACGTGCTGCTTTTGAGGTTGCTCGCAAGCG
>Aam006203
TAATATGAAATACGGGAAAGTACTCGCCAATCAAGTTGGAAGGAGGGTCCGGATAGGTAACTGCTAATCCACGCTTCTGCTGCGCTACTGATCTACTACAACAAGGCCGCCATGATCCAGGCTTTAGGATCTAGACATGAGAATCCAGGGTTGTTAG
>Aam006247
CAGGGATCAAGAGGGAGAGAGCCTTGGCCTATGCATATTCACACCAGCTGCTCAAGGTCACACCAAAGTCTGCACATGCAGTACTTACTGACATTCGTTCTGGAGGCTATCCTTGGTGGTGGAGCTGGCTCGACCGCCAGCTCCCGCACGAAGCTCATCCCACCCCAATGCCCG
>Aam006646
AGTGAATGCATATAGCGGGCACTGACTTTGGCCATAATGGTATATCTTTCAAAAATTATCGAAGCCATTCTGCTTCTTCTCCGGCCTTATCTAAGGCTATAAATTTCGATTCCATAGTGGAACGGACAATACATTTTTGTTTGGAAGATTTTCAAGGTACCGCTGCTCCTCCTAGAGTAAA
>Aam006689
CCTTTCTGAATTCAATTTCTGCATACAGCTATGGGCTTCGGCAACACTGAAGAAATCGTCACCAAAGTTGCCGCGGTCAGGCTCTTCGAGGCTGGGCCTATCGACATGCACAACCTCGCCCCCAAGATCTTGCCCGACACGGTAGCTTCAGCCAAGATCCTCAAGGGC
>Aam006899
GGCATCAGCTTGGTATCATGTGACATATCACCCGGCCTACTGGGGCTGCTACAACGAGGGATACAATTGGCCGCACTTCTTAAGCTTCGCATGGTGCGTCTATGATAAGCTGGTTGTCATCAAGCTGAGGAAGACGATGATGAAGAAGAGAGCTGCTGCTGG
>Aam006926
CCAGCCAAGAGGAAGGCGGTGGGGCCCGCAACCCGCAAGGGCTTCTTCCCATTGCGCCGTCGGATAAGAGAATTCGAGTTTTTTGATTCGATCGCTAGTCGAATCGAGTTTCTCTGGGAAACACTCTACAATTGCATCTAACATGCATTAGGAACACCCTCATGGCTGCAATGTGCTTAAAGGCAAC
>Aam006941
CCGTCGGATCACAACAGCATCAATGAAGAGAAAACAGTGGCGGAGCAGCAGACCGTCAACGAGTCGGAAGTCCAGAGCGAGTGCCAGACCACCGCGGTGGCAGCAGCACCAGCGCAGCCGTATGAATTAGAATCCATCGTCGACCCGAAGAGGGTCAAGAGGATCTTGGCGAACAGGCAGTCGGCGCAGCGG
>Aam007206
TGAGAAGATTGGGGAAGATCTCTCAATCAGTTAAAGTGATATCTTTCATAAAAGGATATCTCCTAATTAATTGAAGAGATAAAGGGAATATTCCTCATTTAGCGTCCTGCGCTACTTTGCAAAAGCAGTTTCTAGCCTCGCGGCAAGTCTACTT
>Aam007233
CTGCAAAATTCGTTCTGAAAGAGGTCTCAGACCCCGCATCTCCACCACAACAATTTTTGCGTTCATTTTCGTGAATCAATGCATAATTGAGAATCTGAATCCCTAACTCTTGTTGCCAAACAAGGGGGAGCGGATATTTCCACCCCAAAAAAATGATGAAGGCGCCCCAAAAATTATTACAAGTGTGTCAT
>Aam007285
GCAGCAGCAGCAGCAGCAGCAAGATCTCAACTACGCTTCGCTTCCTAACACCAGCACCACCAGAATGGTGAGAAAAAGACCCATCTCCGAGATCTCCGACGTCGACCCCTCCCCTCCTCCCTACGCTCGCCTCCCTCCCGCTGTCTCTCTCTCGTCTGCGCCTCCGATGCTCACACCTCT
>Aam007346
GACATTATTTTTGCAAAATCTGAGCCTCTTCGTCCCGAGATATCTGACATGCAAGCTAGGGCCGGCAACGGGTCGGATACTGCAAGGATTCATGGACCCTTGCTGTCATCTGTATCGATGGCGATTGGGATAAGTGTCGTCGACTTGGACTTCGAG
>Aam007396
GCCCCCCAGTTCCGCATCGTCTTCTAGCTTGATCGGTTTCATTGGGTACTCGATAAACCTAGAAATTTGCCTGTTTTTTCCTGTTGTCTTGATGTGAAAGAAGATATCTTTGGTTGTTACCAGTGTTAGATTATTATTATTATTATTATTAT
>Aam007438
GTGAAGGAGGGGGAGACCAGTAGCCTGCAATATGTGATTCTAGAGTTGGGTGGTAAGTGAGGCTTCCACGCGTGTGGGCACTGCTTCAGTATGTTAGTCACACGTGCGAACGCATCGGCCTAAACTTTTCATCCCTTTGTTTTGTTTGGCAGCTGTGGGTAGCATAGACACAAGC
>Aam007493
GTGTGTTACCTTGATAGTTGATGTATATGTAATGTGTATGTAATGTGTATGCATGTCGTGTTATTCTCATGTAAATGTAGGAAGGGGCCAGCGGGAGCTGGTAGGTGTGAAGACGGGGTATGATATTGTGTGTGTTAAATGTAGGAAGGGGCCAGCGGGAGCTGGTAGGTGTGAAGACGGGGTATGATATTG
>Aam007585
GAAGAAGGAAAGAAAAGGAAAAAGGAAAAAGGAAAAGAAATTATAAATGAAGATATTTTCTTTGGCTTTGAATTTAAAATGTTGAAAAGACAATTTTTCCAGGTTTAAGTCGAAGATGCGGAAAACATTTCGGAGAACACCGAAATCGTCCGAAATTCAAGTGTCTCGGAACGACCCGAAATAA
>Aam007593
GGGCTACACACACAGCGAACGCCATGCAATGAACTCCCGTTCCCAGTAATCCCCTTTACCTTACACCACCTGTTTCAGTTTCCCAATTTGGTTCAGGAAAGGGAACAGCTAAGAAACTGGTGCAGAGATTGAAAATTTATCGAAGAAGAAGAAGAAGACAAGTGGCAAGAGAAAAGGAAGACTTCAGA
>Aam007624
TTTGGATTTGTTTGGTGAGATCCAGACCAGCAGCCCAGGAAGGAGAGCGGCAGCACGGCAATCCAGAACCAGCGCACATGACGGGCGAGCAGGCCGTTCTCCTGATCCACGCCAGGCCGTCGTCGGAGACCAGCACGGTGGCCTTCTCTAGCACCTTGGCCACCCTCCTATGCAGTCCAACAGCG
>Aam007722
AGAACTGAAGAAACTTTATGAGACCCATGAAAAGCTTCTTGATGTGGTTTCTCTGTTCTGTTATGTTCCAAGAGCAAAATATCTACCTCTGGGACCTACGAGTGCCAAACTCATTGATATCTATAGAAACCGACACAATATTAGTGCTTCCTCTGGTCTAAATGATCCAGCTGTT
>Aam007774
AGCAACCTAAATCTCCGACGAAGGAAGGGGCGGCGCCGGCCGGCTAGAGACGAAAGAAGCAGCGGAGATGGAGGGGCAAGAGGATAATCAGAACGCCCAACTGGTCCTTGCCAACAAGCTCTTCCTCCTCACCCACGCCGACGTCGACGACATTGACAAGGTCCGGATCCGCGATGAGGTCTTCGCCTCCGTCACGTT
>Aam007840
CAGCCGTAGTTCCATCCCGTCTTCTCCGCTCGCGAGATTCCCGCTTCCAGCTCTTGAGTTCTATCTTTTGTACCTTGTACAGTCTACTTTTGTACTATCTGGTGATGTAATGTAATATTATGTCACAATGTGTGATGACTGAGTACTTGTACTA
>Aam007848
GATCTGCACGTTGCAACCACTTGCGCATGATCACAGATTCTTCCGGGCTGTTATAAACTGAAAGATCTGCAAAGGGTTATAAATATCCTATCTCTACACGTATCTTTTACATGAAATAGAAATTGATCTGCCTTCTTTCTCCCACAAATTTCTTACATTCTGCTGGAAACAAAATTGTGTTCTTGCGATCGGGTTTTGG
>Aam007936
ACATGTCCAGGTCATGGAGCTAGGAGCGGGTGGATTCATCCTATAGTTGATCAGAGTTCGCAGCGGTAGCGTGGATCCCCAGCAGATCTTTCAGAGCTCCATCCTTCCAGGCCCCCTTGTTCGCCTCTCGAGTTTTCCTTTTTATAAACTCGTGAGTGCCTTTATACTGTTCATACTTGT
>Aam007981
CGGAAGAAGCGCACCCAGATCACTGCCGGCCAATTATTGCCCACTCTCTCTCCCCTCATCCTCTGTGTTTTCTCTCTCCTCTGTCTCACTCTCTCACCTCAGAACCCTAGAGCGATCTGATCCTCAAATTGAGTTCGATTTCCAAGAAAACCCTAGCGATCTGAGATCTCGGAACCGTCGAACCTCACCCAAAC
>Aam008037
AGATGGTGTTAATGATGCCCCAGCTCTAAAGAAAGCCGATATTGGAATTGCAGTTGCTGATGCCACGGATGCTGCTAGAGGTGCTTCAGATATTGTCCTCACCGAGCCCGGACTCAGTGTCATCATTAGTGCTGTCCTCACTAGCAGAGCCATTTTCCAAAGGATGAAGAATTACACAATCTATGCCGTGTCCG
>Aam008056
TCATCAGGATGATTCTGGAGTGACGACGGAGCTTTTCGGGTCATGGCGTTAAACGAGTTTGGAGTTTCAAGTTGTTATCAAGGATGGATCGATAGAGCCTTTCGGAGTGGTGGAGTCTTCAGAGCGAAAGATCACTTCGAAGCACCTAGCCGC
>Aam008351
ACTTTGCACCTCTTGCACTACGGGCTTCATACCCCAATCTCAATAACTCAAGAGATCAAGAAATATAAATTGAAAAATTTATATTCATTCATTGTCTATCTTATTCATTAAGTTAAGCCTCTTTAAAATAAGCTACTGTAAAGCAAAATTTTTCATCACAG
>Aam008361
CTGGAGCGCTATAAATAGCGCTCCAGAGGTTCATTCTCAGACACACCAAAAACAGAAGATCTCTCTCTCTCTACAGTTCCGAATTAAATTCTGAACTGGGCTCCAGCAAAGTGGGAATCCACGACTTCCAGAGCGACTTCCAGCGAAGTGGGAATCCGCG
>Aam008409
CTTCTTCTTCTTCTTCTTTTTTTTTCCTGAGCAACTTTGTTGTCTTATAGTGTGCAGATTGAGTTTCTCTCTTGTTACTTTTGACATTTGCCATCACATTGTTGACCTCACACAGTAGCAGGCGTGGAAAAACAAAAGCAGAGAGAGGTTGAAGACGAAGAAGTAGTAGAAGTAGAAGAAGATGATGATGACAGAGA
>Aam008479
AAATCTCGAGGCATACGGCGACTCCAAGCTCATCGTCAGCCAAGTTCGCGGGGAGTACGAAGTCAGACATGAAGACTTAGTACCCTATTACAACGCAACTATCCACATGACTGAGAAGTTCAGAAATTTTTACATCGACCATGTACCTCGC
>Aam008763
GTCTTCGAGGTTTGATGCCGTCAGTGCAACCATCACCTCACATCTCCACATGCCAAAGTTTTTCATGCCGTCGAACTTCACCATATCAATCCTCAACTAATGTGGATTCACGGATTTCACCGTCGATGTATTATCTCCAGCCATCTTAACTA
>Aam008781
GAAAAAGAAACTTGTGTCATTTGAGAAAGGAAAGTAGTGCAGGTCAATGAAAAGTCATTCTTCTGAAATGTACAAAATTGTCTGGTGTTCCAAATGCCTCTTCAAAGAGGAGCCCGATTTTTGTATATTGTTTATGGTGAGCTAAACAATGTAGATATGAACTAATCAAATTGGTCGCGACAATAC
>Aam008800
TGGTGATTATTCTCTCCCATGCATTAACCTCAGAGATTGTTTCAGCAGATGGGTTTCCGCCCTACATTTCCTATATGTTGCATCGCTTAATACTGGACAAATTCTGGATGATTTCTTCGACAAATGTTGATGCTACTTTTTCTAAATAAGAAAAATCTTTCACAATCTTTGCATTCTG
>Aam008824
ACACTCAAAAAATAGGGAGAGATAAAAAATTAAAAAAAAAAACAGAGAGAGAGAGCAATGTCAAAATCCACCATCCTCATTCCCCTCCTCCTCTCCTTCCTCCTCCTCTCCCCCTCCGACGCCGCCGACTTCTGCGTCGCCGACCCGGCGGGCCCCACCACCCCGTCCGGGTACCACTGCAAGAAGGAGTCCACA
>Aam008892
GGCGAGGATCGTCTTTTTCTTCGATGGTTACGCTCAAAGAGATCCCTCCTTCTTCGATCGATAAGAAATAGACGAGCTGAGATGAACTTTAAGGCGGCAACGGCAACGTCGAGGGTCATCTTTTTCTTCGATCAGCTTGGTGAGGGTGTATTTGTAGAGAA
>Aam008936
CTTACAAAGCAGGAACCAGAACCTGGTACTTTCACAAAGAAAAAGAACAATACTCTGATCATAATTGTGAGCATTGTTAGTGCTATCATTGGAGTGGGACTGGTTGCTGCAGTTCTGTTCCTAGTGGTTTCTAAACAATTCTATCGGGTTGAAGATGAAGGTCTGCAACTAGAAGAGAAC
>Aam008968
ACCAATTACAACTACGAATTACGGTCAGTTACGACAACCAAACAGACCCGTAGTATATATAAAAGAACAATGTGAGAATTTTAGAAAATGCATCCAAAAAGTGCCTGAGAAGTGTCCGAAATGAAAAAAAAATATATTTATAAATTTGTGAATGTAATGGGTG
>Aam008976
AGAGCCGAGTGTTGGGTCCGAGTGGTGGGTGAATGGGAAGGTGAATGCGGCAGAGGTGACGCCTCCTAAGAACTGGGCATTCTTCCCTATGGTACAACCTGGTGTCAGCTGATTTGGAATCAATCATATTGGAGGGAGCATCATAAGATTGCCAAAGGAAACCCGGAGTCAGAAAACCCCAGCTCCTGAT
>Aam009225
CCCTCTCTCTCTCTCCCTCTCTCGCTCTCTGGGAATCTTGAAATACTAAGCTTCTTCCCCTCTCTCTTCCTGAGAATTGTCAACCTAAATCAAGAAAAGGAAAGGGATTGTCGACCTAATTCCTTTCCCTAACTCATTCAGGCGATGATCAATGGCGCTTCTCCCTTTTATTC
>Aam009235
TTCCTTGCGTCTCTCTCTCCCTCTCCACCCCCCTCCTTCAAAGAATCGCAAACGGCGTTTCATCCTCATCTCCTCCTTCTCCGTCCTCTTCCTCCTCGCCTCCGCCGTCTCAATCGCATTCTTGGTCCGAACCAAGGCCAGCTCCTCCGACCCCTCGCTCAACAAAACCCCAACCCAGGCCATCTCAAAA
>Aam009433
GTTTCAAATCCGCCGACCTTGACCCGACCGCTATCTAAATGCAATAAGAAAGAATCTTTCCTCTCCTCTCTCTTCGGACTGGCCTCACTTCTCTCCGCCTGTTTCTCTCTTCTTCTCACTCCGCTGCCAACTCGTCAAGGTTTGAGAAGAGACAATGGCGGAT
>Aam009465
GTGCCCTTGTGCTCAGAGATCACTGCCAGTAATAAGCTGTGATTTTTGAATTAACTTCATTTTACCTTTACTGAGATTGTTCTCCCTGGAAAGGAGAGAGTATGTAACAGATCTTTTACATAATAAGCAGCATCTCAAATATCATTTTGACAGTAATATCTTTAGTATTTCAAAA
>Aam011364
AGGAGATGTCAATGGCCGTGGCCGTGGCCGGAGCCGGAGCCTCCCCCATGCCTCACGTGCTCCTTTTCCCGTTCCCGGCGCAGGGTCACGTGCCTCCGATGCTCAACCTGGCCGAGCTAATTTCCGACGCCGGCTTCTACATCACCTTCGTGAACACCGAGAACATCCACGGCCGTTTCCTGCGCGCTTCCTCG
>Aam011992
TTTCACACCATCCTCATACTCGCCTTCCTCCTCCCCTTCGTCTTCATTCTCACCGCCGTAGTCACTCTCGAAGGCGTCAACAACTGCTCCTCTTTTGATTGCTTGGGAAGGCGTCTGGGTCCAAGGTTTCTTGGCAAGGGAGGCGATAATTCAGCGAGGCTTGTAAGAGATTTATAT
>Aam013506
GAGTGCCGCAGTGGACGGACCAGGCGACGAACGCGTTGCTCGTGGAGAGAGCGTGGGGCACGGGCGTCAGAGGCGAGGCGAATGAAGATGGTGTTCTCGAAGGTGAGGAGCTGAAGAGGTGCCTGGATTTGGTTTTGGGAGGGGAGAGAGGGAGTGAGATCAGGAGGGAAAGCTGAGTTCAGATCCAAGAT
>Aam013569
CCTTCCTGGTAAGCTTGGTCAATGGAGCTGCAATCTTAGAGAAGTCCTGCACGAACCTCCGATAATATCCAGCTAGTCCGATGAAGCTCCTGATCTCTGTCACGGACTTCGGAGTCGGCCAATCCTTCACCGCCTGAATCTTGCTGGGATCCACCGAGATTCCTTCCTTAGA
>Aam013773
CTCAGAGTCTTGGTGGTGACGTACCAGAAGATGAGCATCAATGAGGAGTTACTGTGAACTTCATGCAGAACACTCAGCCACCAATTGTTGCTACAGACAGTGCTCTTATTTCATCAAAGGAACATTTAGAAAAGCTTTTGTTTCCAATCGTGGTCTTCTCATCTATTTCATGGTTATCC
>Aam013831
TTTGTAGTTAATTAGCTTACAATTCTTATGCACTGAATTATTTTGCAGGCACATCTTGAGGTGGTCGTTGCAGATGGAGCTTCATATCCACTGCAAGCCTGCTAGAATCTGTAATGACATCGCGCTACTTGTGACTTATCTGCAGAGTCC
>Aam013846
AGAGAGAGAGAGAGAGAGAGTGGATAAGGTCTCTCTCTCGTGGCAACGTTGTGAGGTCCTTCTCGCGTCGCAGTCGCAAACCAAGACACGTTTGCGAAGTCTCAGGAAACGTGTCAACTCTCCTCCACCTCCTCCTCGCTTTTTATTCCTCCTCCTCCCTTCTCTCTCTCTC
>Aam013853
CGGGCTGACGCTAAGTATTCTTGCAGTTTTTGGATTATGTCATTAAAGAAGATGTTTAATTTTTGGCATTTTTTGTTATGGGGCTGGCAACGCAAGCTAGATCCAGTCTATGACATTATGCTTACACTCAAGTCATTGTTTCTACTTAATGAAGATTGG
>Aam013862
CTAATCCCCACACACCCGCCTTTCCCGGCGCACGTTAATCCGCGGGTCCCGCGGCGCACGCGGTTTCCGGCGCATCAATCCTTTCATCGTCGTACGGTGTGCTCCCCCCCCAGCTGCTGCTGCGCTGACAGGCACAATACACAGAGGTGCCTGCCGCTCTTCTTTCT
>Aam013891
CTCCAAATAGCTATTGGTGGATCAAGTTCCCAGTAGAGGTTTAATTTGCTTTCAATTAAGAGATTCTGAGTTACACTTTGTGTGAGCTTGCGTACGTCCATTCTTACTGTGCGTACTGACAGCCACATATGTGCATACTCAAGATCGGAAGAG
>Aam013916
TTGCACGTCCCGCTGATGGGATTTCCCCCACTTGGAACTACTTCAGTGTTGGGATTTTTTCCACTTAGAGTCAGTCCTTTCGCTGCTAGGATTTTTCTCACTCGTAGGACTGTAACTCAAAACTACTTCGCTGATGGGATGATTTTTTCTACTTG
>Aam013931
TGCAAAATGGGTTTCCCAATGGTGATATCAGTAGGAACGGCGGTAGGCGGAGGAGGAATGGTTACGGACAGGGGAAGCGCCGGATGAACACTCGAACCGGCATGGCGCAGCGAGATGAGGCTATTAAGAGGACAGTCTATGTGTCTGACATCGATCAGCAGGTCACTGAAGAAGAGCTTGCA
>Aam013947
AAAGGGGGCAACTTTGGTTGCAATTCGGCCTAGTGAGGAGAGGTTGGGGGAGAATTGGAGCAGCAGCGGCGGGGCATCTGATGGAGGGTGTTGGGTTTCAAATGCGTTTGAAGAACCTTACAGGACAGCGGCGAGAATGTTGGTGAAGAGGAGGACATATAGCCTCGAGATGAATTCCTTC
>Aam013977
GGAACTGAACCCATCATTTCCCCCATAAAAGTAGGGTGAGGGTGGCCTTAGGGTTTCTCGGGCTCTCACGGAGGCGGGCTAGGTTCTCCCCCTCTTCCCCAATCGCTCGTTCTAGGGTTTCCTTCTCCCCTTTCTCTCGAGATGGCCAGTGCTGACGTCGAGTATCGCTGCTTCGTC
>Aam013991
GATTGACTAAAAAATTGCTTACAGCTACTTCTTTGAAGTGTTCGAAGCTTTCAACTCTCTTGAAGATCCTCAGGGAGTTTTTTTTTAGCTCACCGCGCGTGGTGAGCCGTCAGGGTGCAAAAAAAATTTCATCCTCAGGCAGTCTTTAGCCTCAAGTACAT
>Aam013994
TCGCTCGCTCGCTCGCTCGCTCTCTCACTGCAACTCAAAGCCAAAAGCCTCGTGACTCAAATGGCAGAGGCAGCAGTCGACGGAAAACCGCTCCACCCCTAGACGGCAAACCGCCCCTCCGTTAACCCAACCCACACACAATGGGCCACAACCTGCTTCTTTATGTTCTCGCCTTAACGTCGACCTTTAACGGCG
>Aam014045
AGGGACTCGAGTGAGAGCGCGTACGCCGGAACCCGAAAGACGGTGAGCTATGCCTGCACGGGGCGAAGCCGGGGGAAACCCCGGTGGAGGTCCGTCGCGGTACTGACGTGCAAATCGTTCGTCGGATGTGGGCATAGGGGCGAAAGACCAATCGAACCGTCTAGTAGCTGGTTCCCCC
>Aam014079
CCATTTCCAATTATTTGGATGCCAGGTCATGATAAACCAGAGAGACCAGTAAAAGATTTGAAGGAAATTACTCCAAAATCTGTGAAAGACTGGCCATCGATGTTCAAAATTGTTCCTCTAAAGCTGCTTGAGAATGAGAATTATGGGGGGATGTCAAAATCTGTACTGGAGGAACAAGAAAGTCAAGTCCA
>Aam014092
AACCCACTAAACAAGAAGGAAATTTTCTGTGATGACGCGCCCGTCTCGCCGGCGCTGAGGAAGTTCGTCGGAGCTCCGGAGATCTCCCGCCCCCAGGCCACGAAGAAGATCTGGGAACACATCAAGGCAAACCAACTCCAGAACCCACTAAACAAGAAGGAAATTTTCTGTGATGACGCGCCCGTCTCGCCGGCGCTG
>Aam014107
AGATTTCCATTTTATTCCATTTGGCGCCGGTAGAAGAAGTTGTCCTGCAGCAAGTTTCTCTATCTCCATGTTGGAACTTACACTTGCCCAACTACTGTGTCATTTTGATTGGCAGCCACCGAGAGAGATGGAAGGAGAAGTACTGGATATGAGTGAAGCTCCAGGAGTAGCAGTGCACAAAAAGTCAGGTC
>Aam014113
CTATCATGATGTCCTTCCTTTAGGTTGAACAGGTGATATACGAAACTCTTTACCACAGAGTAGATGAGCGTTTAGACGCGCTTGGATATTTTTCATGAACTTTGGAAAAATGAAAGGTCCAAGGATCTTGAGCTGAGTTGGGATTTACAGCTCTGGCGCTGGATTACCGCGAGTCATTTATA
>Aam014120
AGCTCTCCCCTCCCCATCTCGCCCTCCTCCGCCCTCTTCGGCGCTGGCCCTCTTCACTCCCCTCTCTCAGGCCGTCTCCGTTCCGCCCCCTCGCTCGCGCTCATCTCCACATCAAGAAGCAGCGCAACGTGTTCATTCTGAGACCCAAAGCCACTGAGCAGCAAGAATACAGATCGGA
>Aam014135
TAGACGCAGGAGGTAACTCCGCGTCTAATCAGTTTAGCCACACCGCACGACATAAAATACAATAATAAAAAGAGTTTACAAGTCCATGTCTTGGCGAGCGAGGTTACTCGCCTAAAACTGATGCTTGAAGCTTTAAGCGTCCGAAATGATCTTTGTCGCCGAATATCACTAAATCG
>Aam014212
CCATGGATTTCGATCTGGGTTTGGGCTTCTCTCTCCTCCTCCTCCTCCTCCGCTGCTCCGCTGGCACGCACAGAAAGCTTTCCCTGGTCCAGCAGCAGCCCCTGACGGTGTTAAAATACCACAACGGCCCTCTTCTCAAGGGAAATTACAGCCTTAACCTCGTCTACTACGGCCGA
>Aam014217
CTCTAGAGCTCAAACGAACCAAGAGAAGTACTAAAGAGTAAAGCTAGCTAACACAAAAACTAAAATGGTGAGAGCTCCTTGTTGTGAGAAGATGGGCTTGAAGAGGGGGCCGTGGACTCAAGAGGAAGACCACATGCTCGTCTCCTACATCCAGAGG
>Aam014272
TTATATCTTTTTGATATGTTTAAAGCAAAAAGAAAGCACCATGAGGCCCAATCTGGTGAAAGTTAAACTGTTAGAGAAACCTTGTCCTGATCCTAGAACTTCACAAGCTGATGATCCGCGTATGCATTATCCGGAACCTACTTCTTATAGAAGAAACGAATGCAAAT
>Aam014303
TGATCCATGGCACAACACCATTACCCAAACATTTAAATAAGCAACAATCTATGATAACAGGCTCTATATATATATATATATCTCTAGCTTTGTTCAATGGATTCGTACGATTTCAGGAATCGGGCGTCTTCAATGTACAACAGGCCTGGGGCCGCCGGCGGCAGCGCCACCATGTACCCGAGGGTCG
>Aam014324
AGATGGCGAGGAGCAGGGCTGAAGCGCGCGGAAGTCTCAGTCATTATTCTGTTTTGTTTTTTTTCTTTCGCCAGTTGATAGATCTGAGTCTGTTTTAGCTGCAACTGAGATGTTCTCTGGCTATGTAACTGAATGTCAGCATGTCTTCTTTTAATCTGTGATATAAATTTAGCATTCTATAAAAATTTCTCTGA
>Aam014409
ACCTGATGAAGCAAAACTGATGCTCGTAGGTAAAGATTTTGGGGATGTGGATATGAATGATTCTAAATTTAGCTCGATGAAACCAAAAGGTTGTGAAGTGGAGGGTTCGAGTCAGCCTTCTCATATCCAAGATGTGGTTGCTGTCCACACCGATACCAATTCTCTCTCCCGAG
>Aam014452
CCCTAACCCGGAAACTCTTCTAATGGCGAAGGCCGAGAAACGTCCCCCTCCTCCGTCCTCATCTGAAGAGGACTACTCTTCCGATAACGAGAAGCAGCCCAACACCACCACGAAGCCCGTCGTCCCGCAAACCCAAACCCGAGAAGAATCAGAATCCGAATCAGAATCCGAATCCGACAGCGAATCC
>Aam014465
CTTCAACGAGTTTCGTCATCCCCAAATGTGAAACATACCGAACATCGCAACTGAAACTTGGTCAGCGTTAGTTCACCGTGGAGGAAGATAGCTTTCATATTGAACTCTGGAGGTGATGGCCTCTCTGCTCGTCGGCCACGCTGCGATCGGCCTCGGCTTCCTCCTCGTCGGCCTGTGGCACCTCTTCAACCACATCAAG
>Aam014573
ATTCTCACTCCCTCTCAAAACCTAGAAAGAGAAAAAAAAAATCACATTTCACACAAAAAAATACTCAAAAAATGAAGAAAACCAAACTCCTCTTGTTGCCGCTGCTTGTAGCAGCAGTCCTCGCCGGTAACTCTTACCGGGCGGAGGCCGACACCGACCCGGGCGATGTCTCGGCAATGCAGGCGCTCTCCA
>Aam014581
GATTCCTCTGGGAAGCTTAAAAGCGGTTTCTCTAAATCCAATAAAGGCGCCACCTATGATTTTCAGTAGTTGGCGGTAACGTGGAAATACAGCAAAGGGCCTTTTCTAACGCCGCGACGTGGGAAGAAAAGATACCAGATGCAATCCACAAAAAG
>Aam014609
CCCCACCATGGGCGGCCAGACCGCTCTCAACCTCGCCGTCGCCTTATCGGAATCAGGCGCCCTCAACAGGTACAATGTCGAGCTCATCGGGGCCAAGCTCGACGCCATCAAGAGGGCCGAGGACCGCGACCTCTTCAAGAAGGCCATGGAGGCCATCGGCCTCAAGACACCGCCGTCG
>Aam014683
AATTCTATTGCTGCGTTTAAGCTTAGAGAGGGAGCTACCGTTGGGAGTGCGGTTACTCTTCGCGGCAAAGTGATGTATTCATTCCTGGACCGTCTCATCAACCTGGGCTTTCCTAGGACGGTAGGACCAGGGATTTCCAAGGAGTGAACCCA
>Aam014824
GTTATTTGCTCTCTGTTTGGTCTTCTGCTGTTGTGCTTACATGTCGTTTCCTTGCACTTCATCTTGTCCAGGCTTCTGTTGGTGGCCAATGCAGGGGATTGTCGAGCAGTTCTATGTCGGAAAGGGGAAGCAGTCGAGATGTCACAAGACCACAGGCCCATCTACGCCCCAGA
>Aam014846
CGGCCCCCGCCCGCATCAGCCCCATATCTCAAACCCTAACGCTAGATTCAGTTCTCGATCTCCGACGATGAAGACCATCTTGTCGTCTCAGACGATGGACATCCCCGACGGGGTGAAAGTCAAGGTCAACGCGAAGATCGTCGAGGTCGAGGGACCCCGCGGTAAGCTCACCCGCAACTT
>Aam015034
GTGTGGCAGAGCAAGCTGCCCGACGGCGCGGGCAAGTCCCTGCCAGGACTCGTCCTTGCTATTTAAAAGGTATAAGTAGCGGACTTCGAGGGTGAAAATAAAAGCTGAGGCTTTTGCTTTGAATGGGCTGAGGCTGAGCTTTGTGTGCGTTTGTTTGTTTGTTTGTTTGGTTCTCTTGTAAAATTTCG
>Aam015079
CGAATGCCTCAATCCCGGTACTTGTTTGCATTATCATGCTTTCGGATGAATCTTCTCCGTGAAGGTGAGATAGCATTATGTCCAGCAGAGCCCAGTTCAGAGGTACACGGGTAGGAGGAGTAGTGCAGTTGATCACTTTATGCAGGCTTTGGTTATAGATCCTCTTTTATGGG
>Aam015089
GACTTGGAAATCTAGCAAATGAAGGAAATGGACGGGTGGTGGTGAGAAATGAGTATGTGGTGTACATCTATTTCAACAATTTGATCTCTCCGTGTAAAGCTAATAATATCCAATGAGTATTGTGGTGGTGGTCACATCCCTTTTTGTTTTTTGAGAGTAAGGACGGCAATTACAAAG
>Aam015228
ACTTGATAAGTAGGCGATGTCAAGTTGAAATCTTATTATGACTGTGTGGTTGAACTTTGAGTTAATTTATATATTTGGATTGAGATGAGCCGTGTAGATGATATGGATATATTATGTATTTGGGGTAACTGACTAAAAATAAAGGAGATGCTGTCA
>Aam015251
CTCAGCATCAAGGCGCGTTGGCTCAACGCCCGCGTCTCCGCATCAAGGCGCGTTGGCTCAACGCCCGCGTCTCAGCAACAAGGTGCCCGCACCTTGGTTGTAACCACCCCGATTATGGCGCCATCCACCGCCCATGTAGCGGGGAAGTTGGCCCTCATCGTGGAGCA
>Aam015349
CCTCTCTCTCTCTCTCTCTCTCAAGCTCTCATCACTCTCTCTAAAATGGCCTTCTCCGTTCGCATCATCGCCCTCACCCTTGCCCTCCTCGCCGTCGCCACCTCCGCCCAGGCTCCCGGCGCCGCCCCCAAACCCTCCCCCAAGCCCGCCCCCGTCCCCCCACCCACCGTCGCCCCGCCCACC
>Aam015363
CATTGGAGGTGGGCATGAATACTCTGAGCAGTTTGATGAGTTCCCACTCATTTATGGTAAAGATGATTCAGAGGTTGAGTAGATGGGAAAGCTGGCGCGTTGTGCTTATACCGGTTATAGCTCAATTCTCTGGATCTATGATGATGGGCTTGGTAAGTG
>Aam015529
GAGCACCGCGGCGGTCTTCTTCGTCGTCGACCAGGGCGGCGGTAAGCCCCGCGGCAGCGACGAGATCGACAGCGAAGCAGACGAGGAGAAGAAACGGGAGCAGGTGCGGATCTCAGAAGCGCGCGCGACGGAGAGAATGGAGAGGAAGCAGTCGGAGCGCACGACGTACCTGATCGCGGCGGTG
>Aam015580
CTTCCGATCTACCTTGGGAGAGACTGAGGGGGTCGAGCATCGCCGGGGCTGTTGATCGACTTGAATGCCGATCCCTAGCCTGAAGAACGCTATGAGGGCCAATTTTGGGTGATCCATCTTTGATTGTAATTAATTAAGATGAGAACCCGTCTCAAAAGGAACAAGAAAATAAAG
>Aam015777
GTCAAATACAAATACGTCCCATTCAGCATTGGGAAGCAGAAGTATGGCAAGAAGAAGGCTTCGTCGTCAAGCAGCGGCTTACCCAGGGATTGATCGATCGCCAACGGGGCTGGGCTTCCAGCTCGAAACACGGGAGCATTGGGAAGCAGAAGTACGG
>Aam015859
GCGGGAGGCTGGTGCCCAGGCTCAAGGAGGTCGGTGCGCTCTGTGGCTGACGTGTAAAAGTTTGGGGCTGGATGTAATTTCGGAGTTGCGTAAGGTCTGGATAAAGGAAAGGGCATACTATAGCATGGAAAGTTTAGTTATGGGCAGAACGGCATACCCCTCAAACTCAGATCG
>Aam016022
GCAATCAACTTTCCAGTGCCCTAGTTCCTTGCACAAGGCGCACTGATTCCTCTTCAGATCTCTGAAGCCTGATCTGGACTTCGATCTCCCTCGATCATCTTTGCCCTTCCTATGTGAACCTCTGCCTCTTACTGCTACTGCCTCTGCTGATGTGCTTGCCTGA
>Aam016206
GATAAAGTCAGTGCTAAGAGTTTTTCAGCTGAATTAGCCAACCGGTTTATTAAATCGGATAAAGTTGAGGCCAACATGCATCTTAACAAGCTGATAAATATACGCTACAATGGCAAAAAAAACATAAAGGGAGTACATTATGGAAATATCCAATCTTGTTTCTAAACTATAGGCACTA
>Aam016336
GAATTTTATGCGATTATACAGGCTTTGCGTTACTGGAGACATTATCTGTTGCCACAGGAATTCGTGTTGTACTCAGATCACGAAGCGTTAAGGTATCTCAACTCCCAGAAGAGATTAAACGCGAGGCATAGCAAATGGGTGGAGTTCTTGCAGGATTACACTTTTATTCTCCAACATAAAGCAGGCATCGAGAATA
>Aam016552
GTTCTGATCCATGTGCAGCCCAGCAAGTCGGATTGTCCCCAGAGGAAGCTGTGGGGTGACAAAGGATCACCTCTGATACCTCTCGATGAGTTTAAGGAGATGAACTTGTCGAAGCAGTACGGACTCAGTCCAGATCCCGAAGTGCTCCAACTTCTTGATGCTGCG
>Aam016652
TTTTGTTGGGTGTGTGGGGATAGGTGGATGGCAGTGGTGGTTGTGGGTCTGTTACAGTGAGCCGGCGCGGCCGGTGATTACGAGATGAAGCAATCAGCCATCGCCGCCGCCGCCGCCATCGCCGCCTCCGTAGTTACGGCCACCTCGTCCG
>Aam016683
CTCTCTTTAAACCACTCTCTCCCTTCACTTCTTTCAAACCCTAACATTTTCTCTCTCTTTACCCCGAAATTCTCTCCCTATCTTCTCTCTCTCTCTCTCTAAAATCTCTCCCCCAGAAATAAAACAATGAGTAATTGCTGCAAGGGGCCCGGCTATGCTTCTCCCCTCGA
>Aam016690
AGGATGCCTTCAGCACCAATAAACTTTTTCCGCCGCTTGCCAGCAAGGACTGACAGCATGCTGTAAATAGGACAGGACATCTGATGGAGCTGTTTCCATCAAAGCTACTGAATAAAGTTTAGTTTCAGCGTACCCTTTAATTAACGATGTTTTATTTGGTGGCTGTAGGTGTTGAGAAACATCAGGTGAGGACTATGAA
>Aam016824
GTGCGGCAACCAGATCGGGGCACCTCTCTCATCACTCACTCTCGAAACCCTAGCTTTCGGAACGCTAACTCCGCCGATCTACGCCGTCAAGATGCGCGAGATCCTCCACATCCAGGGAGGCCAGTGCGGCAACCAGATCGGGGCAAAGTTCTGGGA
>Aam016827
GTACTCGAAGAAAGGAGCCCAGGCAGTTGCTGCCCTGGCCTTGCAGTGCGTTCACACGGACCCCAAAAACCGACCTAACATGACAGAAGTCCTTGCGACGCTAGAACAGCTTCAGACATCCAAAGAGGAAACAGCAGCCCCCCAAAACTATTCACGAGGCTAGTA
>Aam016831
CTGCGGCTGCCACCGCAACTTCCATCGCCGCGACGGGCTCCCCGGCGGCCGACCCTTCCTTCTCCCCTCGCCGCAGGGGGCGTTCCCGGCCTACTTCCCGTCGCCGTACGCGCGGATCCCGCCGCCGCCGGCGGCGATCGACCGGAGCAGGCT
>Aam016889
AGGATTAGATACCCTGGTAGTCCACGCCGTAAACGATGAGTGCTAGGTGTCACGGGCTTTGACCCTCGTGGTGCCGTAGCTAACGCAATAAGCACTCCGCCTGGGGAGTACGGCCGCAAGGTTAAAACTCAAATGAATTGACGGGGGCCCGCACAAGC
>Aam017068
TCTCTCTCTCTCTCTCTCGTTTCGGAGGTTGTCACGGAGCTGGAGTCACATCTCGGTGCGATCCTCGGCGACCAGAGGCTGGTAGCGGATTTCGTGATTGAGATCGGGTGCAGGTGCCGGAGTGTGGCGGAGCTGAGGAAGGAGCTCCGTGACCAGCGAGTGGAAGTGGC
>Aam017072
CATGTTTCAATTAAGTGTCCAAGGAGACAGAGGCCTAGAAAAGCTTTGAAATTGGTGCAATGAGGTCTTGGATGTTGGAAATTTGGAAATTATGCTTTGGGGCTTGTTAAAGGTGGCATCTTCTGGCAGAGTGCTCGAAGCCATGCTCCTAGTGCGCAATGCTTGCACAACAATGGGAAAGGAGCCCGCA
>Aam017110
CTTGCCAATTAAAATTGCTGCGTCCCCAAAAAGTAGGATCCGCGTCTAGGCAAAAGAGAGCCAGACGCGGAGATAAGATCCGCGTCCAAGGAAAACGCGGATGTTGCGTTTAACAAAAAGGACAAAAGTCATAATCATAATGATTTGATTGGAATTGATTAGCAGTGCATTAAATGCA
>Aam017127
GCCACGCGCCAAAGCGCGTGGCCTGAATCCACTAAACTGCCGCAGATTTGCGGCAAAAGCCGCAATTCTGCGGCAAAGTGGATGAATTTGGATACCAGATTTCGTCTGCGATCTTATTCAGGACTCTATCTTCTTCTGCACTATAAATATCCCTGCAAAGTGCAACGTAC
>Aam017504
TGACACTGCAAGTTAAAGAGATGGGAAGCCAAGTTAAAGAGAGGTAGGTGACAGTGCAAAGAAGGAATGTGCATACTCTTATGAGAATCAAGGAGAATGTTAGATTTCTTGTACTAAGTTTATTAATAAAACTTTCTCAAGTTCTCTCCCCGTAGACGTAGGCCAAGTTTGGGC
>Aam017538
TAAGGTTTTTGGAGCGGGGGTGAAGCCGAGGAAGATGTCGAAGAGGGGGACATGGTTGAAGAGGAAGAAGCTGAGATGGAAGATGAAGAAGTAGAGGATGGTGGAGAGAATGCTGAGGACGAAGAAGATGTCGCGGGTGAACAGGAGGGACACGAGGTTGATGGAG
>Aam017826
TTTTGTTCACCTCTGTTATATAAATTCGATATATTGATCTTTGTAAGAGGGGGATGTGAGTGTCCCGTGGAAAGAAGGTCATAGCGCAGGTGTCCATTGTTTCGTAGGAAGTACTCTTATTAATCTTTACCACAAATCAAATGGACCGCACGCCATTTACTTACT
>Aam017921
CTTTACTTCTGGTTATAATCTTTTAATTTCTACCTAGACCTTTCAAAACTTCACATTTTTCTTTTTTTTTCATGAAAATGAAATGCATAATCTCTATAACACACTGTCATACCAAAAGAGAGCCACTATTACCGCATTCATATATTCGCGCGTCTCATATCTTAT
>Aam017923
AACTTGCTTGTGAACCTTAAAGATCAATCACGGCCTATTTGTAAGGTTGGTGATTTTGGTTTGTCAAAAATTAAGCAAAATACCCTCGTTTCCGGTGGTGTGAGGGGGACGCTACCATGGATGGCTCCGGAGTTACTAAATGGCAGCAGCAATAAGGTGT
>Aam017963
TCTAGGGGTAACCTAGAGGTTTAAAGGCTTATTGCACATGCTAAGTGCAATCGCGTGACCTGCGAAAGTGGTCCAAATAAAAACCTTAGGTTAGTTTTGTTTTGCTCGAGGACGAGCAAAATATAAGTGTGGGGGTGTGTTTGGACACATATATTGCATAAATATTATTACATTCCTACATATAT
>Aam017972
TGGCGATTACGGGTGGGACACCGCTGGCCTGTCCGCAGATCCTGAGACCTTTGCCAAGAACCGCGAGCTTGAAGTCATCCACTGCAGGTGGGCGATGCTTGGAGCTCTCGGCTGTGTCTTCCCTGAGCTTCTGGCCCGCAACGGTGTGAAATTCGG
>Aam018153
GGGAGAGTCCAACGGCCCCAGCCCACCTGAATGCTGCAATGAGTGTGGCATTTGCGACAGAAGACTTCCAGAATTCGCAAGATGCCAGTGTCTAGATCTCCTTCCCAAATGTCCCCCAAGCTGCCACAACTGCGTGCGAGCACCACAACTGATCTATCCCCCCCAGGTGTCCGAAACGTTAGATCGG
>Aam018236
CTTGGTAGCGGCAAAGAAAACATGCAAGCCTAGGGTTTTCAAGTACATGGACATCCTAAATTTTCACATGTCAATGTTGGAGACATCAAACATGGGAGGTGACAAGCAATCCATGAGTGTGTGTAAACAATATAAGTGTGCAAATGCAAATGATAGATTAGCT
>Aam018253
AGCAGACTCCGCACCAACCTCCTCGGCCCCTGCACTCACTATCCTTCTCCTTCAACGGGAGGCCATCAACCATCAGAATCCAACAGAAGGCCACAACTCTCCACGCAGCTGGCCCGGCCGCCAACAGCGGCGTCGGCAGCGAGACCAACGACGACGAAACCAAAACCAAAGCAGAGGCCACACCCGCG
>Aam019126
GGTGGTGGTGGTGGTGGTGGTGGTAGAGGAGGAGGAGGGGATTCTGCTGATAACTGTTTGAGGAAAAGATTCAGAGAAGATCTTTTTAAAGAAGAGCAGCAGCCATCGTCTCAGGAAGGTGCTGGTCCGTCGTCATCGCCTCCAGGATCCAAGTCGACGAGGACGGCCTCTGCCGGGCTC
>Aam019362
AAGGTACTTACATGGAGGCAATGACGTGAGTCGAGTATATGAGTAATTATGATGCTTGCCTCAATTCAAAGCTGTGTGGATCTCATCTTTCCCCTGCCTCTATTTGTCTCTTAATTTCCTCGTTCTCTCTGAAGATTTCATTTTTTTCATTCTGC
>Aam019391
AAGAAGATTGTGGACTTGAGTTTCTATTTCTTGACTTGGACCCACTTCCTGAACTTAGCCCGACTCCTGAGCCCTTACCTGATTTGAGCTTCTTCCCTGAGTCAGTATTTGTTCCCGTACTTCCCATGTCCAAGTCAATCATTCCATCTTTTCATACTCCATTT
>Aam019484
GTCGTGTAGCTAAAGTTATAGCCAAAACACCGTAATATGTTTGGAAAGTAACCCTTAATCTTTTACAAATTGCGTGATTTTATTGCTGAAAGTAACCGGATTCCTCTTCTCTTTCTTTTACCTGTTTCTTACAAAAATTCAATCAACTATACCTGAGTAGCATTATTTATATACAAA
>Aam019510
ACAAAACGGGTCGGATTTACTTCCCCCTTCCACCAACCAAAGCCCCCAAACCCTAACCCTAGGGGCAGCCGCGCGGCAATCTTCTCGCAGGTTCGATTCATCATGGCAGATGAGGAGCCAAAGCCCCTCGCATACGTTCAGGAGACGGTGCTGAAGAAGAGGAAGAACAATGAGGAGTGGGCTATCAAGAGGAG
>Aam019803
CCCCCATCCGGTTCTCCTCTCTTTCTCTCTCTAAAACTCTTCTCTCTCTGGAATTGAATTCAATCCCGACGCAGCACAATGCAGGGGAACAGGAGGACTCTCCACCAGCCCTTCTTCCCTCTCTCCTCCCCGCCTCCTTCCCAACCCCCAACCCCATCCCCTCCCTTCCCAAAA
>Aam019881
ACACCGGTTTGGCCGGATTTTTCATAAATTCAGAAAAATTTCCAAAAATACCCTAACGTAGAAAATACGATTCTAAGATATAGGGTGAAAGCGGATTCTAACAATACAACTCCATTTGTGAATTAAAAATCGTAGAGCCGATTATCGGTGTCGGCCGACACCGACTACGGAGATTTTCC
>Aam019935
GGGACGTCTTCAGGAGGAGCCTCAGCTCCAGCAGAGATGTGTCCGGATTGAGAGACTTCAGCCGTCAAGTCCCTCCTAACCTTCTTTGGGGCTGGTTCAACAATGGGAGTAGAGCGTTGATGACGCTTACTCGCCAACTGCTTAGACCTCTTTGCTGGTGGCTCCGCCCTCGTTGCTGGAGGCTCCTC
>Aam020072
AATGGAAAACATCGTGAAATCTCCGATCTCTGGAACTCCAAGTACTCAACGCATATATGCATTCAATTATATATATTAAAATATAATAAAGAGGGGAGAGAGAATGTGAGAAAGAGATGAAACGCGGAGGTGGTCGGAACGCAGAGGTGGGAGCTCGGATGCTGGGTTGAGGCCTCGC
>Aam020311
CGGCGGCAGCCTGAGCGCCGGAGACGTCGATTCAATGGGAAGAAACAACATGAACAACAATAACAATGCTAGCAGCAGCAACAACAAGAGAGAAGAGACCGAAAGCAGATCGGGGAGCGACAACTTGGCCGGCGGTGGCTCCGGCGATGATCAGGACCAAGAGAATCCTCGCAAGAAGAAG
>Aam020408
ATGGTGGTCGGGCTCCAAGCACTCAGGCTCTCCATACTTCATCTCAATGTCACCACATTGGACTCCATGGTTCTATACTCTGTCAGTGTCAAGGTAGAGGAAGGATGCAGCCTGACCACGGTAGACGACCTTGCTACTGCGGTGCACCACATGCTCACCTTGTTCAAAGCCGCGGTGACCACACATCTTGTATAGCTT
>Aam020415
CGAATCTCCAGAAAAAATCCCAAGCGAAACCTGGGAAGCTCTGATACCACTTGTTGTTCGCCAACAACAATCACAAGAGGAAACCCTAGATCTCAAATGCAAAAGAACAATATCACCAACAGCAACTAACTCACAATCCCAGAGAAAAGCACAAAATTAGATTTAACGAGGTTCGGCCGATTTCGCACG
>Aam020560
GCAGTTTCGAACCCACGAGATGTCCCGGAATATGAGGTGAACCCTCTTGAGCTTCAGTTTCGTCGAGGTGAAGATGTCTTTAAGTGCACTTCTCAAGTAGCTAAGTGGAATGGAATAAAGGTTTCTGTGAAAATACTGGACAAGGACTGCTACTCAGATCCAGATAGCATAAATGCTTTCAGGCAAGAGTTGACTATAA
>Aam020594
TCGAGCTACTCACAGAACTCTGCATGCCAACGGGCCTGTTCCCTATGGAGGACATCCAAGAGTTTGGCTACAATCGTGCAACTGGATTCATGTGGATAATTCAAAAGAAGAATAAGAACCATACTTTCAAGAAGATCAAGCGCCAGGTGTCGTACGC
>Aam020597
CGGCCGGGGAGGAACTCACAGCCGGCCATGGAGAGTTCGACAGCGGAGGAGGCGGAAGCCGCGGAGGATGTCGGGGTATCGCGAGGTACCGTTGGGGTCTCGCTGGAGAAGAAAGAGGTCACATGGTGGGTTGGGGCTGCCAGCAAAGGAAGGAGGA
>Aam020953
TCAATCCCCTACGGCACCATGGGGCTAAAGGACCTAGAGGAGAGGAAGCTGAGCCAGGTAGCAGAAGAGGTGCACGACTTCTTGAAAGAGGCGACGACGGCGGAGCACTTCCTCGGACTGGTGGACTGGGTGGAGGTGCACAGGCCGGAGCCCGCGGCGGCGAGGATATACCTGAA
>Aam021118
GGCTCGGGCTGCACGTGGATGTTCTCAGAGGCCTGAACTGCCCAACATGAGCAACAAGTTCAGGCCATAAGACAGGAGTCAGAGGCCCTGAGGCAGCAGTCGGGGGTCATGAGGCAGCAGTCGGAGACCGACCATCAGAGGATCGCCAGTT
>Aam021130
GGTATAATAGTATCCAGTCAGGTATCCCAATATCAGGTCAAATGTGTCAGTACCAGGTGATAGCATATGTCAAGTATCAAGTGATAGCATGTCAATTGTCAGGTCTCAGGTGTCAGGTATCAGGTGTTAAGTAATAACATGTCAAGTACCGG
>Aam021310
CCCCTCTTCCCCTCCGATCCTTCCCTCTCCACCTCTCCGATCAGACACCGCCTTTCCCTCTCTCGTTGTTTAATCCGCCCCCGCCACCGTTCGCCTCTCCCTCTGCCTCTCCGACGAGACGACGCCTCCCCCCCTCTCGCTGCTCAGTTCCAAAATTCCGACAGAAGAAATAGACAACGACCGTGGAAACGCA
>Aam021397
TCTTTGAACGATGCCAAATAATACCAACTGATAACACAACTCTGCAATAGAATTCCCGCTGTACTGTATACTTAATGTCGCTCTGAGAATAAGCCAGAATACTGAAGATAAAGGAAACCTCGATAATACTGAGCATAATAAAGAAGACCGAT
>Aam021437
AGTTTGTTGAGCTTTAGAGGATAAGCTGGAACCCAGCCCTATAAGTTTAAAGGTCAGCCCAAACCTAGCTCCACCCAGGTTGGGCCTAGTAGGGCCCAGGCCCTGTTCAGGCAATTGCCAACCCCATCTAACATGTTGGTTGACGTGAAGCGTGGTGTGATAAACCGGGAACATACAGAGGCAT
>Aam021476
TGAGCTTAAACTGCATGACCATACGGTAGGTACTCCTACCTTCCACCTTAGCTTTCTAGGGGTTGTGACAAAAGTTGTTTTCAACTATGAACACAATATTTTCTTCTAAATTCTCATGCTCACAAGCTGTATTAGAATCATGTTGACAGTGAGAAAATTCTCATGGAGTCTGCTCAAATATGGAGGT
>Aam021855
TTGATCAGATTGGATATCAAGTAACTGGGCCAGCTAGCTTATGGACAATACTCGTTTGAAAATTTCAAAAACGTTAGGCCCACATCAGGACATTAGCAGCCCAAGCCTGCTCTCAAACTGGAGGATACTCTCTCTCTCACACGGAAGTGGG
>Aam021958
TGGGTCTGATTTCCAGCACTATTCAAGCGGGGTTTTCACTGGTGAGTGCGGAACTGAGCTCGACCATGGTGTCACTGCTGTTGGCTATGGAACCGACACAGATGGAACCAAATATTGGCTAATCAAGAATTCATGGGGGACTTCATGGGGTCAGAAAGGGTACATG
>Aam022043
GTAGTGAGGAGTGGGTAGCGGAGGCAGGGGAGATTGAAAGACAAAGGATGTTTCCTTCCCTTACAAAATTATTCATAGAAAGATGCCCCAAATTATCAAGGATACAACCAGGCCTTCCGGTGTCCATTGTAGATTTGACAATGACTTGTTTGCCCGAGGGAATTATCCAGCATCACTTCCCAT
>Aam022170
TCACTCTAACAATCTAATCTGATTTCCAAATCCTCAAGGGTTCACACTTCTATTAAGATCAAACATGATATCCCAATATTCGGTGTCCAACATATCATAAACATGTATCTAAGTTCTAACATGATAAGTCAGGTCATTCCATCATATATCCATCTCAATTTCCCTCATGCTACATCCTGATATG
>Aam022193
ATCTCCCCACAAGAAAGCAAGGGTGGGTGACCCACTGCCTGATCCTTCCGCCAATGTAGCACCTCCGCCTCTCTCCGAGTCGAAACCCAGTCTCACTGCTCAGTGGGATCACGATTTATATGGCCGGGCTGGTGCTGGCTTGGGATTAGACCTGCCCAACGACGAACTGAGGGAC
>Aam022199
TGCTACCATGCAGGGTGGCATTTTCCCGTCCATGTCTAGTCATGACAGGGAGCAACAGCCCCTCGGTGCTCTGTCATCTGCCCTCGCAAATGCTCCTCCTGAGCAGCAGAGGATGATGCTCGGTGAAAATCTGTACCCACTAGTGATGCAGCTAGAGCCGGATCATGCTGCCAAAGTGACA
>Aam022226
TTTGACTTACTTTTTGTTCCTATTAATTAAATATTGAGGTGGGTAATTTCAGAAGGAGTTATTCACGCACCAATTTGTAAGAAATTAAAGAATAAATTGCAGAGATCAAATCAGAGGACACAGAGATTTACGTAAAAACACGAAAGAGAATA
>Aam022260
GGCCGGGCACAAGATTAAGGCTAAGGTTGGTGGTGCGAGGAGTCCATCTTTGATGGATTCACTACTGCACAATGTGGTTGAGTAATATTTGCTATTTACAATGTGAATTCTGTAAGTTTTTTATTTATAACGTCAGTATTCAAATGGCTCAAATATGAGCATAATCCATCTAGTAAAACACTTCCTTCATTCCCAG
>Aam022289
TTCACGCTGTGGGAGGCGTCGTCCGCTGCCGCCAAGGACAACGGCAACAGAGGTAAGATCACCGAGGGTGAAAGGATTTCTTTCTTAATTGAATTTTAATTCGTCCATTAGTGAGGGGACATTTAGAGCAGAGTGGGTGAGATACAAGTCGGAAAGGAGAGCTCGGG
>Aam022422
CAGATAGCAACAATTGCGGTAATAACCAGTCAGCTCTTACTACTAACTAGCATCCTGCTTGATCAAACAATTTACTTCAATAAATTCCATGCTTGCATATCATCTTCTCAATTTTGACTTCTTAAAAGAAAAACAATGGCCTTTGTTCATGG
>Aam022560
TTCTGTGAACTGATGTCAATTAGGAAGAGGGGTGCAATGTGACGGCCAACTCCTTACACCCAGGAGTAATATTCACAAACATTACTCGCTACCTAAACTTAAATGGCATAATTATTTCTCTTACTACATTGGCAAAACCATTTACAAAGAACATTCCTCAGG
>Aam022694
TCTAGCTCTGCGCAAATGGCTCAAGGATCTCAAGGATGCGGCTTTCGATGCAGAGGATGTGTTGGACGAGTTTCAGACTGAAGCACTCCACAAAGACAAGAAAGGAAAGGTGCGTCCCTTCTTTTCCTCCCATAATTCAGTTTTATTTCGTCG
>Aam022743
AAGGCTGGCATCGGATTGAGCGCTTCCTTCATGAAGCTCGTCTCTTGGTACGACAATGAGTGGGGCTATAGCAACCGTGTCCTGGACCTGATCGAGCACATGGCCTTGGTCAATGCCACCCGCTAAATTGAGCTTGGAGGACCAGGCAAGTTTGCTGCTTGTGGCCCGGAGAATCTCTTCA
>Aam022777
GAGTGGAAGATGCAAGATGTACTTGAAGAAGAGATTAAAGTCATAAAAAACCTGGTAGGGCCTGACGAGCATGTTATTTGTGCATTATCAGGAGGAGTGGATTCTACAGTTGCAGCTACACTCGTTCACAAGGCAATTGGAGACAGGCTT
>Aam022778
GTTGCTTTAGGTTGCAGACAACCAGCTCCAAATTTGGTCACATCTCTATGGCATAAATACATGCATTATAGCTTACCTGAGCGGATTCAAGAAAAAGTAATATGTAGCTGGCCCCAAAATGATAAAAGTGCTTGCTGCTGCTGCTGCTGCACTAGTCACATT
>Aam022860
GAGCTGAGAAGAATTTCTGGATTGAAACATCTTGAATTTTCTGCCCCGAAACTAATTAGCATGAAGTTAGAATGCTGCCACTTCCTAAAGGAAGTGACGATCAATGCGCAAGAGCTCCAGTGCTTCAAATTTGGTTTGAGTTATACGATACAAGTGCTTTCCTTGCACTTTCCT
>Aam022913
CATAATCTGCGAGGCCCAAAAGAACGTATCAAAATCTTCTGTTCGTTAGCTCCTGTGGCTGTCCTGATTCGCACTGTTGCTGGTGCAAGCGAGAGAGTTCACTTGAACAATTGTTTATATGAGAGACCGTCCTTTTTTTTAATAAAGAAAAAACTGTTCATTGCCCCAGCGA
>Aam022968
AAGTTACCACCCTTTCTTTTCCTTTCTGCAGTATTAGCTATGCTTACCTTTTCTTCTCCTCAGCCAGCCACATCCAGATTGCACACCAATGTCACCGACCATGAATCTCTATTGGCCTTCAGAGATCATGTCACTGATCCAAACGGCATTCTGGCCACCAACTGGACCACC
>Aam023007
CACCTCCTTAAGAAGAGTAATGTAAATCGGCCAGGCAGAACATTTCTGCATCAGTTTGGCGAAACATGCTTGAATCCTACAAAGGGGGGAATGATCAAGATGTATTCAGTCAGCGACACCATAACACCTCCTTAAGAAGAGTAATGTAAATCGGCCAGGCAGAACATTTCTGCATCAGTT
>Aam023034
GAGCTGATAATTTGTTGTTGTGATTGTACGAGTTATTATTATGATGCACACTTATTCTTGGTTATCAATAAAGTTGTGGCAAGTTCTATGGTGAGCTGATAATTTGTTGTTGTGATTGTACGAGTTATTATTATGATGCACACTTATTCTTGGTTATCAATAAAGTTGTGGCAAGTTCTATGGT
>Aam023141
ATCATTTTTTTAATTTTTTAATTTTGCAGCTAACAAATTCATTCTGCGTGCGGAGAAAGCGAAGCCCACTTTCCTCTCTCGAGCATCTAAGAAAAATCCCCACTGTTTGCGGAGCCGCAGCTCCCGCTTCAAAATGCTGCTCCCTGTTTCTTGAATCCTCTTC
>Aam023219
TGTAATTCTTTTTGTGGGATTTTGTAGTTTTAGCTATTGTTTCTGAGAAATATTAATTGAGAAAGAGATTTTGAAATTTTATGCAAGAAATTTATTGTTTAGGGGGGCAGTTGTTTCCCCGAAAAAAATTTGATTCCGACACTTCCACTTAA
>Aam023245
TGTCGAGATGGTCAGTCTCTTGACAGTTTTGCTCCTGAGCATGAGATACAAGCACGGATGTTTTAAAGCTTGAGATTCAAGAACATACTTCTGTAGAGGTTACTTCCCAGTGACCCAGTTTTGAATGCAGTTCTAGTTCACAAATGACCCAATCATCATATCAACATGTCATCATATACAA
>Aam023251
TGAGGTATGAGGTCTACCCTTTCTATCAAGGAAACCCAAGCGACTTTTCAATCACTTTGCCTTCTCAAACCTCTCCACCCAATTTCTCCACTGCATCGCCTCAATTTCCATCGTCATCACCATCACAAGGAAACAAGAACATATCTGGTGGTGGTAAAGTACTCAAGATTGTCACCCCTAC
>Aam023275
GATCTATCGTCCGGTCTCCTCTCTCTCTCGCTCTCTCTGTTTGCCTCCCTTTCATATTTCATGGCTCCGTCCAAAAACCTAACCCTAGATTCTCTCTGATCCGCAATCTCTTGCTTATTAAATTCAATTTAGACAACAAGAGGAATAGAGAACAGGTGAGA
>Aam023329
CGATCTTCGCTATTTCTTTCACACAAATGATTATTGCTTGTAATTAAACCCAAGCTCACTTCTCCTTGTCTTTGTAAAGCTTCAATAATCACTCACCCACTCTTTTGAATTTTAATCAGAAAACCAGTGGTTCGGTTGGGTGCAAACATGCCCGCG
>Aam023387
CTTGTTGCTTTTCCGTCTTTCTTGCTTGTATAATTTTCTGGACTGATCTGTTGTATAATGCCTAATCCATTAGTTTATAGATTCATAGATTCATAGTTTTTTTTTAATGTTACCAAAGATTGATTCAATTCATTTGAGAGGTTTACTTGTTTCCATTCGCA
>Aam023463
GCGGAACCCGACAACCCGCAAAAAAAGCCACCGGAAAAGAAAAAGGTATGAGGGCAAGGATGGGTTTGACTCTCTTCACCGTCTTCTCACTCTCACTCGTCTTCATCACCACCGCATCCTCGGCCGCGGAACCCGACAACCCGCATCCGCACCCGGATCCATCCTTCAAGACCCGAGAAGCCCAGCAATTGGCAAG
>Aam023466
TAAAGAGAACAGACATGATCAGTTTCAGCACAATCCTCCATTCACGCCCCACTGGTCAAGTGACTCGCCACTTCCAAATCCTACCACTGGAACTTTCCCACCAGCTCCTAATGCTGTCTCTCGTTCCTTTGATAATTCTAAGGCAGAAGAACATCCACCTCTAAATCCTAGGGTCCCACAAG
>Aam023468
GAAGGAGGCGATTCGGCAGTACGGGGTCGATCCTGTTGGATACGGGGCCGGTCCCACGAAGACCTTACCAACCGGATCATGCAGCCCCACCACCTCATGTTGTACCCCCTCAACAGAGAGCCAAGCAAACTATGAACGTGGCACAAAGAAGGGCTCTGAGACTACCAAAGGTAGTACAATCAGCATATTGT
>Aam023471
GCAAATGACAACTGGTGCCCTTTCTTGAATCCCAATCTCTCATCGATAGAAGAAACTAGTGTTGCTGATTATGGCGAGCCACCAAGGAGGTTCATTGATGCTTGGTCGAGCGAGAACATCACCCCCACATCCACCAACAACCCTGATGAGTCCCCACGATAGA
>Aam023477
TCTGAGTTGTCAATCCAAGAAGAAAGGCCTTAGCCCTGTATCCGGTCTTCCTTATGTACATCTCTGTTGGGTTTTTGATCATAGCCATAGATTGAGGATCCAGAGCTTTGTGATCATTACAGTGGGAATATATGCCGCCCCCCACCCCCACACGCGCGCGCACACACAAGCACCTCTCTTGAAAC
>Aam023654
CGGAGGTTTGCATTTTCTTGCCATCCAAGAAAGTCTAGATTCAGATGATTGTGTTGGGTTTTGGCTTTTAGTGGACTTGCCCCCACCACCAGTGTAATTTAAGCTAGTTATTCCAAAATCTGTGAATAGATTTACACCTACAAAACTTTGTTCTGACAATGTCACTCACAACATAATCAAAAGTAATTTCATTTTC
>Aam023660
CCCGGGGGTTGCATAAAGAGAAACCAAGGTGACTTCCAGTCAAAAGTTTCATGAAGAGTATTATTAATTAGAGATCACTGTTTGAAAAATTGGTTGCTACCTATAACAAAAAGAACTGCATGAGAAATTAAAAAAAACCACCGGGTGCAAACAGCCTGGCATAATAAAAGTGTGCCCAAAGATGA
>Aam023711
GCAACATTGGCAGGAAACAGCCAAGTTTTCAGTGGCCTTGTGCAAGGAAGATGATCATTCAAATACATTTCTATAGGGTTTCTGTGTATCCATGTACTCTTTGTATTCTTTATCCTCTCCAGTGTATTGTTCCTCCCTGTGTGATTCGCTACATGAGTGGCCGAGTATTTTGGGAAATTTCTTTTC
>Aam023898
TTTCAATCAAATTGCTAGAGTTGGGGGGAAAATGGAGCTCGGAACGATCTTTTTATTGGCGGTTCTGCTGCTAGTTTCTTCTGCAATAGGAATCGAAGCTGCTGGAGTTTGGGGAGGATTACGTGCGGCCTCAGCCCCGCAAAACCCTAAGCTTTCCATGGAAACCCAGGT
>Aam024348
TAAAGGGCGAAAGCTTCTCTCGTGTTACCTTAAAGTTCTTTACCCTTGTGATGACTTGGCTCGAATTGTTTCCATGGCTGTATTCCGCCACCTGAGGTTTTTATTTGGCGAGATGCCACTGGATTCCATTGCAGCCAAAACAACTACAGATCTGTTGATTACTGTTGCTTCAATTGTCC
>Aam024986
CGGGGGGAACCCGTTGCCCCCTTCGCGGTTCTCAGTGCTCCAATCTCTCTCTCTCTCTCTCTAAAATTCTCCGAAATTGGGAACTCTCTGTGAATTTCCGTAAGTTTGTTCTGTATTTTGTTTCTATTCTCGGCGAGAAGATGGGAGACGCTGCTTGGGGATCCTGGGAAGACCAC
>Aam025509
AACCCCTTCACAGGGTCATCCACCACACCAATGCCTAGTGGTCCCAACAAGGTGATGCACCAGTGCCGAGGACATCCCAGGCTGTTCCGAAAGCTCCATCTTCACAATCTGCTGCTGGGATTTCAGATCCAGCAGCACCAAGCACACCTGTCAAAGGAGATGGGACAAAAGCCA
>Aam025523
GATGACAACCTCCGCCCCGGTCCAAGTATCGGCTGAGGACAAGGAGTACTGCGAGGATCCATCTGGAGCTCAGTAGAAGACTTGGAGACTGCTTTTAGTTATTTGTTTTTGTTTCCTTATAGATGCATGAATAAGAGAGTTTGGACTCATTTCTCAGTATTTAAATTTATGCCAGTTATTTAGTTT
>Aam025651
TGAAGCAGCTTTTCCAGGAATTTGAAGCCGGAGGTGATTCAAATTCTCAGCTGGCAAAAGTGACCATGCGGATTATGCAAGCTCTTCAGAGTAACCTGGATGGGAAGTCTAAGCAATACAAGGATCCTGCACTAACCTACCTGTTTCTGATGAAT
>Aam025808
TTGCACGGCAAATCCAGGATGCTTTTGTCATTGTGTAGTGGCAGTCTTCCTTCATGGTGTTACCAGATGACCAAGGCATGCCCTTTTCTGTTTCCTTTCGAAACAAGGAGGCAATATTTCTATTCAACTGCCTTTGGATTATCCCGAGCATTGCATCGCCTACAACAGCAACAAAAATGCAGATAATCATAGTTCAG
>Aam026132
CAAGTTTGAGCTCAAACTACAGCCTTTCATGCAGTTTAGAGCATGCACATGTATGCATGTGCACATGCACACACACAAACATTGGGGCCTACATTGTTTCCTTCTTCCTCTGAATCTTGGTCGGTATAGTAACTTTAAAAAGTGTGCGCACTC
>Aam026196
AGCAACCTCAGCCGCTGAGTCTCTGGGAATCGAATCCTTCTCTCAATTCCCCTCCTATCTCTCGCTTCAGGCGACTCGAGGGTGAAGAGGGGACAGAGGGGGTGGGAGGGGGAAACAAAAAAAAAAAAACCAAACGGATACGATGGAATTTCAATCGACATCGTGGGACGCCC
>Aam026265
AGGTCCAGCCCATTGACTGTTAGTGAAATATCCTTTTGATTCGATTTGTCCCAGGAGAATGCAGATCAACCCATTGATTGCCTAACGAGGTTGTGCTACGTCCTGGGCTCGAGATGTTGAATGCAGGCACTGTGCATGCTTCTTGTCCGATATGCTGGCTATCGTGCTCAAGTGACTCAGATGAATTCAAGATTG
>Aam026319
CATAGAGAGGAGTCCCACAAGAACCAGTTTGACCCCGCGGCCGGTGAGAGGGAGAGCTCTCCCACTGAGAATTTTCGAAGTTTCGGATTAGGATCCCACCGCCGACCCGTTAGCAGGCGATGGTCTGATCTTTCTCTCTTGACTTGTTCAGACAGAGAGAGAGGGGAGGGGGGAGAGAGAGGAGGGGAAGCGAGTG
>Aam026650
TGCATCCATTTGTCATGGACAGCTGATTCTAGCAGCTGCAGATGTGGTGAAAGGTCGGAAGTGTACTGCATATCCTTTAGTAAAGCCAACTCTAATTGCTGCAGGTTCTCATTGGGTAGAGGCAGAGACGATGGCTCAATGTACTGTTGATGGTAATCTTATAACTGGAGCAACATATGAGGGGCATCCTGAG
>Aam027058
GCAGAAGGGAAACGAAGAGGCTAGAGTCGCTCCGATCTCATCAGCACAATTCCTCTCGTGGAAGCGCCATAAGATGCTGATACATCAGCTAGAAAAGCTGAGGCGGCTAGGAAACGTGCTGAAGAGATAGCTTCGGGAACGCTGCAGATGAATGGTCACGAACTCTTCCTCCATGAACCTTG
>Aam027202
GTGGAAAAGGAAAAAATGGCAGGATTTCAAGTTGAGACTACTGAAGCTTCTCGAGTTGGAGAAACCCTGGACTTTGATCCTTGATGATGCGATGGCGAGTTCCTTTGTCTCCCCAATTACAGATGTGATGGAAGATGACAAGCAACTTTGTTGTTGAGGAGTATGAAAGATCGTTGGGA
>Aam027548
CCTTTTTACAATTCAAACAAATACCCAATTCCCCATTTACCCAAAACCCTACCAAAAAACCAAAATTCAACCAAAGCAACAGAAAATTATACCTCGACCATCTGAACGGTCCCCGCATTATCAAAGAGCTCAGCGAGATCCGAGCTATCCACCGAAAAC
>Aam027553
GTCAAACAAGCACCACAGCCTTGGGACTGTCAGGGCTGTTTGAGTGATGAAGGGCTTGTTACAGTGCATGTACCAAGTATATTGAGCTAGTATGTTTTATGGATTGAGTTGTGTTGTTGTGCGTGTTGGAACTGCAACTGCTCATTTTTATAAATAAATTTATTGTCTTTTTTAGTATT
>Aam029285
GCAGATCTTGCTGCCGTACAAGTTGTAAAGTATGCAGTATAGATAAACCGACTCGTTTAAGGTACAACATCCTCATCTAAGCTTATTAATTTAGGAAGCATTGAGGACAAGAGGACTGAAAGATGACACAACCTGCATCGTTGTTGATATAAGTCCACCTGACAATTCAGTGGCAC
>Aam029664
ACTCTGGTCATTGAGAGATCTCTCGTGGCTATTTGGATCAAAATTGATACATTCACTCCTCTACTCTGGTATGCACACTTCCTTCTTCCTCTCTCGTCTCTCTCACTGACCTGCACTTTGATTTCTTCCAATAGTTGCTGTTTGAAATGACTTTTGCGTGAAATGAGAATGTAAAACCCTAACTCTTGTTGCCAA
>Aam029847
TAATTTGTTTCGAAACCCTAATCTGTCTCCATGGGGCTGTGGGAATCTTTCCTCAATTGGCTACGAAGGATGATGCAGTGAAGGGGAGGGATATCAAAATTAGTCCTTTCAGTCCGTTGATTTGTTCAAGTTTATTGTTGTTTGCAGCCTCTTCTT
>Aam030978
GATGCTTCAAAATCTTATAGTCAAAGCACAACAAGTATAGACTCATTCTCATGCTGCCACAAACACTAAAATTACTCCTTTTTCCTTGCATGAGTAGTTTTGCTTTTGTGATGAACGCATGAACTAACATTTTGTTGTGTTCTGCAAATTAGAGCAACAATGAAAAGCTATTAGAGAACCCTTACC
>Aam031168
AGCGTGGCAACTTCACTGATCATGAGGAGAAGCTCATTGTCCATCTCCAAGCTCTCTTGGGTAATAGGTAAACATTAATTAAAGGCCTGCGTGTTTGTTATGTTTTGTCCAGCGCATCTGTGTGTGCAGCTCGTTGGGTGTTGAGTGAGGGCTGTT
>Aam031594
CTGAAGCTGCAAAACAGTTTGGCAAAAATTTCAAGAAGAAATATTCCACCACGGTTGCTTAAATTTCTTCAAAAAGCTGGTTTGATTGAGCAAAGTGAAGAGAGAATTAATCTGGGCGTTGGTGAACTTGATGAGGTGACGTTATGGGAGTTGCACCTGATTGTAAGGAGTTGTGGGGA
>Aam031639
GTGGAGTGCATCTGGTCAGTTTTGGTGGCTGTCGGCGGCGATTGAAAGAAAGAAAATATAAGAAGGAAAGATTTGAGATTTCATTCGATGATTCTTTCTTCTTCCTCTTCATACGCCGGTCCCCAGAATGAGATGTTATTGAGAACCCATCAACAAAACTAAAACCCTACTGCTCTCAAATCTAATTCCC
>Aam031721
TGACAAGTCCTGTTTGTCATCCAAATATTGCGGATATTCACCAACCAGTTTCCTGAAGGAAAGGTAACATCATTTTTAGTTCTCGAGGAAACTCCTATATTACTCATTTCTATAGGTTTAGACACGGGTTCAATCTACTGCATCAAAGGTGATATTGCACGTGAACGCATCACACGTTTCAGGCTCCAAGTAG
>Aam031795
CATATTATTAAGAAGCTGCACATGTAATTTTGTAGGGGTAGAATTTTAAAAGTGGTTGCTATGTTTGATCTTTGGACATATTTATGTGTATGTGTGTATCTGTGTGTGTGTTTTTATCTGTAGTCACTTAGCTCCAAGTCTACAAGCTTCTTTTAGC
>Aam031940
GTCATGACCCAAAACACCAAACTGATATTCATAACCCTTCCAGTTTTCCTTGCGTCTGCTTTCCTCGGCCTCATGACCGGCCTTGATGACTTCATTTATGCCTACGGCCTTGCCTTCATTCCTGTATCAACCTCAGTCCTTATTGATCCTCCACCCAACTAGC
>Aam032176
ACTTTTGGTCGCTCAGCAGTTCCAGATACCAGATGCTACTATATATGAGTGAGAGAGAGTGAATGAGTGTGAGGGAGTTTCATTAATTTGATCATTAATTAATTATGTACAGTGACATAATATCTCTCCCACCATGTTGGTGTTGTTGTTCGGATTTGTTTTGTGATCTGTGAGCCTGGACAAAGA
>Aam032281
ATAAATGCTTTCAATCTTGTTTATCTGAATCAGATTCTAAGGATGACTAATAGACAAATTCCAGTTGGTGATTGCATATTGTAATTATCCCTAACTTGGATTGATGTGACATGAACTAAAAGGGTGAGACAACATCCTCATAGCATTTTTCCC
>Aam032284
CTCAAGCTGGCTGCTTTCTGTGGCTCTCCAACAGCAAAGATTCCTTCTCCAATCTGCCAAATGGACAGCCCATCCAAAGCTTACAACCACCTTTGGAGCCCTTGAAAAGCCCCTGTAATACTCGCCCCCCCCCCCCCTCTCCAGCTCCATTGTCCCCCA
>Aam035033
TGAAATTTGTTGAAAGTGTATTGGACATTATGATGATGTATGGTGCATATTCTACATCTCGTCGTTCAGCTGTTACTCGAATTCTTTGTCGTTTCGTTTGGTTTACTATCACTTCACTGGTTATATGCTACCTTTATATTAAAGCAATGCCAAGATGGAATTGATTCCGCTATTTTC
>Aam035454
GTTTAGGGGTGATCGTGCCCCCTAAAAGTGCTCCACAATGAGGGGCCACTTCCCGCTATTTGTGCGGTGACAGGCCCCGTAATCCGGGTGGTTGCAACTGAGACGCGGGTGCCAGGCCGACGCGCCTTGATGCTGAGACGCGGGTGTCGAGCCAA
>Aam035924
CCTACACGTCTCCTTTTCTTCACCTGCATGCAGATTACTACTTACTACTACTACTACATATTTAGCTGTAAATGTTTCAAGTAATATTTGTTTTTATGATGAGCACAATGATTGTATTTTGTACCAACAAGGGACGATCTGACCCAGAGTCACCATAACCACCCATCCCACCTGATGAAGA
>Aam036709
AGATCAACTTCAATGTAGTGAATCTTGTATTCGAATGTCAGATGTTGGTATATAAGTGAGAAGGATTCGGCCTCGAATTCTTTCAGAATGACACACGTGTGTGTGTGAGAAAAATGTGCCTCAGCCGCCAGCTGAGGGACTCAACTGGCGCTGCGACATGGTCGCA
>Aam037573
AATAAAAACAATAATGGTAACTCAACCAATCACATCTTTGCTGTTGAGCTTGACACCATCCAGAACTCTGAATTCCAAGACATCAATGGGAACCATGTCGGTATTGATGTCAACAACTTGGACTCCACTGAGTCGCATACTGCCGGTTACTTTGAGGATGGAACTGGCTTGTTTAAGAACTTGTCT
>Aam037643
AGGGTTTGGATCTGGAGCTAGATGCATTGGAAATTGAGACAGTGCAGAAAGAGACCATACACCCGAGAAAGAGTTACAAGATGAACAGTTCCTGTGCTGATATTCTTCTCTTTGCTGCACATAGATGGCCAATGTCCAAACCTAGCTTAGTTGCTGAGTCAAAAAGATGTTTTTTGACC
>Aam037692
GAAGTTAATTCATTGTTATTGTAAGCTTACAGGACGCTAAGAGATAGAGGTCCTTATCCTGCAGATCAGGTTGTGAGAGACCTCAACGGAAAGTTTGCGTTTATTCTGTTTGATAGCTCATCAAAGACAACCTTCATAGCTGCGGATGCTGATGGTAGTGTTCCTTTCTTCTGGGGAACTGAT
>Aam037890
GGATGACTAGAGATTTCTTGGGCTGAGAGCAGCACTGTCTCATAGAGAGATCCTCAACATGGCTGGATTGGACCACTGCATGAGCTCATCCTCTTATGAGCAGAGCAAGAAGCCATGGAACTGATTGAAAGAATGCTGGTATGGTAATGGACTTTTTAATTTCTCTTGAATTTTTTCCCCAAA
>Aam041198
CCCCAACCTCATCATCGGATTCCGGTCCCAAACCGCAGAGTCCGGTGGTCGAGGCCGATGACCGGGTCCGCAGGTGCCTGCATTGCGGGAGTGACAAGACCCCGCAGTGGAGAATGGGGCCGATGGGGCCCAAGACGCTGTGCAATGCCTGCGGG
>Aam042129
GGAATTTTCTGTTTATCTTTCGCACTTCTCGATGCGGCAACAGTAGCTGTAAGAGCTCTCTGAATTTTTGGCAGAGCAAAACCTTATCCGCTCCCCCTCTCTCTCCCCCCGCCCGCCTCGTTAGGTTTTAATAAGAATCGAGTCGGAGCTATGGAAGGAAACGTGGGAAT
>Aam042565
ATAACTCAATCATCTTCTTCCTCCTCTGAAATTTTTTCAAAACTCTTATGTGTTTTCCTACATCTCTAGAAGAAATAAAACTGAGCTATTCGAGGGCTTGTACATTGCGAGTACAGGGCCAGTGATCGTTGAATCCTAGAGGGTAGACCGCCATC
>Aam042624
GAAACTGCTGCTCTTGATCGTTGGAAGAAGGGTGTAGGAGATGGATCAGTTGGGATGTTCCATTCACTTATAGTTGCTGCTTTATCTGGATGTGTGAATGTGCTAATTGACAAACCCAATATGGGTAGTAGTTACGCGTATGCAGACTCACAAGAAGAGCAAAAAGGTTCC
>Aam043124
TTGATTATGAATGATGGAGGCAATAATGATGATGATGATGATTCTTCTCATCTTTCTCTTCACCATTGTCATCCTCCTTCCTTCAACCGCAGCCGACCCCCTCGCCAACGACTGCTATGGCGGTAACTACACCGCCAACAGCAAATACCAGTCCAATCTCAGCCTCCTCCTCGCCTCCCTCTCCTCCAAGAACCC
>Aam043144
TTGGAATGCAGGATGCTCACAGACTACCAAAACTAAAAAGACAATAGATGTTGTCTATCATTATGTATGATGTTTTCTTGGATACTGTCTGGATCAGCCATAAACTATGTAAGCTTGTAGCTTTGCAAGAGCCGCTGTTATCTTTATGTGTAATCTCACGGTTCGAAATAAT
>Aam043264
AGCAAGTATACTCACAATACATTTACCTCAACATGACCCTGCAGCGCGTCAGCCGCGCCCTCTACGACGCGTCGGCGATCGCCGGCGTCTCGATGGCCCTCCGCGCCCGATCCGCATACGAGGACTGCATTGAGCTCCTCGACGACTCCATGGACCAGCTGTCACAGTCGCTGCTGGTCGTGGCGCCCGCGCCTT
>Aam043284
CGGTGACAAGAAAGGGAAAGAAGGTGGTGGCGGCGAGAAGAAGGAAGGGGGAAAGAAGGATGAGGGTGGTGGCGAAAAGCAGGGGGCGGCCGCAGCTGCGCCCCTGGGGATGGAGGCGAACAAGATGGAGTACCACGGCCCCTATGGAGCGTACCGTGTTGAGATGGTGCACGCGCCGCAGCTGTTCAGCGACGAAA
>Aam045897
TTGAAAGTGGAAGATTTTATCATCATTATTCTACTCCTGTCTCACAAAACCCTCACTCTCTGTCCCTCTCAATTTCGAGCAGCTACCGAATGGAGCCCTCGATCGCCCACCACACGACGCCGGAGGAGGGAGGACCATCGGCGATGGAGGAGGATGATCACGGCTGCCTGAGCGCCTTCATCGACACC
>Aam045946
ACGAGTGGTGTGTGACTGCTCCATCGCCTTCTCCTATCCACAACAGCAATGGAAGGTCTTACTGAGTCGGCATGTGATTGCCGGATCTTGTTCTCCAGACTGAGGACATGGCGATACATTTCAGTCGTGGGTTTTCAGCAGGACTACTTTGTTTG
>Aam046042
TGCTTGACAAATATAATGTGCTTCTTATCATGGTTAATTATGTTTCGCCCTTGAGCATTTTTCTGCCTACTTACAGGACTTGAAGTGGGACTTCCCACGTACGGCCCCACCCTCACCACCATGCAAGTTCTCAGTAAACACACCCCCACCCCCAAA
>Aam046212
CCATCCTCGAGCCATCAAAACCCGTACGTCATCTTCTCTTCTCAATTACAAACTAGAAATTAGATCCACTGTCACAGTTAGATCTAACAGTCCTTTTCCTTTCTTTCTATTCCACACCACACCATGGCTGGCAGAAATAGAGAGCTTCTTCCCA
>Aam046249
CACCCCCATCAGTTGGAATCAGGGGAGCTTTTGAGCAGCAGAAGACTGCTGGAGATCTTCTGTGGACACTTTATCTAGTGCTATGCCTGCTACCAATTTCTCATCCACAAATGTCCTTTTGCTTCTCTAAAGACAGGTGTGCAATGGAAACTTGAGATGAATTATGAGG
>Aam046253
GCTGAAGAGGAGGACGGCAATGCCCTCTTTGTTCGAAAACACTTTCGGAAATGGGCCGATGATGATTATCTGACTCAGATTCAGATGATGCCCACTGCCTCCTCCTCCTCCTCTTCTTGAATTGAATCCAATCCAATCCATTTGCGATTCCGAGACTTGGAACGAAGTG
>Aam046317
CTTCTGGAGAATATGCTTCTCTTTTACGCGTGATCTTGGGACTCTCTCTCCTTCTCAAAATCTAGAGAGAGAAAGATCGAAATTCAACACAAACCCCATTCCAACAGCGACGACGATTTCTAAGCCCTAGCCACTGAATTGAGTGCGTCCTCAGTACTCGCACGCATCCAAAGGATTTGAACATTTTG
>Aam046330
GAGGGGACGCAGCACCACCATTGTCTTATGTTATTTTGTAATTTCCAGCTTCCATAATAACAACTAAATTTTCTTCTAAGTGCTTGGACTTTGGTTTCGAGTGTTTCATTAACTACTACCAAATTAGTACATCCATTCCTTGATTGAGTATAAGAATATGACACCTGATGCTGCTCTAGAA
>Aam046372
CGTACGGCTTATCTTATCTGGAGCCGCTCCTCTAGCTAGCCATGTGGAAGAATTTTTACGAGTCGTGTCATGTGCCCATGTACTGCAAGGATATGGTCTTACGCAGTCTTGTGGCGGAACATTTGTGTCACTGCCAAACAACCTCTCCGTGCTT
>Aam046395
GCAAAGACAAGCCTTCTGCAGATAATGGCAACACATCAAGCTGGGAACAGGTTTCAGCAACTGTAGGTGAGTCGGGCAGCTGGCAAGCATGGGGAAGCAAAGAAAAACCTTCTGCAGATAATGGCAATACATCAAGCTGGGAAAAGGTTTCAGCAACTGTTGGTGAGTCGGACAGCTGGCAAGCATGGGC
>Aam046435
TCTCGGTGATGGCATCTTCAACGTTGATGACGAGTCGTGGAAGAGCCAAAGGAGGAAGGCTCATGGGGTGATGAGTAGCCAAAGGTTTCGGGCTTTTGTTGCAAATTGTAGCTGGGACAAGATCGAGAATGGGCTGGTTCCTCTTATGGCTTAACTTGCTCAGCAACAAGTGGTGGTTGAT
>Aam046445
GCCTTCCTCTGCTGTCAGGAAGCTGCCAAGCGCATTGCCCATGGTGGTGGGGGGAGAATTATTATGATAACGACTTCTCTGGTAGGAGCACTCCTCCCAAAATATGGTGCATATACAGCATCAAAGGCTGCGGTGGAGGCACTGACGAAGATATTGGCGAAGGAGCTCAAAGGGACGA
>Aam046501
GCATCAAAGCACCCCAGTTCCTCTTTCTTTGATATCTCTTCAATTGACGAGGAACTCGCCATCATAACGCTTCAAAAGTTTGAAGAACCGTACGACTCTTCAATGGACAAGGAACTCGCCATCGATCTTTCTTAAATTGATGAGGAACCACACGACAT
>Aam046636
CAGCCTTGGCCATAACGCGTCATTTTGGCATTGGAGGAAGATTTCTTAGTGGGGATGAATTTCAGACTTTAACTAGGAAAGAGCAAATGACACAAACAGAGTCTGATGCACCAATGGAAGATGATACAAATGCAGGAGGGGAGCCAAGAGTTGGTATGATGTTTCTGACTGA
>Aam046769
TCCTCTTCTCTGCTCTCTTCCTTTATCCGGCCGACTCAAGGGCGATCCCCACCACCTTCAAACTCCTAAAAGGAGGTGGTGGAGGTAACGCGCAAGGAGACGTGGTCTTAGCTGCCAGGGAGCCATCTGTGACGCCCCCCTCGCCTGAGGCTAATCA
>Aam046949
TTCGAAATGAAAATTATCTTTTTTTTGAATTTGGTGTGAAATCCAATTCGAGTAAGATTTGTGTGTGAATCCAAATCTTGTGTTATCCCCTCCAAAATCTCACTCCTCAAATCTTATCCCAACCACAAATTACTTGATTACAAAATCCCTCACTCTGTTCTACCT
>Aam047251
GGGAAACCCTAATCCTCTCTCAGTCCTAATTGGAAAACCCTAGCTCTCTATTTAAGCTATCGCGGTTTATCTAATCGTTTCGAGAAGTGCGAGATCGAGTGCAATTCGGCGTCCCAGACCTCCGATCTGAGGTAAATTATGGAATTCAGTGGGTTCTGAGGCTCATCATGGATGTCATCAGAAGTTGTAGACTAATTG
>Aam047929
TGCACCTCAAGCATCCCCGCCGCCTCCCGAACAGTTGACAACTGGCTCATCTTCAGGTTCAGTTGAGGTTGATCAAGGAAAGAATCCAGCGGAGCCTCAGCAGCCTACTAACAAAACCAAGAGAAAGAGCGTAAGGAAAAGATCTACGGTATGGCTGCATTTTAAAACT
>Aam048041
CCCAACGGGACGAAATTCGCCGCGTCGGTTAACAACATTTCTTTCGCTCTGCCCACGACGGCCCTGCTTCAGGCCCATTTCTTTGGGCAGCCCAATGGAGTTTACACCACAGATTTTCCCCAGTCCCCTCTAAATCCATTCAACTACACTGGGACACCACCTAACAACACATTTGTGAGCAATGGG
>Aam048252
CTCTCTCTCTCTCTCTCTCGCGCGTATAGAACCATGCATGATTTTGAAGTGATGACCAAGAAATCCCACCAAGGGATCTATGTTGGGGGCAGAGATGGTGTTGCTTCCTTCTACAAAAGACTTGAAGGGAAGGTGGCTATCGTAACGGGTGGCGCCCATGGCATAGGTGAAGCCACTGTCAGGCTCTTTGCCAA
>Aam048622
ACGCCCGTCAAAAGAAGGAGCATCGACTTTAACGCTCTTGATATACTGGGCATCAACGTCAGCTGTATAGTAGCGTGGAACTTGCTCACGCCCGGGAGACCTACTGTCATTTCGAGAATTTTCTTCCTCTGTGGTTCTCCTCCGATTGGTTTCTAGCCC
>Aam049100
CGGGCGAGCAGCGAGTTCTCCTAATCCACGCCAAGTTGTCGTCGGAGACCGGCACGGTGGCCTTCTCCAGCACCTTGGCTACCCTCCCATGCAGTCCAACAGTGAAGAGCGGCACCACAACGACTGTAACGGCGACTCGTCCGGCGACGACCAGATTCCCAATGTGAGTGTCTC
>Aam049106
CGCCTCCGTCGGAGCCTCCGTCGGCGTGCCGCAAATCACTCGGTTGTTATAGATGGGTGTGTTGCATTGGCGTGCGCAAGTTCAGGCGAGCAGCCCGTTCTCCTGATCCACGCCTGCCCGACGTCGGGGACTGACACGGTGGCCTTCTCCAGTGCCTTGGCCACCC
>Aam049224
CTCATCAGGCCACCATGGCTCTCAGAACTCTCAGCTCCAAAAGAACCCTAGGGTTAGGGTTTCTTCACGCTCGGAGCCTCCAGACCGTCTCTCTCCCCGATCTCCCCTACGATTATGGGGCTCTCGAGCCTGTCATCAGCGGCGAGATCATGAAGATCCACCACCAGAAGCATCACCAG
>Aam049752
TGCTGCCAATTGTGGTATTGGAATCTCTCTTTTGCAACTGAAACCTGTCATGGCCTATGGATAAATGCAAATTGCAAATATTGTATAATCTTCAATCTTCCTGATTTTCATCGTTCTTGAGTGTTATTAAAGTTGTGTAAAAACCCCGTTCTGCCTTTCTTAATATCAACTCACGCG
>Aam050369
GCCTGATCGTCCCTCTTGAACTGGGAGCAGAGCAGAGGATAAGCACCAACGTCGTCTCAGCTGACCGGAACTCACTCGCCTATGCCAGAACACCCCCGGAGATCCTTCGGACCATGTATGGAACCGGGGATGAGCGGGTTCCCGGTGGCTTCCTCCCACAAGGGGGAAATGGTTTTATTGCCAGAGAACTACTTGG
>Aam050410
AGGCGTTGGTCAGCATGCCTTGGGAGCGGGCGGCAGTGCAGGTAGAGCTCGGCTTTGGACTTGAGCACGCGATGGGAGATGTGACGTCGTCGAAGGTAGCGGCGGAGGGAGGGAACGTCGACGATAAGCAGGGCGGCGATGGCGAGATCAGGCGGTG
>Aam050570
GGAGCTCCGGTGCTGCCCCTTCCTCGTCTCGAAGAGATCACATCACTCTGTCATCTCATCTCGATCTCCTCTCTCTTTGAAACTCTATAAATAAATCCCTAATTCTCGAACCTAGGAGCACCCTAATTTTTTTTTCTTCGGCACCGCGATGGCCCACGCCTTTG
>Aam050751
ACAAGGTCCTCACAGCTAAAATAGATGAAAATTTGCAAGTCTTGCATTCAACAAGATTAACTAAAGTCGCACCATTGGTGCCAAAAAATTCAGATGCATCTGCTTCTATTCATGATGCGACATCTCAAGTTTCCCCTATGGACGAGTACCCAGTTACAAGGGTTCCATTTGCAATGGTC
>Aam051020
CCGAAGTGGAACCGTCCACAGAGGATCAAGCTTATCTTAGTGAGCAAGCTGATTAGTTCCTGTTCTTCGTGCCTGTCCTCTCTTTTGACTCACGGGATCTTCCTCCACCTTGTGAGCATTTTGTGTACATGTTGTAGACTTTACTTTTTGGACTTGGTTGTGA
>Aam051405
ACAACTTAAAAGAAATACGAGGGAGAGATAGTTAATTACAAATAAAATAATAAAAAGCAGAAAGAAATGTTTATTGAACTGAAACAGTCGTGGCCGGAGTTTCGGGGAAGCGTGAAGACGAGTACGATGATGGACATCCAATACTTTTCCAAT
>Aam051677
CTATGATACCTAAGTCTTCTTCATCTTCAAGCCGACTCGATCCCAAACTGTGATCCAACGAGCATGGCTATGAATGATCTTGACGCTCGGGCTCGGGAATCACCAAGTGAAGGCTTCCAAACTCCTCTTTTTGAAGCAATCACCAACTAATATCTTGTTACATGATCTGAAACTAAAATCACAAG
>Aam051777
CTATGATCAGTCTCTTTTCTAATTGGAGTACTTACTGGCCTCCATTGCACATGTTGAAATCATCTTGGTAAATTCTTAACTGGAGCAACCTCTTGCTGTATTGATAAACACATTTCTTAGCTAATCTCTTACTTTATATTACTTTATATCTATATTGTCCGGCGGTGTC
>Aam052116
CAGGAATGCCACCTGCTGCAGTGTCTCGCATGCCCATGTATCCACCGGGTGCTCCTGCTATTGGACAACAACTTTTCTATGGTCAAGCCCCACCTGCTTTGATTCCCCCGCAGACTGGATTTGGCTACCAACAACAAATTGTTCCGGGTATGAGGCCTGCAGGTGTTCCTATGCCAAACTTTTTTGTGCCA
>Aam052358
CGGTTCTGGTATTTTTCTCGTACGGTACTAATAATAAGCCCGTGAAAAGAGAAGAAAATGAGCAGCTAGTAATAATTTAGTACACGAAGCATTGAGAATTAAGAGAGAGAGAGAGGAGAGGAGACGAGATCTATTCAGTTTTGTTGACGGAAATGATGCAATGCCACGTTAAATCCAGCGAT
>Aam052372
GTGTAACTTGCTTCTATTTTACTCTCTCAATATTTTTTGGCCTATTACAGTGATTCATGAGGTTGTAAAACTAAAATGGTCAACATCAAGTTTTGGTGAATGGTAAATACGAAGAACAACTCAAATAACAAGCAATTCTAAACAGGCGAATTTTCTTACTGACGTT
>Aam052469
TGGGATCGGACCTGCACGGCGGCAGCAGCAGCCGGCATTCTCTCAGAGCTGAGCTATCGTTATCCTGAGCTCGGTCTGTACGGCTTGGATAAGCAGGCAGAGGCCATAGAGGTTGGATTGGATGTTTTGCTGGAGGCACTCACAGCCCGGAGAATTCGAATGGGAAGGTCCATTGTTCGAAAGAAGAAAA
>Aam052578
CGCTGGCAGCCATCTACCATCAGATTGTGATCAGGGCCATGCCATTTAAAACCAGGGGCTAATGACATCGTTTTGCTTTTCTTCAGTTTAACTAATCTCGGGACTTTGTCTAAGCTTAAGCTTATGGATCTCATATATGCATGTTTCTCCACTCTTTGGAAA
>Aam053202
GTTATCACCTGACCACCTGGCATGCCACTATTTGGCAAGACCCCTTTTGTTGTGCTATGACTTCACCTGACTATTATCAATCTATTGGTATGCTTGTTACTTGCTTATTATCATCACTCTGTCATGCTATCACTTGACACCCGGCATGATATACTTG
>Aam053247
ATTTAGGTGATGTTGGTTTTGTGGGACCTCTTATGTTCAGTAATGGCCTTGCATTTTCTGTTGTCCCGTTTACGCCTTTGGTAGACCTCTTGCAATCAAACCTGATATTTTCTTGTTTATGTTTATGTTGTGTATTGTGTTGGGATCATTCGAGTGTTAATGTAATTTGTATGC
>Aam053282
AACACTAACATCAAGGCTCTACTTTTTGACATGTTCACAGCTGGAACAGACACAGCATCCAGTACTGTGGAATGGGCCTTATCTGAAATGATCCGTAATCCTGAGATCTTAAAGAAGGCCCAAGTGGAGATCGACTTGGTCGTGGGCCGGGACCGTCTCGTCTCCGAGACGGACCTCCCCAGACTCCCTTTCC
>Aam053303
ATATCAATGAATGTGAACTTCGGACAAATCCCTGCCCAGGGTATTGTCTAAATAATATTGGGGGGTTTTCATGCGCCTGTCCACAAGGCACGCATCCTGCAATTAATGGCAGTATCCTATATGTTAATGCCGATGGAAGCTACAATTGTTCTCCCAATAAGGAAGGATTCATCCAAGCCCATATAGGCATCATTGTC
>Aam053460
CCCCCCACCATCTCTTCACCCTCGTTTAGCCTCTTCATTGTTTTCCGACAGACATGCATCCGTTCCGTCGCAAGGGCTCACTCTTCGCCTCTGAATCCTTCGCGATGAAGCAGCGGAAGAACGGGAATCTCTCCATCTTCATCGTCCTCTTCTCTGTCTTTCTCTTTGCT
>Aam053818
AGATGAATGAGAAACGAGATGATGCAACATGGAGGCTTCTAGTGAAGAAGGTGGTTGTTGTGAGAGTTATGTGCTCGTTGGCGAGGAGGAAGAGACCAGAGCAGATCCACAACCTATGGGCGAGATCACACACTGGGCACAGATGATAACATAATATTACCCAAAGTTCCCCA
>Aam053934
ATAGAAAATTGTAGGCTGTACAACAAGGTTTGCCCCTCAAAATTAAGGTTACATACTATATCTCTGCCCAATGTTGAATTTCAGTCGATGGGTACTGTTAACTATTAACCGTAATGCAGCATTATCTGTATAATATATTATCTCTTAAAAAATCCTTATCAATGAAAACTGTG
>Aam053955
GCTTCAGCGATGTCAGATGACACGCTAATTCAGTTGCTCTCGCTGCAACTGAACTGCCAGAGGCACAACCGCTACCGGGTTTCACCGAAGTCAGCTGCGAACTTGAAGATAAGATAACAAGCATTGCTGATCTCCTCAAAGCGACTCACTATTGTTCCCCACCTGGACAGGTA
>Aam054181
TCTATAATAATTTGCATCATATTATTTTCATTGAGGGGTGATTTATTTGCTAAGAACTAGTATGGAGGAGTGACATTGGTGTGCTTAGTTTGTAATCTTCATATTCCTTTTTGGAAGCTAAGTTAGTATCTCTATGTTCTCCTATATGACAGTACAGCCGGTGAGATGTATTTTTCTCTTGTCAGTTTTAAGTTGAT
>Aam054256
ATGAATATCCTTCAACGTGCATCTGATGTCAAGGCGCAGTTGAAGTCAGGAGATAGAACTTTTCTTCCTTTTAAAGGGAAAACTATGGCAATGATTTTTGCTAAGCCATCCATGAGGACTCGCGTTTCATTTGAGACAGGATTCTTTTTGCTTGGTGGACATGCCATTTACTTA
>Aam054287
TATATATTTAATTGGCGCGGTGTAGGTCCTTTTTTTCCTTTGAACATGGACATGTGAACGTGAGCTTGTTAACATTTTGCAAGTTCTGTAACTGGTACTTTTAAGGTTTAAAAAGATTTGACATCAAGTTCAGTTGCCATAATTCTCTTTAGCGACATTTAAAC
>Aam054434
CTGTGAATAGCATTGATCTGTCTTGTAATTATTGTTCACGAGCCTTGTGATTTTTCTGAGGGTTTATTTATTTATTTATTTTTCTTTATTGAAGTTGCGGCGAAGAAATCTGCATGTAACATAAAAAGTTCCCCAATATCGTTTGTCAGTGCCTAA
>Aam054696
ACGCGCCCTGCGTCAGCTGCTCCAAGGGGCCGCATCCGCTGTATCAGCCGAAGAAGAATGGACTGGTGGCGTGCAATGATCCGCTGTGTGCGGCGGTGCACGCGTCGACGCATCACAGTCAAGAATGCGAGTCTCTGTCCCAATGCGACTACGAGATCCATTACGCCGA
>Aam055212
TTCTCTTATTACATTTTGTTCAACAATCAAGCAAGGCGCGCTTTTCATCACAATTCTGCTCAAATTGCATCTGCAAAATGCATCCAGAATATTATGAACATGTTATAATGTAGGCGCCCTCGTGCATGACAAAGAGTGGCTGGTTCGTGCAGCACCCACAATTTCTTATTATCATTTGGCAGCTAAGTGGAGGTTCG
>Aam055333
CCAGACTAGGAAGAAGGCTGTGGAAGTTCGAACGAATTCCCTTGCTTACAGGCAATATTTCTATGCATTTTGGAGGTTCATAAACCAGCGAGCTCAAAGATTGCGTGGTAAATTGACATACTTTTGTTGATTCTCTACCGGAAAAAAACTATGAATCAATCATCAGTGTATAGAAAGGTTCACCCCCCCA
>Aam055384
GGCCAAGCAGAGGAAGGCCGATGCGCAGAAGGAAAAGGAGGCAGGGGAATGCGGCATACAAGAAGAAGGATTTTGAGAAGGCCATTGATCATTATAGTAAGGCACTTGAGCTTGATGACGAGGATATTTCGTACCTGACAAATCGGGCAGCAGTTTATCTTGAGATGGGGAAGTATGAAGAC
>Aam055624
TTGATGGGTGCTGCCAAGCAGAGCAAGACCTTTGTGGGGACTGACGATTATGACAACATCAGCACCGTCAAGCTGACGATGAAGTCGACTTACTCCTCAGCCTATGTATACTTCATAGCAGCCAACGCCATCGCGTTCTTCTTCTCCACCGTCTCATTTGCACTGTCGATCATAAACCGCTCTAGTGCGA
>Aam055844
GGAGAAAGAGACTGGAGAGAGGAGAGAAAAGTGGAAGAGAGAGAAAGGAAACAAAGAAAGATGACAGGCGTCGCTTCTTGCCGAAACCCTGATCTCAGGATTCTAAGCCACACCAACGCGAAGAGCTAGCTAGCTAACGCTCTCATCTTCTTCGGCCCTCTCTCTGTCTCTCTCTCTC
>Aam055892
CGGAAGTGGCCGGAGATGGCCGGAAAGGTGGCCAAAGCTTCACATTCAAACTATTAGTGGAGTGTAAGTGTAGTTGAAAATGAAAAATTAGAGTTTTGCAGAAGGAGTTTCGGAGAGCGAAGTAATAACTCGTCGGAAAGAGCACGACGAGGAGAGGAAGATGGCA
>Aam056001
GAGAGAGAGAGAGTCTCTCATTTTAGTGATCTCTTTTCTTTTTCTAGCTTTTGTTTGTTGTTGTTGATGGGGGGAGTAAACCTACATGAGATGTAATCAGGTGGTGGTGAATTTGTACGCTGGGTTTTATGTGCTTGAACTCTCGGCCATCAATGCATATATTTCGTGGA
>Aam056215
CTTGAACATCCAGCTATTTAGAGAGTTCGGTCATTCCAAATAGAAAGAAATAATGTCGTCTTCTGTTCTCTGGAAAGTACTTGATTTCTGCTTCTCAATTGGAGTTCTTCAAATATCCAGTCAAGGGGCTAAAGGCAATCTGTCTTCTCTCTTAGGGACCACGTGTTTATTGGGAGCATA
>Aam056295
ACTCTCTCACTCTCTCACTCTCTCTCAATGGCGAAGGCCCTCCAGCTTCTCCTTCTGTCATTCTTCTTCATGTCCTTCCCTTCAATGTTGTTATCGGCATCCTCTGACCGCAGTCCAAGTACAAAAACTGATGCTGAAGCCTTATTCCTATTCAAAAACTCAATCCAAGCAGACCCTAAAGGTGTTTTAG
>Aam056418
CTGGTGGGATACCCCACTGAACGGCCCTGACCGCCGGGTACAGTCCCACACGCTTTAGCAGATCCCCAAGATCGGTGAGGACGAAACCCACCATCCTGCCCCACCAGTAGTTCTCCGTGGAATGGACCCACCTGGGCGGACGGAACCCGACCGGATAATCACC
>Aam056490
GGCCGAGTCTTTGAGGGATGGAATGAAGGAAGGATTTATTTTCCTCCCACATACAAGTATTCAAACAATTCTGATAGGTATGCTGGTGATGAATTGAACACAAAAGAGAAGCGGCGTACACCAGCTTGGTGTGATCGCATATTATGGTTCGGAAGCGGCA
>Aam056493
CTCCAATATCTCAAACGGGCCGATATACCTCGGACTCAGCTTCCCACGTGCACCAAATCTGATCACTCCCTTGGTCGGAGATATCCTCAAAAACACATGTTCTCCCACCTGAAACTCCAACGGTCTTCTATTAGAATCTGCCCAACTCTTCTATCTGTCCTGTGCC
>Aam056728
CCGCAGCAATGCCAACACCGATGAAAACGCCAACAATATCGATCGAGGTGACAACTTCAACCCTATTCAGCACCTTGCTGATGCTGGATGGCTTGGTTTTCTCTTCATCAGCTACCAGAATGATGCGCTGCAAGATGATTACCACACCATCTACAGTGATCTGTTACTTCAAGCTACC
>Aam056811
AGTGCTCCAGGTGTTTTTGCTATTGGAGATGTAGCAGCATTTCCCTTAAAGATGTATGATCGAATTTCACGGGTAGAACATGTTGATCATGCCCGGAAATCAACACAATGTTGTGCTGATTTCCGGGCATGATCAACATGTTCTACCCAAGGGTCTTCGAATATGAGGGAA
>Aam056873
TCAGATCTAATGTATTTGAGGATGGTTTTCTTGCCTGTCGACTATAATTAATCACAGTTGTTTCTTCATGTAATCTCTCATGTTGTACTTGTTAATGAGTAAATGATGCCAAGCTACTCGTCGGTGCCCCAATTGGCAAAAGAGTAGACTATTTTACTTCTCCCTTTTTCTTATGTTTCCAACTTTCTTCCGGACTCA
>Aam057049
GTTTGGCGCGGACGATTTCCGAAACGGACAGAATGTGGGGACGTTCGGCTACTTAGCTCCCGAATTCTTTGACGACATAATATCTCAGAAGTCGGATGTGTATGCATTCGGGGTTGTGATTCTTGAACTGGTATCTGGAAAAGCAGCGTGGGAATGTGAGGAGGAGAGCATAGTCCTCCTTGTTGAAGCGGCC
>Aam057099
AACAACTGCGACCTAATACAGCACTGCGACCAAGGTCGCATAAGACTACAGTGAAATCAGAACAACTGCGACCCTGGTCGACACTGCGACCAAAGTCGCATAAGACTACAGTGCAATCAGAAACAACTGCGACCCAAGTTTGATAAAACAAATTATGTTAAATACACTGCGACCTTGGTCGC
>Aam057193
AGGAGGCGAGGAGGCAGAAGGTAGTGAGGCGGCTCGGCTTTTTGAGAAGCTGAAGGATGCGGAGCGAGCACGGATAGATAAATTGGAGAAGTTCGAGAATAAAGCAAACATACAATTAGACAGGCAACTTATAATGGCTTCTTGTTGGAGCAGGGCATTGTTGACTCTGCAAGGAAAGTTGAAG
>Aam057239
TCTCTGGACTCGTTTCTTTGAGGCAACCCTTATGATTGGGTTGAGTTAAGATTTTCTATGCCTTCGTCAAAACATAAATTCTATTGCTGGCCATTTTTGTTCTCCATCGCCAGTGACCATAGAAAGGTTTAGCAGCTTGCAGCAGAGACGGTGTGAAGCGGGGAGGA
>Aam057274
CTCTCTCTCTCCTCTCTCTCCTCTTTTCTTCCCCTTCTCTCTCTCTTCGCTTCTCATCTCACCTCTCATCTCTTATTTGCTTGCTTCTCAGGCTAAAACACCGACCCCCACTCTTATTAGAATCAATATCATATAGCCGCAACAGTTCAATATTCATCTCTCTCTCTCTCTCTC
>Aam057284
GTACATACCTGCAATTGTTTCTGCCAACAAACCCATTGACTCAGCTGAGCAGAATGATTCTGCGAACCAAACTGCAAAAGAAGGTGGAAGTCAAACAAGTGTCACATCAAATCCGTCTCTGAAAGCTGATGGTAAGCAAGGTGCTGATAATCTTC
>Aam057293
CCTCTTCTTCTTGTTGCAGTCCCTGAAGAAAGAAGAAGGGAATGGTTCAGTTCAGTGTCAGTATGGAGGCCAGCTGTGGTGCTTTGCTCAGAGAACTACAGCACATATGGACTGAGATTGGGGAGAATGAAGCAGAGAAAGGTCGTATGTTGTCAGAGATTGAGAGAGAGTGCCTGCAAGTG
>Aam057312
TTGTGCACGTGTTTGTGTGATGCAGACGCAGACTCGAATGCGCTATAGCAGGATGGTGTCGGTAGTAAGGGAGGAAGCGGTTTGCGAACACGGTGTGCATGCCTAGTGGAAGAAGGGGATGGAACAGTAGAAATAAGAGGTGGAGAAGGTGTAGTGTTAGC
>Aam057533
AAACAAAAAACAAAAAAAAAAAAACCAAAGAGAAGCAACGAGAAGCATACTGTCTTACAACTCATGAAGGCCTCAAAAAACTCAACCAATTCCCCACGAACTCCTCACCATCACAAGCCCATTGATTCACCCCCAAACACCATCAACACAACCACCAACCTCCTC
>Aam057558
TTCACTTCTAATGAATAAAACACTGTGAAAAATTCGTGAGAGAAGCTTAGCCACAAGGGTTCGCTGTTCTTGGCGACCATCAAGGGCTTGTAATCTTCTCAGCGTGAGGTGCAAGTAATTCTTATTGTACTCCAAAGTTTTAATAAAGTTTCT
>Aam057612
TTTAAAAATCCCTTCTTTCTCTCCTCAACGATAAGCAATATCACCTTTTTCTCACCACAATCTCCCCCTTTTTAAAAATCCCTTCTTTCTCTCTTTCTCCCTCTTGTCTCCAACGAGCTAAAACAACAGCAGCCATGGCCTCAGCTGCCGCTG
>Aam057636
TTGAGCAGTTCAACACCTTTCAAGCATGAAGATAAGGTAAAGCTCTCCCCTTTTTCTGTCTCTCAGCTTCTACCTCTCCCTCTCACTCCCACCGATGGCTTCCGTAGCTACTCTCTCCTTCTCCTCCCTCTCTCTCCTCCCCTCTCTCCCCTCCTCCGCCTCCTCCTTCAACCCTCT
>Aam057645
AGCTGTGTTCAGAGATTTGGTCCAAAAGAAAGGATTGGAGTCTTACTTCAAGATCGACTCTGCTGGCACCATTGGTTACCATGAAGGTAATCCAGCAGACTCGCGGATGAGGGCAGCATCTAAGAGGCGTGGGGTCGAGGTAACTTCGATTTCGAGGCCTCTACGGCCATCGGATT
>Aam057661
GGTCGGGTGGAGGATCCAGAAGCAAGATGAGGCCGCCGTGCAGCAGTTGTGCAACGAGACCGCCGTGAAGCGCCACGTCCTCAAAGTCTGGATGCACAACAACAAGCACACCCTCGGTAAGAAACAACCCTAGCTAGCTACATAGAACCCC
>Aam057664
CACTAGAAACTCAACATTAATCAAATCCAATCCTCCTCACCTTCGTATCCTCCGCCCCCGACCCTCGACGGATCACTCGAGGCTGCTCACCTCCTCTCTCCTCTGTATTTCTCCTCCTCCATCTTACAACTTCTCTCTCACTCCCCTTAAAATTTCACAAACCCTCTCTCTCTCTCTCTCT
>Aam057678
CGTGAGATGCTTATGCCGAGAGTTTTCAAGCCTATAGAAGGGTTCGTATCTGTGAAGAAACTTCCACCGAAGGAAACTTGGCAGGTGAAGGAAAGTCTATTCCCGTGTGACCTTTCTAAAGAGACGGTATCATTGGCCAAGGCTGCAGTGGAATCTGCTGTAGAAACATGGGGGCCAAAGATCACTAACCGAGCTTG
>Aam057692
GGAAAAACCGTCCCTAATCCAAAACCCTCGCCTCCTCCTCCTCTCTCACTGCCGCCAGCTCCCTTCCCGCCAAATCGCCACCTCCTCGCCTCCCTCTCGGACCAAACCCTAGCCCCGGCGGCCACATTCCCCCCTCAATCCTCCATCCTCTCCACCCGCGAG
>Aam057789
TGTGGGTTCGGTGCTAGTTGGCGTGTGTTATGGCTCTCAGTGGGCTCTGATGCCGAGCATCACTTCAGAACTGTTTGGATTGAGGCATTTCGGCACTATCTTCAACAGCATTGCCATTGCAAGCCCTTTAGGATCCTACTTCTTCTCTGTAAGAGTAGTAGGTTATGT
>Aam057821
CCAAAGGAAAAAGCCATCAACAGACCAGATCAGCAGCACGGCAACGTTCAGCAACAGATCCAGATCTGCACCTCCAGCAGCGAGCGAGCGGCGAGTTCTCCTGATCCACGCCAGGCCGTCGTCGGAGACTGACATGGCGACCTTCTCCAGTGTCTTGGGCACCCTCCATGCAGTCCGATGGCG
>Aam057913
AATGGATTGCACATCCGTATTTGGGACTACTGATACTGAGATCATCATACAGTAAACATATATATATATATATATATATATACACTTGTGTAGATAGATGGATTTGATAACTGGGGGGGTCATCAAAGGAGATACAAAAGGCTTCTGGCATTGGATCAACGAG
>Aam057953
TCCCCCTCCCCTCACCGCCCTCCCCCTCCCCTCACCGCCCTCCTCACTCTTTCTTATCGCCGCCGCTCTTTCATCGATGGTCGTCGTCAGTTGGTTTCCCACTGTAAATTTTCAACATGGACGATGATACACTAGTTATTTTTTTGAGTCTTCTTGAAGAGGGGA
>Aam057972
GGGCTAATAGCATTCAACCACCAATGCAGCCGCAACAGCCTGTTGTTTACCCGATGATGGCTCCACAACCTTTGGGGCCGCACAATTTCTCTCTTGTTCAACCCATGTCGATTGCACAGCAGGCTGAGGTTGCCACTCGAGCTCTCGAGGAAAATATCAT
>Aam058030
AAGACAAGTCTAATCAGGATCAAGTGGTGGTCGGTGAAAGAGGTAATGGGGCGAATGGTCATGATGCAGAGCAGAGCGGAACAGCCAAGAAGAAGAAGAAGAAGAACCGTGAAGTGTCAGATGATGGTGATGTCGAAACGGCCTCTGAAGTGAAGAAGAAAAAGAAAAAGAAGGTAAG
>Aam058253
TCAGAGTTGAACTTTCATTGCATAGTAAGATTCTAACGGTAAGCCTTCAAAGAGCGGGGATCAACCCATTTTAGAAAAGCTTTCATCACTCTCTTTTTCCCTTCTCTTCATCCACAAATCTCAAAGAAAAATCAGAGTTTAACTTTCATTGCATAGCCAGATTCTGACGGTAAACCTTCAAAGAGCGGGGATCAACCC
>Aam058298
CAAATTGTGTTGGGTTTGCTTTGTCTATCTCAACCCCAGTTGGCCAATATCAGGCCAAATTGTGTTGGGTTTGCTTTGTCTATCTCAACCCCAGTTGTCCAATATCAGGCCGAATTGTGTTGGGTTGGTTTAATGTCAATATTTTAATTTGAGGAGGAAGGGGCCAGGC
>Aam058416
GAGAGAGGGGGGAGAGAGAGAGAGTAACTAATGCAAAGCCCGATTGCTTTCTTCTTGTTAAGTTGTTATATGTGATTCCTTATTCTCTGCTTTCTTCAGCAAGCTAGAAGAAGACTGGTGAAGAGACAAGGCAAGAGATAGCAACAGCTCTCAAGATGATGATGATGAAGAAGAAGAAGAAGAAGA
>Aam058494
CTAGGTTCAAGAATTCACAGGCCTGGTCGTCATGAAGAAACCTGCAAAGATTGAAAGAAAGCTTGTATCTTTATTCTGTGCCATTAGAGTTTGAGGAGAAGATGCCTCGAAGCTTGAAAGATGGTTCTCAGACTTGTAATTAACAACACAACTTGAGAAAACCCAAACTTCGC
>Aam058574
GCTGGCATCCTCGTCATCGTCATCGACTTCTCAGCTTTTAAGCTTCCATTCCGGGCCTGTAGGGCTGGATGTTTCCGACACCGATTCCGGAACCTTCCGGAAACGGCGGTGGGAGCAAGACTTCTTGCAGCAGCAGCAGCAACAGCAACAACATCAGCAAAATCAGCAGCAGCAGCAGCAAATGGCTGGGTACAGCA
>Aam058580
GGAGGAGGAGATATTCACGACAGTTTCAAGAGAAGAAGTTCAATAGCTGCCCCCATGAAGATACTGGCTGTGCTGCTGCTTGTTTCATTCGGTTTTATCTATCTCTCTTCCACGACTCATGTGGAAGGCCGAGGGCTGGAGGAGGAGACCTCAAGGTTCACTG
>Aam059211
GGATCAGATGAAAGAAGGGAGGTTTTCTGAGCAGCGGGCAGCGAGCTTGGTAAAGGATTTAGTAGGGGTTATAAAGTATTGTCATGAGATGGGTGTTGTTCATAGGGATATTAAGCCAGAGAATATCTTGATGACGGGTAGTGGGGAGATGAAGCTGGCTGAT
>Aam059310
GAGAAAAAAACAAAAAAAAACAAAAAATTTGATTCAGATTGGATCTTGATTTGATTTACGATAGTACCATTGTATTAGTTTCGTCACTTAAGAAAGGGACTCAGTTATTCGATGTGGGACTAAACTTTTAGTGGTGGTGCTGAACCCCATGCAG
>Aam059392
TGACGATTGGATGGTACATGGACCTATTCAGAGTTGGACTGTGATTTGGACTAAACTTGAGTTATAGATGACATTGAATTTACGTTCTTTATAATAGCCTGATCTGCATTAAAATGAGATTGATATATTTCATGTAGAGTACTTTCCAGACTT
>Aam059434
CTGTGACTAAACCAGCATTCAGATACCATGAATGATTTTGATTGAGGTCAAGTTCTTCCATGTGTCTATCCATGAAGTTGCGAGCTGTTGTGCATGCAATCCTTATACTCAACTGGGGGCCTGAATTATTTTATATTTCCAATTTGGAGTATTTAGGATAAA
>Aam059495
TAAACGACTCCAGGAGCGGGCTCCATCTCCACTACCAGGGTGGTGTTACACCTGAAGGAGTGGAGGTTCCTCGCAGTCTGGTAGACGAGGAATTGCAGAAGAAAATAAGGATGATGCCAGAAGAGTTTCAACCATCCATACCTAGAGGACCGGATCCAAAATGGCGATACATGTGGAGTGTCGGTCCTCGGCCAG
>Aam059741
CTTGACGAGAGAGAGAGAGAGCTGAGAGTGATAATTGTTGCTTGTGACAGGCTTAGGTCTCATTCGAATTTAGATTTGGATTCGGATCGATCTCAAAAAGGAAAAAAAAAAAATAAATTGATTTATTAAGTAACTAATAAGCCAATAATAATTAATAAAG
>Aam059803
ACTCAGTTCGAGGTGAAGTTTCAGAGATAAGCTTGGAAGGAAGCTCATCGCGAGGGGGAGCTTCAAAGAAGACTGCAATGAGACGTGAACCGGGTCAAAGTGTTGCGTAAAGGAGAAAAGGTGCATTCGGGCAAGGCCGGAGATGGCCCAAGCCAT
>Aam059941
AAGACCGGAACAGATCTAAACCCCCCACATTTCAGTGCATCTCAGAAGTCAGATCCGGACATTTATTTACACCGTCTCCTCTCTCCATTTATTCTCTCTCATCTCTCTTGATTCAATGCTGGTGAGCGAGAGATGAACCGGATAGCGCTCGAGTCCATCTCCGGCGGCCGGAGAGCTT
>Aam060001
ATCAGTTCAGTCTGCCGTCGTAGCTGCATCTTCAATACCTGTGGCATCAAATACAAGCAATGTCTATTTCGAAGCGCCCAAGAACCCCTCCAAATTCTCTCAGTATGACAGACTATCAGAATGCTGACTCTGAACGGCTAATGAAACGACTAAGACCTGGTGCTCATGTCGACGAGGTGACATATCCC
>Aam060142
GGTGGTGGAGAAAGGTGGAGATGGAGGGTGGTGATGGCCGGCCAAGAAGGGAAGCTTGCTTGGCTGCGTTGCTTGCTGTTGGCTGGAAAAGGAAGATGGAAAGAAAATAATGAAAGAGAGAGGAATGGGGGTGTATATATAAACGGAAAGTTTAAGATTATAA
>Aam060169
AAATTCCAATTTCTATAAATACCCTTACTTCTCCATTTCATTTCCTTTTTCTCTCTCCTTCACTTCACCAAGAGAAAGCCTTCACTAGCTCCTCCTCCTCCATGGCAACCACCACCCAAGGTTATCGTTTCCTCCTTCGTCGATTGCATCGTCG
>Aam060553
AGGTAGAGGGCGTCCTCCAAAAAAGATGCTTGGGTCTGAAAAATCTCATATTCGGATGGCAATTGGGAAAACTTGTTCATTCAAGAAGGAGGAGGTGTCCTGTGAGACTGGAATAAGGCCTGATTTAGCATCTCCATTAAAAGAACCAAAGAATGTGGATGCTTCACGTGACAGGGGAG
>Aam060810
GGAGTGTACACACTGGAAAACGCCGGACTACTCTTAATGGAATTTCATATTCTCCTCCTGATACACCTTTGAAGCTTGCTGACCAGTATGATAAGAAGGGAGTGTACACGCTGGATTTTCCCACCAGGCCAATTAAGGGCGCACCTCAAATTGGAAGATCTATAATCAATGGTACATACA
>Aam061011
CTTACTCTTCCAAGGAGAGAATGAGACAAAGGCTCTTATATGCAATAACCGAGGGGCAGGGGTCATTCCACCTCTCTTGAATGATTAGAAGATTGCTACCTCCCCTTCGCATGATTAAATCACGGTAAATAATATAATCATGTGAAACCTGTAATTATGACTTCAGAAGACGGTGGTGTAAATCT
>Aam061272
CTGTATTATCCAAACCTGACCCGGCGACCCGTTATCTGACTATATAAGTGTTGTTGCATCGTTGGGCTCGATAAAAATCGAGTCCTAATTTTTCTCCTCTATAAATTAACAGCGATGACGCTTGCCTCCCTTCAATTCCCCTAGCGCGATGATCTCCCC
>Aam061420
TATTATTTAGATTATTCTTTGTCAATAGGGAGGAATTTGTGATGGGATATAGGGGTGTTGTGTCATAGTTCAATTATATTTTTTCTCTTACATGTCAGATAAAGGTTTTTGCTGGATTTTGGGGGAGTGAAATTTCATTAGTGCAGAGCAAGCAAGTGTAGTATGTTGAACATAAAATCAAATATTTGAGA
>Aam061498
ACTAGATTTCAATAACCTTGAAGGTGTGCTACCTAACTCCGTTGCAAACCTTTCCGCCAACCTCCGTCTTCTCACCATGGGTAACAACTTTATATCTGGGAACATCCCTTCAAATATTGGAAATCTTGTCAGCTTGACAACACTTGTCCTGGGCTCAAACAGCATA
>Aam061906
AGAGGCAAATGATGAGGCCAGTGGTGGTGGATGGAGAGGGGCAGGAGATATCGGTGCTAAGGACACATACAGATTCTATCGATGAACACAGACTTGAAAGCGCATGGCTTCAAGCTTCGGATAAAAATCCAGTTGAGTTAGCAAGCCAGTCAAAC
>Aam061973
AAAATCCTCCTTCATCTCAACATCTTCCACAACCTCAAGGACTTCAACTAGGGCATCATCAAGACTTCATCTCCAACCACCAACCCCAAGGCAACACCAAGATCTACTCCTTCAACCAAGACCCTAGCTTCAAGGATCCATCTCTAGGCTTCAAGATCTCATCTAG
>Aam062131
TATTCCTGGATTCATGTACATGTAGCATTTCTATAATTTTTTTTCAAGTTAGAACAGCGACTTGCTTATTCACAGCAATCTTGCCTAACATTCTTCATAGAAATGTTTGAATCGGGTTGAGTATTTTAACCTTCTATGTTTTACCTACTTCCC
>Aam062257
GTACAGTAAGCCTCTGCTGCCTGCGGCCTTATTCTCCTCCTCCCCCAACGACGCCTTCACCAAGTACTCCGGCTACATCTTCGAGGGCGGCGCCTCCAGCGAAGCGGAGTTCTTGGACGAGTACGACATCCAGAAGATCGCCGCGATCTACCGCCGTAAGCCGATCTTGGTGATCCGGCGGTTCGCGCAGATCGGGA
>Aam062385
GAAGGAAGGAAACAAAAAGCACCATCACGCACACAAAATAAGAAAAAATTATCTTCAGGGAGGCAAAGTATATCAGGTGCAGGCATGATATGGGAAGATGGTAGAAGGAAAAGCTCCAGACACAGATTTAGACCTTTGGAGCATTGGCGAGGGGAGAGACTCTTGTATGGGCAGAC
>Aam062606
GTGGCAAGGCAGGTTAATTGTAGCAATCTTCCATTGATTTCACATTAAGTGGGTAATATTTCCTCCCTCCTTGCCAGAACATGAGTGAAAATGGGTAGATCTGAACTCCCAAATAAGGATTCAGGGAAATGTATCTATGCCCATCTTTTGA
>Aam062669
ACTACTCTCTCTCTCTCTCTCTCTCTCTCTCTCTCTCTCTCTCTCTCTCTCTGTGCACGCGCGCGCGCGCGTTTAATGACGCGTTCATTTGTTGTGTTCTTGGTTGTCTGGATTCAGAAAAGTTTTTTGGAGTAAAAAGTTAAAATTGTAGCTAAGAAAGCCCG
>Aam062967
CTACTTCGGTAATCTTAGACAATTGGAAGGTGGGCTTATGGGAATGGATGTTTTGAAATCAATCTTGTACTCTTGAATTGCTGATGTTTTGCTGGGATGAATGGAGTTCATTCCTTGTACTTATTAGCTCTGAATCCTTAGGTTAAAAAGTAGCGTTTAGTGCCTAAATGCTTTCTTCCCGGAAGAGAGGAAGA
>Aam062977
TCGTTAGCTCTCCAGAAGTCAGTTTGCAATGGAGAAGAGCAAAGGGATTGCTTCTGTGTTCTTGTTGTTGATTTTGCTTAATGGGTTGTCTTCAGCTTCAGCTGCCTCTCCCGCAAAAATTGTTAGTGGATTTTTCTCCAACGCACTGTCTCATCTAGT
>Aam062979
AAGACGACGAGGTGTTTTCTGATAGCCGGGTTACAGACCTTATGGGTCACATGAATCCAGTACGTAGTGCTAGCATCCAACAGAACTACCCTGTAGCTGAGAAACCAGTTCATATTTCAAATGTACAGATACCAAGAGAAGCTGCTAATGGTTTAAAGCCTCATTCCAG
>Aam063076
CCCTAACCCTATAACTCTCGTTGGATCCCGCCATGGCGACGAGAGCGTTATCGCAGAAAGAGCAGGACACCCAGATGCTCCTCGCCGCCGACGCCCATCTCGGCACGAAGAACTGCGACTTCCAGATGGAGCGTTACGCCTACAAGAGAAGATCTGATGGAATCTAT
>Aam063230
TCCGATCTGCTATCGGCGGAGCAGGGCGGTGAGTTCACCGCAAAGGACTACACCGACCCACCTCCGGCTCCCCTCATCGACATCGAGGAGCTGACCAAGTGGTCACTGTACCGGGCGGTGATCGCAGAGTTCATAGCCACTCTGCTCTTCCTCTACATAACTGTTGCAACTGTGATCGGATACAAGCACCAG
>Aam063481
AAGAGAACGTGAGGCAGCAGAGAGAGAAAGCACCAAGAAGAGGAAGAGGAAGCAATTGCAGAGGCGAAAGAAGGCCGCACGAGCTTGAGAACCTGGACAAAGGAAATTCTTTGGCTGTAAATACTTCTTTTTTGTGAAATTTTTTTACAACGAAAGCAG
>Aam063810
GCGAGATGCTGCATGTACAACAACACAGATTTTGTGAAACCAGAAGGAAGAGGGAAGGAGCCATCACTTGGATTTTGTTTGTATGAATTTTGTGTCGTCTGTTGCTGTTAACTAGCAAAATTCTATTGATATCTTTGTAACTTTGTTCACACCTTGAATTCTCTTCTCACATATTCATAAGCGT
>Aam063935
GGATGAACTGAACAAGACAATTTCAGTGGCTGCACAGGATCCAGCTTACTATGGGCTTAATGAACTAGAACTTGAAAAGCGTAGGAGATGGACTGCTACAGTTCATAACCAGGTGAATACTGTGAGGAAAGCAATAGAAGCTGGAAATGAAAACAGTAGTTTACTCAGTTCTGGTCCCAGCGGA
>Aam064726
TTGAAGGTTGTTCCATGTAGATCAAGTCAATAAGAAAATCCTGTAAAAATTCATTATTCACAACCAATTATCGAATAGACCAGCTCTTGGACATAGCCAAACTGCACACGGTACGGATTGTGATCGGTTTGATGACCGAACTGAATGTCTCGCCA
>Aam065443
TACACTAATCTATGTTGTGTACCGAAAGGTAAATTATTAGATAATATCCTATAAGATGGGTAAAAGAGCAGTTTTATAATCTGTAAAGGGTTGCAGGCGGACAGGTAGAAATTTAAGGCTGCTTATTGGATTTGCAAGTAGCATACTCCTTAACCATGTACGTCTA
>Aam065671
CCGATCCCAAATCCATAGCAATCCTGAGGGTGGCATTAGGTGGCACAAGAAAGAAGAATAACAACAATGAGGGGACAAAGGCAGATCAACAGCATTCTAACAAGCTTCTATTTCAACAGCTGCAGTCGCATTACAATCAACAACAGCAGCTTCATGTTTACACATTGCTGTCACGGCAACACGAG
>Aam065673
AGTACTTGTATCAGAGAAACTTGTACTTCTACTGCAAATGGAAGTGGAGATATCCGGCAGGAAAGTGGCCACAGGTTTCAGAACTCTTCTCTTTTGCATCCTCCACCTCATTATTCTCAGATTATAAATAGCGCACCTTCCAAACGATAGATCGGAA
>Aam065676
ATTGCCTGTTAATGATCGCTTGCATTATCAGTCGTTAGATGTGTACCCTCCACCTCTTCATCGGTGTTGAAAGCTTGGGAGGAGGTTTAATCAGATTTCCTCAGCTCCAAATTATGTGACATCAGATAACGAACCCATGTGTTCGCCATGTTTTCAGCTGAAATATCTGACAGCTTTTTTCCGCAGCAAGCAACAGC
>Aam065994
ATCAAAGTTAAAGAAGTAAAGAAAACCTTAAAGAAAGCAACATACATGTAAATATTTCCTCCTTTCCAGTACATAGATTTAAAAAGTCCCCTCATTTAGAGCTCCACAAGCCCTCTTTTCAATTCATCCTTCTTCCTAGAGCACCCTTTGAA
>Aam066028
GGGAAGCAGCCGGTTAGGGATGCGGCCAGGCAGCTGCTGATTACGTTGATGGAGGTCTCCTCACCGACTATCATTGTTGAAAGAGCTGGAAGCTATGCATGGAGTCATAAAAGTTGGAGGGTGCGTGAAGAGTTTGCACGGACAGTTGCAGCAGCAGTTGGTCCTTTTTTGCTTCTACT
>Aam066136
CTCTAATTGAAGTGCGAGACTCTTGCTTTATTTAATTCCAGCTTGTGGTTCCATCATAAAATATTTCTCTAAAGTATCTGGATCTCTCCTTTTGTAACAGCATCACAGTATATTTCTTTGCAAAAGAAAAATTTGACTGTAACCTGACTGCAACAAAGGAGAACTTGCTTGAGCCTATCACTGTACCTTTTAAAAG
>Aam066194
AGAGATCAGAGTTTCCAATGTACTATCCTCCACGATATTTTGAAATGGAATCTGAGCCCCACACAATTCCAAGAGGATATGAAAATTCCAGCTTACTGAAGAAACAACTGATGGAAGAGCAAGAACATGAACTCGAACTTGAGAGAGCGCGCCTTCTCAGGCTGCAACTGACCCCAAGGTGGAACAATTTAGGTGCCA
>Aam066402
TGCTACTTGGATTGCAAACGGATTAGACACAGATTGGATATAGCATTTACCATATGTGTATCCACTTCCAACTTTTTGATACAAACACAATATTCTTCTGTAAGGAATTTGATATCCATATCCACCAAAATCAGATATTAGTGAATTTGATATGT
>Aam066460
TGCTATCATCACCCCAGCGATCATCTGCCCATTGGCGGTGATTTTGAAGTTCTCAGGACTTCCAACCCTACTGGAACTTCCAAACCTACATCACCCCAGCGATCATCTGCCCATTGGCGGTGATTTTGAAGTTCTCAGGACTTCCAACCTTACTGGAACTTCTAAGTTTCATGATCTTGAAGCCAATCTCATC
>Aam066555
CTTTCAGTCACAACATCCATGATAACATCCGGGAGATGACTTCTAAAAAAACAATCCATCATTTTCGGGAAGGCAATGACATCGAAAACTCTCAAAAAAACATCAACATTGAAGATCACTCAGACTGCAGACTGAAGCTTGCAAAACAATGTTGAC
>Aam066561
TGGCAAGAGATGGGTGCCAAGATCAATGCTCCATGCGTATAAACAAAATTGGTCGAAATGGCAGCTTTGTTGAGGAATGAGCATAGATATCATGTTTTTACATTATCACAGGGAGTTAGGCATGCATAAGATTTTTCAGATTCTTTCTGA
>Aam066659
GGATTCTATCGTATCAAGTATAATTTAAAAGAATAGCTCTTTTCTTTCACTCTTTCATTCTCTCCCTCGTGTAAGCGGACTGGAAGGTATAGTTGGGTGAGCAGTTATAGATTGGCATGGACTTCAATAGTGACAAGCAGAGGAACAAAATTTCAG
>Aam066728
CTATCGTCTCAAACTCAAAACAACAATCAAAGCTGAGAGGTGAGGGGTTGTTTTCTTTCCGCTGTTCTCGATCCCAATCCCATAAGGAAAACCTCTCCTGGAGTTAATAAGAAATCGAAACCGATCGAAATTGCTCATGCCTCCTCTAAAACCCGGATCTAAAACTCCCCATCGCCCCTCT
>Aam066758
TCTCGCTCTCCGTCTCTCTCTCCCAATCGCAGTATCCATGCTCTCTCTGTGCCGACCCGTTATTTCTCCCGCTCTCAGTAAATACCCGCTCCCCTTCCACCTCCGCCCACGCCCCTTCGTCAAATTTACCGACCTGCCACTCCTTCGGGCGAGCTCGCCAAGGCTCGTCCAATCAATGGAGG
>Aam066922
GGCTCTTCGCGTCGAACGTTCTGGTGTCTGGGCTGAACGGATTGGGCGTCGAGATTGCAAAGAACCTTGTCCTTGCAGGTGTTAAATCTGTCACCCTGCATGATGAAGGCTGTGTTGAATTGTGGGACTTGTCCAGCAACTTTTATTTCTCAGAGGATGTGCGGGCAAGAATCGAGCTCTTGCTTG
>Aam067105
TGCGCCTCATGCTCACCAGCATCGACACTTTGCCTCTGCGCCTCGTGCTTGCGAGCATCGGCAATTTGCCTCTGCGCCTCCAATCCGCGCCTCTGATCTCGAATTCCGTCTCCGATCTGCGCCTCGTGCTCACCGGCATCGCTGAGAAGCTCGACCCCGCGGAGTTCGACGAG
>Aam067367
AGCTGCTCAATTTCGGGTGCAGCCGAAGAAAGTTTTAGAGCCGCCTGAAGCGGAGCAATACACTGTTAGACTCCCAGAGGGTATCACGGGAGAAGAAGTGGATATAATTAAGCTCACTGCCCAGTTTGTTGCCAGAAATGGAAAGAATTTCTTGCAGAGCTTGACTGCTAGGGAAGGCAATAACCC
>Aam067376
CCGATCTATGCTCGGCAGTCTTCAGTGAGCGTGGGGGCCAAGATGTTCCATCCAAGGAGAGATGGGAACCTCCTCTGAGGAGTTCTGTTCAAAGACAACAAGTGCAACCCGAGCCCCAGAGACATTCACGTGATTCCAATCATTGGCTATGCTTGGTCACATGATCCTGGTAG
>Aam067410
GAACAATGTTTACAGTGGGCCTCGTGTATGCCCGGGACTACGGTCCAGGACATTCTGTTGCTGATGTTTGGAACCGACCGCAAGGCGTACATGAGGGTTTTATAGGATGCCCTTATCAAGATGATATCAGGAAGGAGGGAGCCAGCACTTTCAT
>Aam067506
CGGATGCGCCATGGTCATCATTCTTGTTCAATATGCCGTTATCCCATCATTGGTTCTAGATTCAAGGAGATAAAGTATCATTTCAGTTTGTGCAATCGGTGCTATAGTGAAGGGAAGGTGCCCTCAACTTTCAAGCAGGAGGAGTATCAGTTCAAAG
>Aam067513
GGGGGGGATCTCAAGTCTTCATCCCCAAACGAGGGCCGGCCTCAACAAGCGGTGGGGTCGCCAACACTCCACCTCAGCAAGCTCACCGGCGGTCACCGCACTCTTACCCTCACTGCGCCTTTTAAAACCCCACCCCCAGCTTCCCCTGCACGCCACTCG
>Aam067538
AAAGAAAAAAGAAAAAAGAAAATAAGATTTCTAGATGAGTTGAGCCTTGGTCGCCGGAAGTTCTTGCCATCCCTAGATCAGTTGCCTCACACCCTTTTGTGGATTGAGGTTGCCTGATCTTCCAACTGCTCGTTGGAATGCGGCAGCTCTGAATCTCATCGTCT
>Aam067565
ATTTATCATAGTACCCATATTTGAGGAATCAAGGAATTGAACCCACATAAAGCCTGTTACCTGTTGCCGATCCGATTACCGATTCTAAGGATTAACCTGAAGAGAAGGCGCGGAGCGGACCGGCTGAAAGAAGGACCGCGGGGAAAGTTCTCTAACCTGGGTGAAACCTATTTTGAATCCGTCTTTGAGGGACGGA
>Aam067579
GGGGGGTGGGGAGAGATTAAATTGACTTTGTCCGGGATTTTGAGTTTATACCCAACATCACCTTGTAGAAAAAAGGTTCCTTTTCCTAACTGTCTAGTTTTATTTATTCCACAATCAGTGGAAAAGTCCACACACTACTCTTTCAATAGAAGTTTTAAACC
>Aam067581
GGTGAAAAGGTTGTACAGGAGAGAGAGGTACTAGGAGGGAGAGAGACAGATAGAGATTTACCTGAAGGGAGAGATCTATGGCGACGACGGTCTCATCGGCGGAGGAAAAGGCGAACAACGACAACGAGAAGGGCTCACGGGCAAGGGCGAAGGAAG
>Aam067609
CCGACCTCAGCTGAGAAGTATAAAGATGCAACGGTGTTCCTCAGCGCGGCGCTCGATGCTTCGGATAACTGCAAGGATGCGTTCGATGAGGAGGGAGAGGAGTCGCCGATGGCTGCGGAGGATAAAGATTACGGGAGGCTGGCGGACATTGCTCTCACCATTGCTGCC
>Aam067639
CTCCCCTTGCCAAGCGAGGGAGAGAGACAGAAGAAAAACAAAATACAAGCAGAAGAAAAGATTACAGTACTAATTAAGATTTTTTTTTACTTCAGAGGTCGGCAAAGAAAAAGGCACGCTTCGTTAGTTGCTTAAAAATAAGCACCAGAGGCACTGT
>Aam067693
TTCTTATATGCTGGGCCCTTTACAGAGTGGTGATCTGGACCTTGGGCCGGAGTTCAATTCAATAGTAATCCAGATACAATCAATTCTAAAGTATTCTCCTTCACCTATGTCAACAATAAAGAAGAGGTGATGTATTTCTACTCTATGCAAGATCAGTCCAC
>Aam067721
TGGAAAAACAGATGTAAGTGGGTTGTTGAAGGAATCCCATTCTCTGCTGAAGCAACAAGGAACATGGTGAACTCGACAATCTAATGCATGGATAGTGCTCGACGAAATGTGCCTAAGGAACCCCTCATAATACCACACATTAAAGATGGTTGCGCCTTCCCTG
>Aam067745
AAATAAGGTGGTGATTCAGGAGATGTAGTACTAACAGAACTAACAGGAGTTTGATTCGAGTGTGCTGGAAAACTATAAGATAACACTTGTATCATTCTTTTTCATCCATGTAGCCTTTTTCCCACTGAAATGTTTTACCACTAACGGGCATTCGTTCA
>Aam067771
GAGTCTGCTTCAACAGGTAGTGAGTGGGAGAAAGGTCTCCAGCTTAGCCAACAGGGAGCAAAAGATGTCCTGGGCAAGACATTGGGCAGTTTAACAAGGAGCTGTACGAAGGTACATAAGCAGGGAATTGTTCTCGGGAGATCTGTGGACCTTTCACGG
>Aam067834
AGCAATGTATGAATCCTGAGGCTATGAAGGATTGTGATCCTACTGGACCGCTGATGGTTAACGTCACAAAACTTTATCCGAAGTCAGATTGCAGTGTCTTTGATGCTTTTGGGCGAGTTTACAGTGGTACAATCCAGACTGGCCAGACCGTGCAAGTTCTAGGAGAAGGGTATTCACCTG
>Aam067840
CCTCACGCTAAAATACACCCTCAAGATGGGATCCAACGCCCTGCTTCAGTCCGCCTTCAAGGACTCCGGCACCGGCAACATCTCCAATCGAGGGAGGCTCTTGTCTGGGTTCGGTGCCGGAGTTCTTGAGGCCCTCGTTATTGTCCACCCCTTTTGAAGTGGTAAAAAT
>Aam067848
ATGGTAGTACTTGACAACTATTTTTCACCAGTCCCATTTCACTTCTATTAGCATTGATATTTCATTCTTATACCTGTCCACTTTACTGGATATTAGTCCTTACCTACCAAGATTTTCCTCCATATTTCTAGTTTAGCACTTAATTCCCCG
>Aam067867
GATTTTTGCGATGAGATCTCCGTGTTTGTCCAGTTTGGAAGTCATAGGAGCATTTTGCTGATTTACAAACTCGATCAACGTATTATTGGCTATAGAAACTTGGAGTAGTCTTCCCCTACTTTGGCAAGGGAAAGTGGACTAGAGAAGGTGGAG
>Aam067966
AGAACAAATGTTCTTGTGTGGTAAGTTTTGTGATGTTTTGTGTGTCAAGTTTGGGATCTAAATTTTTCTCGGACATTCTTGTTGGTCGCCTAACCTATTCAAATATCACCAGTTAGAAACAAGTTTGATCCAGAATCTCACAAGGCTGTTAGGTA
>Aam067972
AAAGTGTTATTGTCAATGGGTTGGGGCTGAAGTGATGAATTTTGTCAATGGGTTGGAGCTGATGTTATGCATCAACGCATCCATCACTTTTTCTGCTTCCCTGATAGATCTAGTGAGGTAAACAGGCATATACCAAAGGACTCAAGATCGGAAG
>Aam067980
TGCGGATTGAAGCGACGAAATAATTATTTAGTTTCTTCTCTCTCTTTTTTTCCCTCCTTTCTTCTTCTAATTCCCTCTTCCAAAAACTCCAGAACCAAAGGCAACTCTCACTTTCTTCTCTCTTCCAAACCTTCTCTTTTAATTATCTCTTCACACCACTCTTCTTCTCTCCCTCCCTTCTCTTAC
>Aam067982
CTTCACCGGAGTGTTTGCATCCAATCACCACTTTCACGTTTAAACATGATGGCATTCAGTGTTTGATGATGAGAATTGTGCACTTGGTTGTTGCTCACTGCACTTATCTTTGCTGTCTTCATCAGAGTCTTTGCTTTTCCCCCATAGCACGGTATAAAGGCCCGAAATTATGATAAAAGCCCCG
>Aam068029
ATGACGTTATAGGTCGGTTATGAAAAGAGTGTTTAATGTAAAAATATGTATTTAATTTAAATAAAGTCATGCTATCAGGTCAGTTCATTGACGAAGTGCTCTACTAAGTAAATATTGTAGGGCTGTTCCTTAATGAACCGCCCTACAAAGGTTTTTTCA
>Aam068062
ACTGTTATAAAAATATTTCTATATAACGTTTCCTTATTTGCGGTTTGGGTTCTATTTGAATGTAGAAAGAATCTCAGAAAAGAATGCAGAATGCTTTGTGTCTTCTGCTGATATCAATTCCAGCGCAGCAGACAGGTTTTTTGACGAGAGATCGGAAGAG
>Aam068097
GATGAAAAGAAGAAGGAAAAGAGAAAAAAGACAGAGAAAAGGAGTCGAAGGATGATGAGGCGAGCGAAGCGGATGAAGAAGATGAAAAGAAGAAGGAAAAAAAAAGAGGAGAATATAAAGAAGGGAAATGGAAAGGAGAGGACAAAAGATGCTGAGACGCTGAAGCAGAAGCTAGAAAAG
>Aam068103
GCTGGGGTTCTGGTGCTCGTGACCAAGGTCGCTCCAACGGGCTGGGGCATGGTGATTCTGGTTATGCTTCAAGAGATGGACATGTCCTGCCTCCTTCAGGCAGAGCAGATGGTGACCGTGGTGTTTATCGCAGTGAGCGTGATTCTCATGATAGGTGTGAT
>Aam068128
CCAAACATGTTCTCAAAAGACAGAGGGATCAGAACTTTTGGATGCATGCAATGCAAGCAAGCCTTTTTAATGGACAGATCCAGTTCCCGTACCAATCCCTCCCTAATTTGTGGGCCGTCCCCAGACCTAATTATTACCTTTGGGCCCTACAAAACCCCTGCCATCTTCAATTGTCCCTGATCAAGTCACTCG
>Aam068131
CGAGGAGTACGAGCCGAGGATTACGGATTTCGGGCTGGGAACGCTGATGAGGCCATGGCCAGAGGATGGGCTGAACATGACCCCATTCTTGAACGGGGATTTCGGGGAGTTTGGGTACGTTGCGCCGGAGTATGCAAGCCATCCGGTGCCGAGCACCAAAGGGGAT
>Aam068134
GCTTTTGGGCATCTACCATTCCCAGTGCTTTACTTGCAACTTTCATGGAATTTTGTGCTGAAAGTCCTCATTGGCTCTCTAAGGGAGGACAGATTGGTGAAGCAGAAGCTCGATTTGAAAGACTTTTGGGGTTTTTCCATGTCAAGTCAGCAATGGCATAATTATCACGGTCGGATAAAGGAGATGACGTA
>Aam068151
GAGAGAGAGAGAGAGAGAGATTGATTGTAGTCTAATGATTGGTTTCAGGAAATGCAAGGCTCTCTGTAATTTCCTGTGATGAAAATTTGGGATTCAACTTAGATGTTGCGATCCTTTTTGTTGTAAATCAAAGGGATGTTGTAACAATGTAACATGCATTGAGAGATATGTATGCTATTGTAACTTTTATTAAAA
>Aam068154
GAAAGCTCAAATGTCAGCCCTCAATGAGAAAGGCACAGAAAAGAGTGAAGCAGGGATTGAGGCAGGTGATGATTGGAGCAGTCGGCGCTGAAGTTGACATCCAGCAAATCGTCTCCTCTTGGACTGGTATCCCCCTGTTGAGAGTTGACTCTGACCGGCTTCTCAAGACGGAGGAGACCCTCCACAACCGTGT
>Aam068155
AATATTTTAATGGGGGAAGAGAAATTAGTTTTAGTTGAAGGTAACACATTTTGGGGGAGAGGAAAATTTAAGAAATGATGGTGGAGCGTGATGACAGTGATGTCAAAAATAGACTCTGAACCCAGGGGGAAAATGTTTATTTTGGTGCTGTTTGGTTGCAAGGAAGTGGG
>Aam068160
CTAAAGGGAACTGGGCAAAGAAAGCGCTCCATCTTCGTCTGCTCTTTACTCATATCCCGAACTGCACTATCCTAAGGACCGAGTGGGCTGGTGCCCCTGCCACCACTTCTCACAGGGGAAGTTTCCTGACGAATCTCAGTACAACATTCACACAGCGTGATAATCCTCATCAGAAG
>Aam068168
GAGAGAAAAAAGAGGGAAAATAAAAGAAAGCGTACAGTGAAAGCTCACTCCTCAATTACCAAAACAAAAACCCAAATCAGAGAGAGGAGAGAGAAAATCAATGGCGGTGTCTCTTCCGGTGGTGGCCGTGGTCTCCTCACTCCACCTCATGGCCTTCATCCTTGCCATCGGCGCCGAGAAACGACGG
>Aam068169
GGGAATTGGCAAAAGGCTGTCTAGGAAGCTCGAGAGGAAATGGAAGAGGAGCATTGTGGTCAGGCTGCCTCTGTCCCTGAGGCAGGAGGAGGAAGAGAAAGCCAAAGCCGTAGATGCTGAGAAGTCGGCGTAAATTGGCATGTATTCTATGGTTTTCTTC
>Aam068170
CAGCAAAAGCAATGGAAATCGACAAGGCCCAAACCGAAGCGGGAGATGGAGATCGAGATGGAGACCGAGAAGGAGAAATTCAAAACCTTAGATCTGCTTCCTCCTCCTCTTCTTCCGATTCCGATTCTGATGAAGCAGCAGCCGACGACACTCAAATCCAAACCCTAGAATCGCAGCTCAAAGACAATCCATGGAAT
>Aam068196
CTACAACATCCAGAAGGAGTCCACTCTTCACCTTGTCTTGCGTCTCCGGGGTGGGATGCAGATCTTCGTAAAAACGCTTACTGGCAAGACCATTACACTGGAGGTCGAGAGTTCTGACACGATTGACAATGTGAAAGCTAAGATTCAGGATAAGGAGGGCGACTCAGATTGGAAGAG
>Aam068197
AGGAAAAGTCCTCGACAAGTACAGGCACTCTCTCCCTTCTCCTCCCCTCATCAAAGAAAGCTCAGCTCTAGTTTTTCTTCTTCTCTCCTCTTTGCCAGTTGTAACTACTGTATGCAAGCATAACTCACTCGTTGCTTGCTTTGATTCCATCGTTTTCTTCAGAAAGCAGCAGCAGCAGCAGCA
>Aam068203
TTTCGATTTAAATAGAAGAGATAACAGACGGGCAGACAGATGAAGAGGGCAAGAAGCGTAGAAGCCTCCATAGCTTCTTCTCGAAGATGGAAGCTCTGCCACCTCGTTCTCGCCTGTGCCGCCCTCTATCTCATCTTCATCTCTTTCAAGTTCCGAAGATTCCTCGAG
>Aam068204
CAGCGACGGCCGGGGTGGAGCTGGGTGGCGGCTTAGGACAGAGAGGAAGAGCTTCAGAATACCCGGGAAACAGCATTTGCCATTAGAAAGCTGCCTTTGGGCAAGGCCAAAAGGTATCTGGAGGATGTTATTACTCACAAGCAGGCTATTCCTTTCC
>Aam068206
AATCTACTGACAAAATCAACGGTGAGTGAAAATTGATTGCCACATTTGAGGGCTGTTACCTACAAACTTCTTTTATGTGTATCTATTTCCAGATTCAACTGTTTCCCATTTTTCTCTTCTTAAACCACTCAACCCCCAAACGACCACCACCACGACCATGAAAACAAAAACG
>Aam068211
ATCCAAAGAGGCTACCTTTTTCAGTGAACCTCTTAGCTTTTAGCTTGTTTTACAAAGACCCGGGTGCCTGTTCTTTGGTTTTGTTTGAGAACAAGGTTGGGTTCTTTTTTTCTTTTCTTCTTCTTAATTTCTCTTAGAAAAATTTAGTCTTTTTTCTTTTTCATCGTAGTCTTCCTCCTCTAGTTTCTAATGG
>Aam068238
CGGCACGATTCCTGATGGCCACGCGTCACGTTACCCCCCTCCATCTCCCCACCTTCAAGAAGCTCGGCAAGAAGCTCGCTTCTCTTCCCAAAGTACACACGCCCAAAACTCTTCTCTCCCCTCGACGAAGATCCTCGACGATCTCCTCAATGGCTTCC
>Aam068250
TGGCAGCAAAGTTTGAACGTCCCGGGGTGGATCGATAAATTAGTACATCGTTGGGAAAAGCTCTCTGGGTGTGTTCTATTTTACGATGCACATCCGACGCATACGTGGGTACCGCAGAAACTGGAGGTTGAAGGACCGCCACCGAAATATGAACCAAAAGAGGTTGAGG
>Aam068261
CGGTGATCTTACGCAGCTCGGATCGGTCACCGGTTCTTCTCGTACTTCCGATCTCTAGGGTTTTCTCACTCAGGATGCTTCGATTTTCGATCGGAAATGGCGATCTAACTTCTAAGAGTCGAGAAACCGAGACAATGGAAGAAGGCTACACCAGTCTC
>Aam068267
GATACCGAAGAAGGCGTCGATTAATTTCATGGTGGCAGAGATGGGGTGGGATGAGAGAGTGTGGGAGGATCCGAAGGAGTTCAGGCCCGAGAGGTTCATGAACGGCGAGGGCGAAGGGGTGGACATCACTGGGAGCAGGGAAATCAAGATGATGCCGTTTGGAGCCGGGAGGAGAATTTGCCCCGGGCTC
>Aam068271
ACTGGGTCTCTTTTGTTACATTCTCTGTTTTATGGAAAGCATACAAGCACGCGTCAGACTTAAGAGCAGCAGTTAAAGCAGTTTCAGAAGTAAAACCAGAGGATTTTGCCATATTGGTTAGGGACATCCCCGCTCCTAAAAATCAAACTAGGAAAGAACAGGTGGACTCATATTT
>Aam068276
TCTTCTTGAGAGTGGCCAGGCAGTAAAATATAGTGAACCTGAGAAAAAAGTCATGTCAAGATCAGGTGATGAGTGTGTTGTGGCCCTTACTGATCAGTGGTACATTACCTATGGCGAGCCAGAGTGGAAGGAGAAGGCAAATGATTGTTTGGCCAACATGAAACTATACTCTGACGAAACACGTCATGGT
>Aam068279
CACACACACACACACACACACACCCCAAAACCCAACCTCTCTCTCTCCAACCCCCAGCACACTCTCTCTCCCCCCCCCTAAAATCAAGAACTAGGGAGGAAAAGAGATAACCCTAATTTCTCAAATAGAGAGGGAGAGGGGGTGAATTTCGCCGAAGAGCCGAATATCAATCGACCTAGATTCGGATCATGCAATCGGA
>Aam068299
AAATTGACGAAGACATCCCCTCTTTTTCAAAAATGTCCCTCGGGGGGGTGTGTCGTCATTGGGTGGACATATCCGGTCCCCAATAATTGTGCTTACTCTCGCCTCCCTTTTCCATTCTCTCTTCGATTCTATCGCTCCTGGAATCGATCATGGCGACCCGTCTTCTCACCCGATCCAAAACCCTAACC
>Aam068304
AAAAGAAAAAGAAAGAAAAAGAAGAGTCTCTTCACTGCCAACTGGTCTACAGAATTCATACCTTCTTTTGCCCTTAGTTACCTTGTCTGGAATTTGATATGGAGCTTTCTCACGTTAGAGTTGCGGTTATTTAACGAACTTTTGTTTGGTG
>Aam068317
TTTCTAGAGTCTAGGGGTGAGGAAGGAATAGTTCTTTCCCATTAATGTGTCTGCTAGACGTAGCAAAGATGTCTTTCTGGAGAGTTTTGCTATTTCCACATGATGATTTTTTATAGGAAATTATTAGTTACAAACATTAACCACAATGTATCAACGATCAGCATGCTGGGCAGTAAGAATATTTGATCACATAAGAT
>Aam068326
CCCGTCGCCTCCTCTATATAAACCTTCCTCATCTCTAAAATGGACCTCTAACAATTGTGTTTGAAGGGTTGTGTTGGATGAGCCTGCGGTACACTTCATGAGCAGAATCGTGGACCAGGGGAGCATGCGAGCGGTGCAGTCGATTAAGGACACCGGCGCTGCTGCCTCCTCCGCTTCCAAGAGGGCGAGGCGATTCAC
>Aam068356
AGTGGGCATCTACATCAAAGACACCCTCGACGACATGATGTATCCTTATCGCCGGCGGCCTAAATAGAGAGGAACTCACCGCACTGTCAATCCCAACCCACGTGCTTGGGGAGAGGGAGAGGGAATGAAGCGGGGGGTCCACGAGATGCGTATGGATTCTTTTTTCTGCTGTATCTGTTCAATTTTGTAAC
>Aam068403
ATTTTGTGCACTTTCTTGGAAAAATCTTCTTTGGTTTGAACCTGAGTATGATACATGTGGGAGGACAGAAGGCTTGCTTGAATGAACACAATTACACGCATTAACATGGTTCCAGAGATGTATTGTTGTAAAAAGCTCACGAAAGCCCCGCTTGAGCTCCAGCTTTTGTTGCGTTCTTTTTAG
>Aam068419
TCCTTTTTTTTCCTACTGCTCAAAAGAGGCAAAAGTAGAGAGAGAGGGGGGAGAGAGGAGTGATGGAGAGGAAGGTGGTGGTGGTGTGCGCTGCTGTGGGCTTGCTTGGGCTCCTCTCTGCTGCGCTGGGTTTTGCTGCAGAGGCCACAAGGGTCAAGGCATCTGAGGTACAAACACCT
>Aam068421
AGAGCTTTCGCCGGAAGAAGATGATGAAGCAGCTGACGGGGAAGAAGGATGATTCCCCTCTGCATTCAGCTGCGAGGAATGGGAATCTGTCTTTGGTTAATGCTCTGATTTCGGGGGCAAGTGAAGAGGAACTGGGGGAGTTGTTGACGAAGCAGAATCAGGCAGGAGAGACT
>Aam068426
CATCCCTTCCCCTCTTTCTAGAACCACCCCGGTCTCTGTTTGGGTTCTTGCCTGCTTATTTTTAAGCAGCGCTCCACTTCTCTTCTTCTCTCGCTCATTCTATTAATTTTGTTAATATTAATATCAATATTCGAAAACCCTAACCCCCACATTTTCATCTCCTCCTTCGATCTC
>Aam068428
CAGTGGGTGGGATGTCACACACTGGGCTTAAGATGGCGTCGACCTTCATTGGAAACTCAACATCCATTCAGGAAATGTTCCGCAGGGTGAGCGAGCAGTTCACTGTCATGTTCAGAAGAAAGGCTTTCTTGCATTGGTACACTGGTGAGGGTATGGATGAGATGGAGTTCACAGAG
>Aam068429
CAAAGGATTCAGAATCACTAAAAGGTGGTAAGACAGAGAAACCAGGCGTGCTGTCTAAGCGAGCTGCTCTGGCTCGTACCGCACATTTCAGAAAACCAGCTTCAAGTGTGGAGGCTGACATTTTGGGCGGGACATCCATATTTAATTGCCAACGTTTGCCAAAGCAGGAGGCATCCA
>Aam068432
GTGGGCCCCTTCCTTTGATTGGCTGTGAGTATTCTCTCCCCATCTTGCAAATATTAAATATATTTTAATTGGTGCATGTGGTGTTTGATATAAATTGTGCTAATGAATTTATTGCATGGGTATTGTTGATTATTTGTGTGTTTTATTTCATGTGTGAGCACCTTACTTCGAACCATTTTCGGGCTCTCCGCG
>Aam068436
CCGTCGATAATCAATTCAATATTCGACGATCATTGCCTCTCGCTGGCTACTCTTCTCCATATGGTCCATTAAATGGCAACTTGGTTTCTAATGTTGTGGCTGACTCTATGTTTCCTCTTATTAAAGAACCAGTACGTAATTCAGTAGTAGAAGATGCTGAG
>Aam068438
ATCAGCCAGTCCTTGTACCGCCTCGCCTGCTGCCTCGCCTCCTCGTCGGTTGTCAGAGGCCTAAGTACAGGCCTTTCCAGAGCTCTGGCGCGAATTCAGTCTTAACCGCGTCAGGGGAGGCCAAAACAGATTGCTGGAAGTGCATTGTCATCTGCCACT
>Aam068451
AGAAGACAGAGTGGGGAAAAGAGGTGAGAATTGCTGTCACTATTTTACTAGATCTCAAGAATTCTGGAAACATGCAATTGTCCAAATCAACAAAAACATAAAAATATGAAACCATCAAAAGCAAGGAGAATGAAAAATATGAATTTTGCTGCATTGCACTTAAAAACAAAAAAAATTTTAAAAAAATTGGAAAAAATGG
>Aam068454
TCAAATGTACCCTCCTTTGCCGCCACAACCTCCACTTCCGCCACCTCCCGAACCTTCACCCCCACCACATTTTCAAGAAAAACCTCCTATGCCAAGTTCTGTGCCAATCGCTTCTTCAGCACCTTTATTTCCGACTCAACCTGCAACTTCAGCACCTTTATTTCATACTCAACCTACAACTTCAGCACC
>Aam068455
TGGTGATCGTGCAGCTTCATATGAATCTCGAGGTCCAAGCACTAGGAAACACAACCTGGCGGAAGGTGGAAGCACAGTTGACAGGCCACAGTACAGGATTCAGCACGCGGATAGCATTGAAGGAACTGTTATAGATCACGACATTGATGAAGTAGATGATGA
>Aam068462
GGAGGAGGTCGGAGCCAAGGTTGCCATTGTCTGAGAAAAGAATTTCTAACGGCTAGGTGTACGCTCAGATTTGTGAGTAGTTGCAGATAGAGACGGCCAATGAACTCCAGAAAGGAGATGCTACATTAAGCATTTTTTTTTGTTTGTTTGTTGTTGATGTGTTGTATTAAT
>Aam068463
GGAGTTCTTGCTTCAGAGCTACAAAGAACAGAAGGTAGAGCTGAGCGCGAAGGTCAGGGAGCTGCAGCAGAAACTTGCTTCGCAGGTACCGGATATTTTGTAGTAGACGATTTTGCAGAGACTAGTGATTCTTGTTTAGGTGGTTGTTCTACAATGGGAGCTGTGTTTTTCGTG
>Aam068478
GATTCTTTTTGGGGAAAATATCCATGTCTTTCTTTCTTATTATGTTTCTCTTCTTTTAGGTCCTGATATGTGATTGTAGCTCTCCTACAAGCAAAACAGGAAGGGTTCAAGCGGCCTATGTCTAAAGATACGAACAAGGGGCTATTCTATCCTGCACGCGATATGGGCATGTGGGGCTTGTATT
>Aam068483
TGTTAATGTGGTTCTCACATCCTTCATCATTGGATCTGTTCTCTTTGTACTTTTCCTTCTGTTCCGAGGGAGAATCGGTTATGTATTCACAAGTAGCTCTAAAGTGATAAGAGCAATTGCTGATTTATCTCCTTTGTTGGCCTTCTCCATA
>Aam068495
CAGATCGAGTGCAATGGTGCCGGCGCGAACCCACCGGCAACCTTGGCAGAGTTCAAGCTCAATGGGGCTGATGGGAAAGATTTCTACGATGTCAGCCTTGTTGACGGGTACAATATGCCAGTGTTGGTTGAGGCTAAAGGCGGGGCCGGGTTCTGCGCGGCAACCGGCTGCGTCG
>Aam068504
TCTCTTCCTTCCACTGAGGGTGTCACTTCTTGTATTATCTGCCTTTTTGCATCCGGGTAGCTTGGCATTCGAGGCCATTGTGTTCCTGGCATTCTGCATGCTGTTCTTTAGCGCGGAGGTGGGTATCTGCATGCTGGTCTATCGCCCGGTGGTAGATTCATTGGCACTGAGGGACCTTGGGCAGATTGAA
>Aam068510
TCTCTCTCTCTCTCTCTCTCTCTTGCGTTTCTGGTCTCCAAATCGAAGAAGATCGATCAAGAGAGAGGGAAATCGATCGATCCATTAATCAGTAGAGAGATGGATTTTGGGTTCGTTTTGGGTTTATTTGGCGGCATTCTCCTCGCCCACGCAGCCTAT
>Aam068549
CCGCCGCCGCCGCCGCCGCCTCCGCCTCGATAGACAACTCAAATTCCTCCACCCCTCCGGCCACCGAGATCCTGCCGGTGCGGCCATCGCCAACGATGCTCGAGCGCAGGCTGCGGCCGCCCCACGACCAGGCCCTCAAGTGCCCGCGCTGCGACTCGACGCACACCAAGTTCTGCTAC
>Aam068560
GTGGCATGCTGGTCTGGGCGTTAGGATGCTTGGGAGAGAGTCATGGTTTCGAAACTTGGAGCTAACAATCAATGAAGTTTGGTTCTAAATGTATTAGGAAGAATTTAAGGGTAAAGAAATAAAGATTAAATAAAATGATTGCCTTTTTACAGTTAAGGCAAAATTGGCCATGTAGTTAGAACATTCAAT
>Aam068562
TGGAACTGGTTCTTGTCTACCCTCGAAGTTAAATGAAGCATAGAGATGTCTTTTTGGTGATGGAATCTCGAAATATATGGAGAATGACAAAAGATAGGCTGCAGGCAGATATATCTGTGAAAATCTTTACACCTATTGCACACTTCAGATTGAACTT
>Aam068567
TCTTGACGGCGTCGAGATGGTTGATGGCAGGATGCAGCGGGGGAGAGTGGTGGCCGACGAGTCGCTGACGGCGGCCTGCGATCTGGACCTGTGCCTGTCGCCGAGATCGGGGGACAGGAAGCAGCGGAGGCCGACGACGCCGCCGGAGGAGTCGGTGACGACGAGCGCCGAGAG
>Aam068575
CTCGTGTTATTGCCCGAACTGAACCCCAGTAGTAGCCCAGCTATAGCCAGTAGGGATCACTTCACCATGGCCACAACCATCCTCACACTCCTCCTCCTCCTCCTCGCCGTGGCCGAAGCCAAGACCACAGCGGTGGCCCCCGGCCCAACCCCAGCCCCATTCAACCTCACCGCTATCCTCGAAAAGGGCGGGCAGTAC
>Aam068576
AAATTACTTAGAAGATCAGTTGCTTGGCTTTGCTCTGGTTCCTCTGTCTTCAGTGGTGGCTGCTGCAAGAAGGAAACTGACCCAAGATTTCACCCTCTCATCGACCGATCTCTCCCATTCCCCGGCCGGCACGGTCCAGCTCACCCTCACCCTGTACACCTCCTCTGACAAGCTCACTT
>Aam068580
AGAGAGAGAGAGAGAGAGCGGAGGAGGAGGAGGAGACCTTGTTGCTTTCTGCGGTTTCTCTCTACTTTCCAACATTAAGCTTTCTCTCTTTCGCTCATATAATCGTTTCCCAATATTGATAGTGACACATGTAGAAAGCCTCCCACCCTACCCTTAACCACTCTCTCTTC
>Aam068582
ATTCCCCTGACTTTCCAAAGTCCCGAACCCTAGATAGCCGCTCTCCCTCTCCGTTTAGCCAGAGATCCGCCGAGCTCCATCCAATCCCATCAATGGCGGACGAGGTTGCTGTTGAAACAACTACTCCAATCATTGGAGAGCCCATGGATATTATGACTGCCTTGCAGCTTGTCTTGAAG
>Aam068585
GATGAGGATTTTTCTGGTTACTGAGCTTCTTGTGATGATAGTAGGGTTTATTCTGTTTGAATTGTCCGGTAATGGCTGGGTTTTATTTGTATATGCTCCCCCACGACTACCTGATATAGTCTGATTGTACTACCAGATAGTCTGATTGTACTT
>Aam068589
AGGGAGTGGACAGCAACATGGCAGCGTTTACTGGAAGAATGGAAGTTCAGCCATTTTAGCCTCATTGGATCCTAGCAAGCCGTTGCTATCTCAACTTGAAAATGCTTTCTCTACCAAGGAATCGCCGGTGTGGATGGATAGTAGTACCACTTCACAATGCAGA
>Aam068597
GCCCACGCCCGCTCCGCCCTCGCCGTCCTCCCTCCGGCCCCGCCTGTATCCTCCCCTCTCTCCGACGACGTCCTCCCTCTTATGCCCGACGACTCCCAGAAGTGTGTCGACTCTCTCCGCTCGTCATTAGAGGCCAGGAACATCAAGCTCCCCAGGCCC
>Aam068598
CATCTCTCTCTCTCTCTCCTCCCCCTCTCACTAATCATTTCTCTATTCCTTCTTTTTTCTCTTTTTAAATTAACATCGTTGCTTGAAAGGAGAAGCCCAGCGCAATCCAACAACATACAAATAAATATATAAAAAAAAAATTTAGATAGAAGAAGGAAGAGCGACCAAGCGATGCAGCAGCGGAGAAAGGC
>Aam068600
ATTGCCCATTATTCTTTTTTCCTTCTTTGTTGAGTTATTAGACAATGAAGGGGTCGATTGTAACCTTTTCTAGTTTCAGAGGCCCATGTAAAACATGTCACCTGGATTAGATGGGAATAGGTTTGTATTATATATTTGATGAGGTTATGGAAAGG
>Aam068607
ACTCTGAGACCTCAATGAGCCCAAATTCCCCACTTGAGACTAAGCACTTCTCTACCCTTGATCATCATCACAAGAATCAGACTCCAAGGAGTCCCCCAATTGGACTTGGTGGCCTTGCCGACATTCTCCACAAAGAGACCCAAACTGACAGGAAATCATTCCTCCAGTTCGGGCCCCAACTCAAGATTCAGGTCCCCT
>Aam068618
TGCGTGGTTCTGTGTTGGCGAGATCATGGGAAGAGGATTCACATTTACCGGCTACTACATCTGATCAGATTACTACCATTAGAGGCAAGATAAAGCTAGCAATTTGGGATCTCTCTTGTTTCCTTTGCTCTCAGTTCATGGCGTCAGTTTTAGTTTACATGCAAAATTTTGT
>Aam068620
GCGAGGACCAATACAAGTTTGAGCAAAAAAAAAAACATTCGTTGCCATTCGAGTTTTCAACTCTCCATCTCTAATCAGCAATGTCGATCATTCCCTCTGGATTCGGTTCCCGCATTTTCGATCCTTTCTCATCCCTCGACCTCCTCGACCACTTCGCCAACTTCCCATTCTTCAA
>Aam068625
TCAAGAAAATGGGTTCTCTCCCCGTCCCCTCTCCTGATTTACCTCCTCCCCCCAAAATCGACCCCTGTGAGCTTTCCTTGCTGTTCGAATCGCAGCAGCAGCATCTCAACCACTTCTTCGACAACCTGGATCTGGGCCAGGCCCAGTCCTTCGCCGACTCCCTCATCTCCGCCCCCGCCGCCATCTTCT
>Aam068627
GAAGACAATCAAGAATCAAAACTGTCAAAACAAGCACAAAACATCACCACCATCACCATCAAAAGCCTTAGGCCAGAAGGCACAGAACCCCCCAGTGGAAAAGAAATTGACTCCTGCGCATTCAAGATCTCGAATTCTATCAGAAGACCAGAAAGGTGTGGCTTCGGATAATTCTACAG
>Aam068629
CTATGAAAGATGGAATACTTTTGATTTATAGATGGAATACTTTTGATTTATTAGTAACTTTGTGTTGATGGAAGCTAAAGAACAATGATCTGATCAGGCCTTTTTGATGTGTAATTAATCTATTATTTGGGGAAATTATTGTACATGGACAATTTGATACAAAATTAAGCCTTTTGTGTTGCT
>Aam068636
CGTCGCCGCCGCCGCTGTCGCCGGGGTCCAAGAAGGGGAGTAGAGGAGTGGGTGGAGGCGGCGGCGGGAGGAGGAGGCAGGGAGGCTCCTCCCTGCATTGGGAGCAGCAGCAGCTGCATGAGATCCCCGGGCGCTTGTTCCTCAATGGGGCCAGCAGTGTGGCATCTCTCTTCACCCAGCAG
>Aam068639
CGCGATACCTCGCCCAGAAGCTCCCCTGGGTTCAGTACCGTGAGTTGCCGGATGCTGGGCACATGTTCCCGCTTGCTGATGGCATGGCCGATATCATCGTCAGGTCTCTTCTGCTTGGAGATTAGTAGTAGCAGTAGTAGTAGAGTTCAGCAATGTGTTTGCTTGTTATTTGACTACTTGGTAGTTTTTTTTTAATC
>Aam068651
GAGAGAGCAGAGCTCTTGAAAATCGATCGATCAAGAGAGACCTCTCGCCACCCGCCTTTCTTTACTCCTTTTTATTTCTTTCCCCTAACTTAGAAACCCTAGCCCTAAACCAAGAAATTTGTTAGTTCGATCCCCTTGAGATCCGGGCGGGGTTG
>Aam068659
CCCGACCCGAAATTAGCGGGTTCGGATCTTAGGATCGTCTAGGGCTCCCTCCTCCACTGAGATCATAATCATCACCTTCTCCTCTGTCACGCTCAATCCGTGCCCATCTCAATCTCCATGCTCCCTTCCTTCTGAGCGAAACCCTAACGTTTGCCGGGAAGAAAGGGCGGCGGCGGCGGCGGAGGA
>Aam068660
CAATAATAATCTCCAAGAATCTCACTTCCTCCCACGGCCACCTTTATAAAGTGATCAAGAGAGCACCTCTCCAAAGCTCATAGCCAGAGGCAACACAAAGCCAACATTACATGGGGTGGTTCTTTGGTGGCAGGAGAGGTCCCCAATGGAAGCAAGGGTGGAGGGGGGAGACCATGTCCTCCCTCTCCCTCCCTC
>Aam068664
ACTGCAGGAAAGTATGAATATGCCGAGGCCAGGGTCTGCAGGAGCAGATGCGGGGAGTAGAGTTGAGCGTCCAAGGCTGAATTTGAAGCCTCGTTCGTTGCCTGTTGAGAAAATAGATGAAACCACTTGGAAAGAGAGGAAATCTGTGTTTGGTGGTGCC
>Aam068665
ATCTCAGCGTCTCTTGAAAAAAAGAAAATTTGGGGAAAAAACAGAAATCTTTTCTGTCCTCCTCTCTCTATTCTTCTTGAATTCGAAACGGAGGTCCGAAAATCTCCCAGATCTCCGGCGATTCTTGCTTTGTTTGGCCTCCCGATCGAGCTTCGGG
>Aam068669
CCATATGTCAGGAGAGCTCTGGTGGTGCCTTGGATCATGATGAAGCACATGTCTCTCGGGAAGTGCTGGCAGATGATAGCAAGTTGTCTGAAAGGACTGTTTCAGATGAGCTTCCTCAGGTCTCTGCAAAGCTAGAACATGAAGTAGGTTGTCCTGAAAAAGTT
>Aam068671
CAGAGAAGAAGGAACTTGAGAACAAATCGTCTCTAAACCCTCCTCCTCCTTCCCTTGCGGGCGGCGGCGACGCGGAAGGCGGCGATGCGTCGGAGTATGGGGACTGCCAGGCTGGCGAGCTCAAGGCCGGCCTCCATCCCTTAAAGCATAAATTTGTTTTTTGGTATACACGCCGAACTCCT
>Aam068684
CATAATTCACCGGGACATGAAGTCCAGCAATGTGCTGCTCGACGAAAATCTTGAGGCCAGGGTCTCTGATTTCGGGATGGCCAGGATGATGAGCGCCATGGACACCCACCTGAGCGTGTCCACGCTGGCCGGCACGCCAGGGTACGTGCCGCCGGAGTACTACCAG
>Aam068685
AACCCTAGCCTCCTCCACCTCCCCCCAACGAAAGAACTCAGTTCAGTGTGGCTTGGTTCAAGGGAAAGATTGGGTGGTTTGTCGCATTTTCGCGAAGAGAGGTTTGAAGATGGAACAAGAAATCCCGCGATATCATGACAACTTCCAAGTTCGAAATAATCATGTCGG
>Aam068695
ACCTCGTGGATCTGGGATTGTGACGAGGAGGCCATTAGTGCTGCAGCTCCACAAGACAGATGAAGGACAGACGGAGTATGCGGAGTTCCTCCACATGCCAAAGAGAAAGTTCACTGATTTTGCTCTTGTCCGCAAGGAAATTCAAGACGAAACT
>Aam068696
AATCTAGTTGGTAAGCCTGGCCATACAGATGCTATTGTGAAGTCGACACCGGTAACACCAGGATCTTTGAAATTGCTATCATCTTTGCCTGCTTCTGTGTCTGTTAACACGAAGGATTCGCCAGGGAAAGGGGCCGGTAGCAGTGGAAATTCGGAGTTGCCTCTGGCGACTGTAAAAGAGGAGAAGAGCA
>Aam068702
AGGGCTTGAACTTTCCCTTTCTGGGGCTGCAGTGGTATAGAGATGTATACTGGTTGTCATAATGGACCTATGGAAACCTATATGATGCCTGTTTCTGGTCCAAATCCTCAAGTAACGTTATTACAACCTCCGGAAGGGGTTGATTATATGACTAAT
>Aam068709
CTGCCTTGTCAAAGAAGACGACCGTGAGGCCCCAAGCTTCCTTTTTGAATCCGTTGAGCAGGGCTCCCATGGGAACAGCGTCGGTCGATACAGTGTTGTTGGAGCTCAGCCGGCAATGGAGATTGTGGCAAAGGACAAATTGGTCTCAGTTATGGACCACGAG
>Aam068718
TGCTGCTCAGCTCTCCAGTCGCTACATTACTGGCCGACATTTGCCCGACAAGGCAATTGACTTGGTTGATGAAGCTTGTGCGAATGTGAGAGTGCAACTCGATAGCCAGCCGGAAGAGATTGATAACCTGGAGCGGAAGAGGATTCAGTTGGAAGTTG
>Aam068739
GTGGGGTGTAGTTGTTGTTTGTATCATTTCAGTGTTGGCACAGTGCTGTTCAATGGCAACTGACTATTGGTTGGCATATGAAACATCAGATGAAAACGCGGCTTCATTCCACCCGGACATATTTATTGAAGTCTATTGCATAATCGCATTAGTTTCAATTATCTTCATCGCGTTCAGAACCTATCTTGTAACGTAT
>Aam068740
CTCTCTTCTTTCTTCCTCCTCCTCCTCCTAATCTCATCCCATGGATTCAGTTTCAATTTCGACGACGATCTCACCGTAGAATCCATCCAATCCGCCTTCAAGCAAGGCACCCTCTCCTCCCGCCAACTGGTCCAGCACTACATCGACCGGGTCCAATCCCTGAACCCAACCCTCCACAACGCAGATCGAGCTCAAC
>Aam068752
TCCATTTTTGACATTGAAGAACTTTGAGGGACTGGACCTAGGGAAAATGAACAAGGCAGATGATTCTGGGTTATCTTATGTAGCTGGGCGAATTGATCGGACTCTGAGCTGGAAGGATCTCAAGTGGCTGCAAACTACCACTACCATGCCAATTTTGGTGAA
>Aam068794
GGGGGAGGGTGCTCGGGATTCAACTTCAAGGTAGTAAGTAGAAGATAAGTTTGCTCTTCTTGCCACTTTGGGTTGATTCCTTTGTTGCTAACATGACCATACTAACTATGTTTCCTCGTCTCCTTGTGGAAACAAAAACGAAAAGATACCCTTTTGGTTGATGTTATGATGTAAAT
>Aam068802
AAGGGGTTGAATATGTCAGAAATATGCCAAATGAAGCATTGGGATGTGGTCTGACAGGAAAAATGTTAATGAACCACCACCGACCATAGGGGTTGAACTTCTTCTGGTTTCTACATCCGTTTCCAGATTCTCAGAGGCTACATCGTTAATTTTGTATCCACATGAATATTGAGTATTTCAGTAATTTTTTTA
>Aam068869
GGCTGGGGGAGGTGAGAGGCGGGGAGGAGCGGCGGATTCCGGTGGACCTGAAGGAGGAATGCGAGTTTGTTTGCGTCAGCTATAGCTACGTCAAAGGGGGAGGATCGAACGAGGCGGCGGTCACCGGGGAGATGGTTGTCGGGTTTGAAGAGAAGGGGGAGAGCCACGGCGATAGAGAGA
>Aam068927
ATTCGCTTCTTCCAGCTATATGTAATTATGATTATTTCTCCCTCTTTTCTGATGCTTTTGATATTTTTTCTTCATAACTCAATATCAAGTCATCCACATAAATTACTGGTGTTCTGTCTCACCATTGACAATACATACTACCAGGTGTACAAGGACAGAAATGTCGTT
>Aam068991
ACGGTGTTTTGCATGGACCTTATAAACTAAAAAAGTTAGAGAGAGAGGAGGGAGCGCGTACCAACTGCCGGAGCTCCTTGTTAGCTTGAAATTGCGTCATGATTCCTTTAATGAAATAAACTCTTTTTCCCTTCTTTTTCTCTGCACTGTCTCCTTATATTTCTCTCAT
>Aam069088
GATGATCAGTGGATTTTCTGGGTAGGGCCCTTCATCGGTCACCAGTACGTCCTGAGAGCGGGGGCCATTAAGGCTCTAGGATCCTCAGGAGCAATGCTTGATAATCCCTATTGCCATGGAAACAAATAAGAGGAAAGAAAGAGTCTTGAGGCTCTGAATGAGAACGGCTGGTGTGCTGAATCAATGAAATTGTAGATA
>Aam069185
TGCTAAAGCCATTGCTCTGGAGTGCGGGATACTTGATTCAGAAGCAGAGGCAACAGAGCCCACATTGATAGAGGGGAAAAGGTTCCGTGCAATGCGTGAAAATGAAAGAGACTCAGTTGCTGATAGGATCTCTGTGATGGGAAGGTCTTCTCCCAACGACAAGCTTCTGCTT
>Aam069189
TTTTCTTCTTCTTCTTCTTCTTCCAGGACTTGCTGCTTGGTATGAGCATCTCTTCGGGGACTGGGACTTCCAGCACCGTATCCAGGCCATCTTCTCTGTCTAAGTTCGGACAGAGCTTTCTCATTGTTGAAGATGGAGATTGCCCCTCTCTCTCTCTCTCTCT
>Aam069252
GTTCTGAGGCCCGAAGAAGCTCGAAAACAAGTTCGCTCGAACTCTAGGTTTTCTCTCTCTCAAACTCAACTCGAGGGCTTTTGCGTTGAAGAACTTCGAAGGTTGCAAAGAAAGAGGAGGAGAAATTCAACACAGGGCCTCTTTCTGTTCTGATGATGAGTGCCAAAATAATACCCAGGTCCTTATCA
>Aam069261
CAAGTACAGCGCCGGGCCGGGGGGTTCGAATTGGCTGCCCAATAATTTGAACGAGGGGAAGCTGGAGTACTTCTACTGGATTGTGACAGCGCTGCAGGTTGTGAATTTGGTGTATTTTGCGGTTTGTGCAAAGTTCTACACGTTTAAGCCTGTG
>Aam069270
ACTGATGATGGAGTGATGATGGAAAGAGATGGGGATGATCTGGGCTCGGGATGGCTTGAAGTGAGAAAGAAAAGAAGCAACTCAAAGCTTTCAACCCAGAAGGTTTCTGGGGGCTCTTTTAACAAGAGGCAAACCTTCACTCCATTCTTTCCAGCTTCTAAAAAT
>Aam069281
CTCCGAGCCCCCTGTCCCCGTTGTAGTCCAAACTCAGTGCTTGAAGTTCGCTGCAGTTGGTTAAAGAGGTGAGGAAGTTCCATCCTCCAACACCTCTGGCATCAAACTCATTCCTGTCTAGATCCAACCAGAACAGATTTTGCAAGTTTCC
>Aam069284
GGGCATTGGCTTGGGTCACAAGCTCCGTGCTTATAACTTACAGGATGCTGGGCATGATACCGTGGAAGCCAATGAAGAACTAGGATTACCTGTGGATTCACGGGAGTATGGTATTGGCGCACAGATACTGCAAGATTTGGGGGTTCGGACAATGAGATTATTGACCAACAACCCGGCAAAG
>Aam069293
ACCTGATACTGATGAAGACGAGGACAATGATGATTCGGACGCGGATGTCGACCTTTTGGGAGATTTGGATGGTGATAGTGACTCAGAAGATTTGAGTAACGATGGTGAGGATGATGTAGACAGCGGTGATGAGCTCGATGAAGATGCAGACTATATCGAGGATGCAGATTTTGATGGGGGCCAGGGAAT
>Aam069305
CTCACACACACACACACACACACTAAGAGTTGAAGCAGCAGAAACAACAACAATAAGAGAAGGTCGAGGAAGCAACAATGGCGAGAGCTGCCGCCGGGGAGAGGGAGATGGGGTTTGAGGTGACGGAGTTGCGACTGGGGCTGCCGGGTGG
>Aam069324
CACGTTCGTCAACGAGAAGGTGAGGAGGAGCGCAGGGCCCGGGTGGCGCACGTGGGCCGCTGTCGCCATCCAGCTGGCGTGGAGGCGGTACCGGCACCGGAAGACGCTTACTTCGCTGTCCTTCATTCGGCCTCGGAGGCCGCTGTCGAGGTGTTCGT
>Aam069348
CTCTTCCGATCTGCTATGATGGAGGGGGGTTTTGTGTGGGTGTGGGTGAACAGGCGAGGCTGGCATGAGAGAGGGAGATTCGCCAGGGGTGCCCTCATCAATTTGGGGGTGCCTTCGACACTAGGATGCCTTCATCAATTTTTGGGTGGAAATATCCGCTCC
>Aam069350
AACTTTCATTCCCTAAACGCCCCTACTCCCTTCCCTCCATCAACCATTTAACTCAACTCCTCCCAAAAACAATGGAAGAAGCCCTCATCCATCTCTCCTCCTCCTCCTTCCTCCCCAAGCCCCACCCCTTCCCAAACTGCCCCTCCCACCTT
>Aam069372
AGTATTCAGTGGAAAAAGAAATCCTAATGACAATCATTTTTCGCGTTCCAAGCATTAAAATTTTTGTTCTTCAATTATTTGTTCGATTTCTGTCAAATCCAAACATGAGGAAAGGTCGCGGCTTTTGTTTTTGTAATCAATTCATAGTGAATTTGCTTCTGCTCATAATATTTTGACCTCAGATGGCAAGG
>Aam069373
GGATAATAGGAAAATGGAAGCATTAAGCGGGGAACAGGAAAATATGTCAAAAAATGCGCCTTCAAGTGGATTGCTTTCTAGAATTAGTACTGGGATCATCCGCCGGGTTAAAAATTACAAAGAGGTGCATGCCATTTTGGAAGACATGGTGCGAGTGGA
>Aam069387
GGAGAGAGAGAGAGAGACGCAGCGAAAACGAGACGAGACGAAACGATACGAAAAGCAGCGAATCGACATCAATATATATATATCGTCGGCGTCGTATCCGATCACCGTCCGGTACGTGAATGGTGAGGGAAGGCGGAGGAGAGAGAGGAATGCGATTGGGGAA
>Aam069402
CAATCCCCTTCCTTCTCTCTCTCAATCAATTAATCAGCATTCAAAAAAATTTCCCATGTTTCTACGAATCTCGACCTCGGCTCTTAAATCCCACCATTTTATTACTCCGCCTACCTTTATTATTGCCCCTGGGCCACGAGCACGACGAGCCCTCCCCCCAAAAAAATCTCTCCACAATA
>Aam069408
TCGCTCGCTGCAGCCATGGCGGAAATCAAGAAGCTCTGGGAGTCGCACGACCTCACAGGTATGGAGCGCATCGGGGCCCACTCCGACATCCGGGGCCTTGGCCTCGACTCAGCCATGGAGGCCCGGTCGATGTCGGAGGGGATGGTGGGGCAGC
>Aam069447
GGACGAGTTTCGGAACATACTCGTTTCGAAAGCGAACGAGGTGGAGATCGATTCTTTAGTTGATCTCAGCTCGCTGTCGATGAACAGCGATCGAGCTGGCGACGACTCCGACGACGAGAGCTCTATCTCTAAAGGAGCCGAAGTGGGAAACAGCACTCGAACTACTATGAGCTACCGATCGACGAAG
>Aam069454
GTGAGGACTCAGAATTCAATGGTGAGCTAAGCAACACAGAGAAGGTACATTTGGAGTCATTCTCTGGATTTGTGCATACTAGGCCAACAAAGACACAAGTCCGAGATAGTATCCCTAGCCCTCAGAGGTCTCGCCCACAGCTTACAATTGATGATATAA
>Aam069461
AAACTTTGTCGTCAAACTGGGAGGAGGGAAGATGTTTGGACTACTGTTTAACTTAAATCCGCACTGTGCGCGGTGGTTCTGTTGGTGGGGTTGGGTGTTTTGGGGTGTTGTAGTATCTTATTAAACGTTATGTGGAGCTTGTTGCTGCAGTAGCCT
>Aam069471
CTGCTGCCGGATCGTTGAAATCCTACAAATTAGCTGCGAAGGCCATTTCCAGATTGCAGTCTTTGCCTTGTGGGAACATCTCTCTTCTGTGTGATGTTTTGGTCAGGGAAGTGAGCGACCTTACAGGTTACGATCGGGTAATGGCTTACAAGTTC
>Aam069472
CGGTTCGGGAGAACGCACCCGGTGTTGTACCAGGCCGAGGCGATGAGGAAGATGTTGAGGAAGAGTAGCTCAAGTGGGGCTAGGGCTAAGTCCAGCAGCCTTAGAGATAAGGGGATCAATGTGAAGAAGGCCGGCATTGCGAGGAGCTCGAGCTGC
>Aam069478
TGCGGAGATCATGGGCCGGTGGTCCATGCTGGCGCTAGCCGGGGACGTACACAGAGAGATGAGGTCCATCGCCGTCAACTTCATGAGCAACGTCAAGCTCCGAACTTACTTTCTCAAGGACATTGATGCTCAAGCAGCGAAGATTCTTGATTCTTGGAAGGA
>Aam069488
GCCCAAGATTCCCAGCCCTTCCACCGGCGTTATCCCGATCTCGACGACAAGAACTTCCATCTCCACGGTCGTAGCCTCCTCCTGCTTCTAATTGTGTTCGCCATGCTTCTCTTCTTCACCCTCTTGTGTTTGTACATCAGGTGGGCCTGCCGC
>Aam069511
TGGCTTTTGTCTCCCCTCTCTCTCGCCCCCCTCCGACCTCCATCCAATTCCTCAAATTAACGGGTTTCGGATCCCTTGCACAATCGACGAACCGCTAGAATTGAGGATGAAGGTGCAGTGTGACGCGTGCGAGAAGGCAGAGGCGGCGCTCCTCTGCTGCGCCGACGAGGCGGCGCTC
>Aam069519
CGAAACGCTCTTAAATTTCAGTCACAAGATCTAAAGAAGGACGACCCTGAGGCGAGAAACAGAGAGAGAAAAGCCCTAGTTCCCCTAAAACCCTAGTCTCTCGCTCTCAAAACCCTAATAATCACCATGGCCGAGACGAAGGACGAAGAAGAGCACAAAACCCTCGATCCACACTCCCAAAAGCGCAAGCCCGAC
>Aam069524
AGAAAAGCCAGCCAGCTCCCAATAGAGAATTAATTTTCTTTGTTTTTTTTCCTCAGTAAATTTCGTTTCAGTTTAAGCCCTGAAAATGAAATTTTCCTCGGACTCCGTTGGATTCCGGTGGTGGCACGAGTCCAGGAAAGGGCAGGCGCCGCCTGCCGACACCCAGATTGTGACCTCG
>Aam069549
TTTTCTCTGTACCCATCGCGTCGACATTTTTTCTGTAGCCTGGTCTGGGTCGGTTCCTTCACCTTTCCCCAAATTTCGTCTCTGTGCCCTAAAAAAGCACAGATTCGGAGAGAGGGCGAAGCAAGCAACAGAGGAGAAAGAAGGGCGAGGAAGGGAGAGAGAGAAGGGGGGAGGGGG
>Aam069554
GTGGCATCAGAAGGATTCTGGGAGTATGACTTGATCCCGTACAATAACCCTTCCTTCCAACTCGAATGGTCTTTCTATACGGCAAACTTTTCTTTTTTTTTGTCCCACTTTAAAATGTTAACCATTCTATTTGACCACAGTACGGAATTCAGAATGTAAAATGGCAG
>Aam069560
TTGAAGGCTAAGGAGGTTACTGAGGGCAGTAAAATAGCTTCTGCCAAAAGAATGTCCGCAGAAGTTGGAACTAAACAGAAGATAGAGGTGGATAAAGGACATACAGAATCTTCAGAAAGTAAAGAGGTGAAAGAAAAGAAGGGAACAAAAAGGAACTTGTCACAGACTGATGCAGCAATAATTATTCAATCT
>Aam069565
CGGCACCTTCGCCAAGGTCTACCACGCCCGCGATGTCTCCACCGGTGAATCCGTAGCCATCAAAGTCATCGACAAGGACAAGATCATCAAGTCCGGTCTCATGGCCCAAACCAAGCGCGAGATCTCCGTCCTCCGCCGCCTCCGCCACCCAAACATCGTCCGCCTCCACGAGGTCATGGCCACCCGCTCCAAGATCTAC
>Aam069570
TTTCAGCAACCGGCCCCTTGCCTCCGGCCCTAAGATTGTTGCCTATAATCGTCAGGATCTTGCCTTTGCCCCCTACGGCCCGCGGTGGCGGGTGATGCGAAAGCTGTGTGCAGTCCATCTCTTCTCCCAGAAAGCCCTTGACAATCTCTG
>Aam069606
GATTACTGCTCCCAAGACATATAATCCATCGTCTGATTTAGTTTTGGGAATGACTGCGGAGCCTGATGCAGAGAAGTCGACAAACGGACATGAAGTAGTGGTCTCGAAAAAGAGGAAGCACGAGGAAGAAGAGGCTAGTGAGCAGGCTGCAGCGCAAGATAAGGGTGAGGAGAATGGGGAAAAGAGGA
>Aam069624
TGGGACGACCAGATAATTTTGACAGCGCTGCTGTACTTCATGGCGAACGAGGTGATCCCAGGGGCGGCGTACTTGCCGTTGTGGGAGACTAAAGGGGTGGTTCTGACGGCGTTGCTTCACGCCGGCCCTGTGGAGTTCATATATTACTGGCTTCATCGTGCTCTTCACCACCATTTTCTTTACTCT
>Aam069652
ATCTGGGTCTGGGTCCGGGTCCGGGTCGGGGGCGGCGAGGGCTTTGGGGAGGGTTGGGGTTCTGGTGGCCGTTGGATCCGTGATTGGCGGCTGGATTCTTTGGGCTTTGTTGTGAGAGAGAGAAAAGGGGATCTATTTGATTTGTTTATTAATTTGAGGGTAAGGTAATGTGTTCTATTGCATAATTGAGAAGCTCT
>Aam069653
CGGACGCTCGTTAAGCCTTCGAGAAGCGAAGCGCACGGCCAATTGAAAACCCTCTCTCTCTCTCTCTTCACAAACCCAGCTAAGGTTTTTTCATCTTCAACCTCTCATTCTTGAATTATTTAATTTATTTCCTCGCGAAGCAGCGAGCGATGATGGATTTGGATTTGGATCCTCGACAGTACG
>Aam069654
TGGCATTTCCATGGTGAAAAGGACTGTAGGGAGTGTTTGTGCCGAAGTGGCTGAATGGCAGCCGACAACTGAAAATTGGCGTAACAAAGAATACAGTAGACCAAAAGTTCATTTATCTTGTGATCGTGGCCAGAAGATGTTGAAGGTAAAGTTTGCTAGCTTCGGAACTCCTCA
>Aam069670
CATCAGGACCCTCTTCACCTCGCCGGAGTTCAAGAATACCAAGTGGCTCTTCCCTTCGGCGCCCAATTCACCCGTCTCTTGCAACTACGGTGCTCTAATGCCATCATGGTTTGACATTCATGAGATCCCTGTAACTGTGGAATCCCCAAAAGATGAAAAGGGA
>Aam069676
CGACATGGTGTCTAATTTAGAAAAGCAGCATGATAGAAAACATAAAGTGGTCAAAGATGCTGCACATCCTCCATCAAAACGAAGTAGCTGGGTATCAGAGTCAGTATCTATTTCTGCCCAAAAAAGGGCTACACATACAACTGGAAAGAGTACAGGCGTTGTAAATGATAATATATCTCCAACAACACATGGACGC
>Aam069677
CAGAGAGAGGAAGATGACGAGGCCATTGCCGGAGTTTCAGAGCTCAGTGAAGCTCAAGTATGTGAAATTTGGCTACCAATACTTGGTGAATCACACCCTCTACTTCATCTTGGTCCCATTCATCGCCGCAATCACACTCGAATTGGTCCGAATGGGCCCAGACGAGATCATGTCCCTATGGAGC
>Aam069689
GAAACTGACGGCGGTTCTTGATCACGACGACGAAACAACGGAGGAGGTACGGAGCATGACGGAAGAGGCGGAGAAGAAGACGGAGGAGCTGACGGAAGGTTTGGACCGTTTGGGTAACGCCGTTGACGAGCTGTTTCGGGCCGGGCTGTGCGCGAGG
>Aam069692
GATTGAGGAGGGAGAGTTGATTGAGTCTGACAAGCAAGACGTGGTTTTAGTAACAAAGGATTTGAATTCTGGGAAAAAGGTGGACAACTTTCAGTTGAAAGATTCCTCGCGCAGTGGTAAGGTTGCTGGTATATATGACAACAATCGTATTCTTGTGACTCTAGCAAAGATGGAGAAGCGCATGGAACGGTTCAAAGAG
>Aam069697
TCTCTCTCTCTCTCTCTCTAACTTCTTCTCTCTCTAAAATCTCTTCTTGATGCTGCTGAGGGGAGAGAGATTACTTCGATTGATTGATTCATCGATCAATAGCAGTCGATCGACCCCCGAGGCTGTCTTAATGGTTGTGTAGTATATTTAGTATAGCAGTAGTGAAGAGCTTACAATGGGA
>Aam069711
CCTCGCTCAAGGGGCCAGATCGTTAGGGCTCACTGTCTTCACTGCTTGAACCCTTTTACTCCCTCTCCAACCCCTTTGCTCCCAAGAAAAAAGTTCGAAAAAAAACAGTAACCCGCGAAACCCTAACCATCGGCAACAATGTCGATGTCCA
>Aam069715
CAACTGTAAACCATGGAAATTCAAGGGGAGCATCAGATGAGAGTAGCAGTGGTGGCCATAATGAAGCAATGCTTCCGAGCAATGATCTCACAGCTTCTAAGCACAACTGTGATGACATTACTCTTGGTGATGGTGGCTTCCCTTCCTTGA
>Aam069725
AGCAGCAGCAGCGACAGCGACTAATACTATAATGAGCTTCGCAGGACGAGCGAGTGATCTATGGAAGGGTTAGGGTGACCGACCTTGTATCTTTCTAGCCATCTTGTAATGATGATGATTAATGAATAAAAAAATTTCTACTTATATTTTCTTTTTTCCTCTTGCGAGCATAG
>Aam069755
AAAGCCATATCTTTGGGGGGTTTACCAGACGAGGAGTATTGGCAATTTTTTATCCACTGTGCATTTGGTCGTGAGCATCCTGAAGATCATCCAAATCTGAAATTCTTTGCTGAGAAAATAGTAAAAAAGTTGGGTGGCCTGCCTCTAGCAGCAAAGGTCATAG
>Aam069763
CCGCTCCTGACGTGGACCCCACCAAAACACCCCAAAAAGAAAACACCAACAACAAATCGAAACAAGCAAAAGGGACAGAAAACCCCTAAGATCTAGAGAGCGAGCAAGAGATCTGGCGAGCGAGGACGGCCATGGCGACGGAGCGAGAGA
>Aam069767
CTCGCCGCTGGTCAGAAGACTTCAGCCGCCGCGGGAAAGAGAGGTAACCTTAGGCGGGTGAGCACACCTCGACCCACGAGACCAGAAGAAAGCCGTTTTGTCTTCTTTCCGTCCGCTTGCGAGTCACCAGAGCTCGTTCCCACTCAAAAGGAGCGATCTTTGTTCCGTCGATCTAA
>Aam069792
GTTGACAGAAATCCCGGATCTGCATTTAGAAGCCATCAATCACCTGTATATGAACCTGCCCAACAGATGAGTGGAACAGATTCCATGATTCCGTTTGCACCGGTGATTGTTGGTAATTCCCGGCCGAGGGCGGAAAATTCTGGGGTTTTCCCCATCGCATTTTATCCAACTGGTCCTCCG
>Aam069806
GGGTGGACTTTAGCTTCGAGTGTGTGGGCAACTTTGACATCCTCCGTGAAGCTTTTTCCTCAACCCATGACGGATGGGGATTGACAGTGATCCTAGGCATCCACTCGGGCCCGAAGCTGCTGCCCCTGCACCCGATGGAGCTCTTTGACGGGCGGAGGATCACCGGCTGC
>Aam069818
CCATCGACCAAAGTCGGAGCCGGGTGGTCACTTACGACTTGCTTTCTTCTAAACATCCATTTGACACATCTGTCTCAGATTTCTCTTCGACGACGACGACAGCGACAACCGAATAATCGGAAATGGCCAACAGTAATCTACCGCGAAGAATCATCAAGGAAACGCAGCGT
>Aam069820
ATTCAGGAGAAGTTGGAGAAGTTTACTGTAATTGCCGGGATAGGAAAGAAAGGGGACTGCAAGTTGGGTGCTGATGATTTGGAGGAGGATTTTGATCCCGAGGAGTATGATAAGAAGATGAGGGAGATATTTGATGTGGATTACTATGGTGCTGAGGATGCCGACCCTGGGTTTGGA
>Aam069834
ACCCTACCCCCTCACTCTCATCTCCTCTAAAAGATTAGCCTTATTTTTCCCGATTATTGCTCGCCGATGCCCTCCGCGTGCGTCAATAGTTCGCCGGCGCTACCCTCCTCCTTCAGCCTGTTCAGGCCCGGCGCCTCCTTCAGCCGCGATGAGAATC
>Aam069854
CCGTCTCCACAGGGTAAACTCTGCCGGCCACTCTTCTTCCTCTCCGCTGCCTCAGCAGCCGCCAGTTTCCAACTCATCCACCCCACGCCATTGAGGCACTGTAAAAGTCATATCAACTAAGAGCCAATCTAAACTACATCCCTTAATTTGGAACCAAAATGAAATCAATTAAACAG
>Aam069858
GTTCACAGAGGCCGTGAGAGCGAAGAAGACCCAAGGCAGTAGGAACAATGGAGGACACGCAGTTTATATCCATGCCAAGCGAGGACGAGGAGATGGAGTTCACAGAGGCCGTGAGAGCGATGAAGAACAAAGACTCTATAGAGATCAACATCAACCACGACTTCACTGCAGGAAATCTTGTGAGCAAAATCAAGGAG
>Aam069879
TTGAGTTTCAGCTTCTCCATCAACATTATTTCAGAGGCTGATGAACGTTGCACTCACAACAAGAGCAAGAGCCTAAAGAGAGTTAACTGCAACTGCAACTGCAAGGCCATGAGGAGGAAGAAGAATAAGCCCATCTGTCTACATCTCCAACCCCATGAGGGTTCGGACCAGTGAGTCGGAGTTCCTTGCTCTCGTG
>Aam069880
TGTCTTCTCCTGCAGTGGTGAAGGATGTCTCAGAACAGGGAACTCGCTCTTTTAGGGCTGTTCTTTCCCTTGAGAAACCAAATGCGTCTGAAAGTTTAAGCGATAACCAGAATGACCCTTGTTCATCAAATAAAATTGGTGAGGACCAGAATCAACCCAGCCCCACAT
>Aam069885
TACTGGGTTGGTCCGAGGTCAACCCAAGACAGGGAGAGGTTCCCACCAAACAATGTGTTGCTGATGTTAACTGGCGCCGGGCTGCTGTGGATGGGGTGGGCTGGATTCAACGGAGGCGACCCTTACTCCGCCAACATCGACTCCTCGCTCGCCGTACTCAACACCAACATTTGCGCCGCCACCAGCCTCCTCGTC
>Aam069909
GCTATTTGATTACATTGTGGAGAAGGGGAGATTACAAGAGGATGAAGCTCGCCGTTTCTTCCAGCAGATCATATCAGGTGTTGAATACTGCCATAGAAACATGGTAGTTCATCGAGATCTCAAGCCAGAAAACTTGTTGTTGGATTCAAAATGCAATGTTAAAATTGCAGATTTT
>Aam069932
ACAGTTCTACCTCAGCCTCTTGAACTTCCTTTTCCTCAGTCTGTTGACACACGAATCCCCCGTGGCCCTCGATCAGCTCTTTACTACCGAACTGGGCACACTTTCAGGAGGAGACATGGCTATCCAAACGGCCAGAACACAGTCTCTGGAAGAAGTAGCTCCAATTCTAGTATCATGAACCCTCATGC
>Aam069937
TCCCAGCTACAAAAACAACATTGATAAGTTTAAAGCTAAAGGGATTGATTCTGTGATTTGTGTGGCTGTCAATGATCCGTATGTCATGAATGGATGGGCCGAAAAACTGCAGGCAAAGGAAGCAATTGAATTTTATGGTGATTTTGATGGGAAA
>Aam069943
GTGAAGTTTTCACATTTTTGATAATAATGCCTCTGGTTTGAATTTTTAGGCTGCCAATGCTGATCTTTGTGTACCCAAGTTGTGACTTGTAAGTTTGTAAGAGGGTGGTGCTAAGGTTTTTGGGTGGATTAATTATTACTAAATGTTATTCTTTTATTTGGTAGTTCAGATCGGAA
>Aam069964
TGCAATCCATCATGCAGGGATGGCTAGGGTGGATCGTACTCTTGTTGAGGCTCTTTATGCTGATGGGCTTGTTCAAGTGTTAGTCTCGACTGCAACTCTTGCTTGGGGTGTCAATCTACCGGCTCATACAGTGATCATTAAAGGGACCCAGATTTATAATCCAGAAAAAGGA
>Aam069991
GCTCTCTCCTCTCCAATCATTGCCCACTCCTCCCTCTCATTCCCATCCCGCCGTCCATTTGGCGGACCCCACCTCCCTGCTAAGCCGAGAGCCGTCGGTTTCAGACCCGCATCCACTAAGAAGGACGGTAACGGGTCGTACTTTGGTGGCTGGTTAGTGGATCAGGACATGATTG
>Aam070001
AGAGAGAGAGAGAGAGAGAGCGCCAGGTATGTAACGCCGAGAGAGAATGAGAACGTGACCGTGTCGATTTTTTCTATTGTTTGAATAATAAACAACAGAAAAGGGGAAAAAAATCGAAATTAAAAATAAAAATAAAAATGAGGAAATCGCCGAGCTCGTGCTTTA
>Aam070007
ATGCTGCAACGAGCTCAACGCCGGCTACGCCGCCGACGGGTACGCGCGTGCGAAAGGCGTGGGGGCGTGCGTTGTCACCTTCACTGTCGGCGGCCTCAGCGTGCTCAACGCCATCGCCGGGGCTTACAGTGAGAACCTCCCCGTGATCTGCATCGTGGGTGGGCCCAACTCCAACGACTACGGCACC
>Aam070034
GAGGGATCGCCGGTATTTGGGAGCGAGAGCTCGGAGATCTCTCGCCCAGAAACTTCGTCCATCGCGTCGGCGCTTCTGAGACACATGGAGCCACTAGGAGGAGGAGCCAGGTCAACAAAGAGTGAAGAGGCTCTTGTTTTGCGCCTGGGAATCCA
>Aam070047
TGTTTCGGAGCTTCTCTCATATATATTGTTTTCAAGGGGTGGTGCCAATCTCATTGGCTGGCAGATCAGGTTTCTGCTTTGTGGTTTCTGTAATCCTTTTTTCTCCTTTTGTTACGTAATGATGGATAAATAAATGGGTAAAAGCTGTCCGTTCAGATATTGACCAAGACTG
>Aam070050
TCCGATGATGTTTGATGGGCCGGCGGTGGCCCCCAGCAGTGGTGGTCCTTTGATGGTGGTGACCAATTGGGGGTTGGTGGGTGCTCTGCTTGTTATAGGGGTTTTTGGGTTGGTGTAATTTTGAGAGTTGAAGTTTGATCTGAGCTTGGTTTCAGTTTAGTTTTGAGGCAAGGATTTGTGGAT
>Aam070075
GAAGGTGGCAATTGAAGAAGACTAACATCGGTTTCTTGATTGATTGATTAGGTTTCTAGTTTATCTTTTTGCCTTTTGCCGTGTTTCAGTCTTTCTGTGGTGAGTGCAGGTTTAGGGTTTAGGTCTCAGCTCTTGAAATGTTGTGATTATTGTTGTACTTCGGATCACTTTTAGTTGCATGCGAGAATTTCCATCA
>Aam070104
CCCTGAGGTCAAAAAGGAAAAGGTGCTGCCCCTCAAGACTGGTGATGCCATCGCTCTCCCCTTCGGTGTGATGACATGGTGGTTCAACCCAGATGACACTGAGCTCGTCATTCTCTTCCTCGGAGAGACCTCCAAAGGCCACCGCAGGGGTGTGTTCACCAACTTTCAGATCACCGGC
>Aam070114
GTCTCAGAATCCCAGTGCATTCCATTCAAAACATTAATGCGTTCATGGAAAACGTTTTCCTGCGGCGGCGTCAATAATTTTCAATTAGTTGGAGCATGATTCTTGTGAGAGTCGAAGCATTGTGCTTTCAACCAATTATAAATATTCATTTTTTCTGGACTCATCTTTGAAACTAAATTAGAAATATTTATAA
>Aam070117
ATTTTTCTTGTGGTTCTTCACTTCTAGCTTTGTAATCTTCCTTCTATTGTCAATACATTAGGTTACTTAGCTATCTAGATCGTGCCCTAACTTGTTTATACCTAAAAATCCACCTTTTACTCATCATGCCGAAACGAACTCGAACTGAGAAAGGGAAGGCTGTTGCTCAACCTTCATCTCAGG
>Aam070122
CAAAACCCTAGTCCAAACCCTAGAGAGTCTAGCCCCCCCCCAATGGCGACGACGACGCCGAATCTCAAGAAACGGAAGCCCGATCAGGAGTCCGACCTCCTTGGCTCGTCGGTGAAGCCTCCGCAGCCCATCTCCTACATCCCCAAGCAC
>Aam070132
CAATACTAATCTGATCCGCCATGTAATTAATGATACGGGGACTCCGGCAAAGCCTGGGGAAGAAATCGATGTCTACATATTTTCGCTGTTCAATGAGAATAGGAAGCCTGGGTTGGAATCTGAGCGGAACTGGGGGTTGTTTTATCCCGACCAGACGAGTATTTATAGTCTTGAT
>Aam070134
AGAGAGAGAGAGAGAGGGAGGAAGAGGTCAAAAGGGAGGGGGAAGGGGAGAGAAGGGAAAGAGAAGTGGGAAGAAGAAGAAGAGAGAGTGGCGGTTTCTTCCTCTCCCCCATCGCCCAGGGTTTTCTAGCTCCAAGTCGATTGATTTGGTGGGGGGTTTTGCTTGAGGAGACCAAGGTAAGCTGAAGCAATCC
>Aam070145
TCAGGCAGAAAGGGATCTACAGCCGTGGATTGCAAGAGATGATGAGCAAGGCCAGCGAATGTGGAAAATCAACCAGAGAATAGTGACATTAATTGTGGAACTTATGAGAATCCATGATAGCCCAGAAGCATTAATTATTTTGGCAAGTGCTTCAGATCTGCTTTTGCGTGCCACAGATGGAATGCTTGTTGATGGGGAA
>Aam070146
AGAATCTGGGGTCCTTGGTTCTATTGGGGGGACATGTCATTATCTAGAAAAGGATGCAAGTCATCTGTCTGGTGGTAATATTAAAGATGGGTTATCTTCAAAAAGGGGCGCACAAGTTGACCGCTCACCTGTTGAGTTTGAAGGGACAAATGCTGT
>Aam070161
TCCGATCTTGAGTGCAATATTCCCCTTTGTGAAACTGACGGGCGCCGCCAATGTCCGCTACTCTCTCATCCAGCGGAGCACGACTTTTCAATCTCGAAATCACCCCCAATCTTTTCCCTTAATTTCCTCTGTCTCTTCGAAGCCCTAGCTCCCCTCCCCCTCCCCCTTCCCCTTCCGCTCTCCAGG
>Aam070175
CAAGCCTACTTACTCATCCCCTTCGGCACCATCTAGTTCAACTTCTGCCCCCCAGAAGACGGCGAATGGGGTCTCACGTCTCGAAGTGGGCGGTTCAGTGGACTCGAGGAGACATCAGCAGGTTGAGGTTCCAGCCGAGAAGCAGAGATTGGCTGCTTCA
>Aam070180
TTAAAGATGTTCGACTTGCAGTCTCTCCAGGCAAAGTGAAGGAGAACAGGGACGATTACATGGCGGAGGGAGATGAGTTCAGCTTCGGCAACAGGGGGATGATGGACCGAGACGGCGACCACGACGGAGGCGACGAGAAGATGCACGAGCCGACG
>Aam070204
ATGGCAACTCATCAAGCATTCTCTACTTCTTTTTTGTTTCTTTTCATCTTCTTCATCACATTTTCCGTCTGCTCGTGCCTGCCGGTTCCTGAGCCAGAGCTCGTAGCAGAGGAAGTTCACAGGAGCATCAATGCGTCTAGAAGGCAATTGGGTTACCTGTCCTGCGGCACGGGCAACCCCATCGACGACTGCTGG
>Aam070207
CCTGTTTCTCTATAGTCTGAATAAAGTCCCAAATGTCATCCACAGACCTCGAACAACAAATTTGTCAGCTCCATGGCTCCTCTCCCCTCTTCAATTTCTCCTCCTCTAATAACTCTAACAACCGAAACACCTCTCTCTTTGTCACCGTTCTCATCGAAGGCTTCCTCCATTGTCGATCGAACCGAGCGCCT
>Aam070210
GGCTGGGAGTGTGAGCGAGGATTACATGGCAGTGAGCGACTCTTCATCTGTGGATGGGTTATCAAGCATGCAACGTTGCCTGTCGGTGGAAGAATGGCGGTCCTGTGATCAAGTTGAGAATGGAACACCATCTACTTCGCCCCCTTACTGGGACTCAGATGATGATGACGACTTCGGACCAAAACCTTCT
>Aam070245
AGAAGTGAAGGTCGACAAGATTGATTTCAAGAAGACAGCAACTGCACAATCAGCTCACTGAAACCTCACAGTGGAGACTTTTAGTGCAGTACTCGTGCTTTTGTTGAGTATTTAGCAATTTTACATCAGTTTGGTGTTAATTGATGGGAGTGAAGTGGCTCTGTATGAACAGATACAAATCTTGGTTG
>Aam070256
AGACAGCCCAGATGCCGAGAGCGCACAGAAGAGAGAACAGAAAAATCAAAGCAGTGGTTCGTCCTGTGACAAAGAGCAGAAGAAATTAATTAAGAGCAAATTCTAAAGAAGAAAATAGCATGGCGAGCCAAACTCGGAAGAACATCCTCATCACTGGTGCGGCTGGCTTTATTGCATCCCATGTT
>Aam070268
CGAGGGCCTGAAGGTCGAGGAACTAATGGATAAAGTCGAAAGGAGCCCCTTTTACCTCTACAGCAAGGATCAGATTACGAGGAATTTCGAGGCGTATCGAGAGGCTTTAGAAGGGCTGGACTCGATCGTGGGGTATGCGATCAAGGCGAACAATAACTTGAAGATCTTGGAGCACTTGAGGGGG
>Aam070286
TTTCCACTCAGATGGTCCAAATGCCGGGGATCAGGAGCCCTTTCCAACGGGGACCAATATTCGGTCCAGAGCTGGCAGATCCAGGTGTAGCAATGAAGAGAACAGCCAAGTTAGCCCATCCACTTCCCCAAATGGTGGAGGATTTTCTAACGGAACAGACACCGCTGCTTCTGTC
>Aam070348
ATTCTCGAATCGAACCCTTCGAAAAATCCTGAGCCCATTGAATCCGGTCCCAACTCCAATTCCAATCCCAATTCCCAAAGCTCTAACCCTAACGACGCCGGTCTCGAGGCCCGCTCGAGTCCCCCTAATATCTCACAGCCGCAGGAGCTCACTCTCAGCTACCTCTGCGAAAACCCC
>Aam070370
ACCTGGATAACCATCAAATAATATCCAAGAGTTTTCCCTGGGAAAATAGTAGGGATGGGATCCTGAGAGTGGAGCAATTGTAGTAGTTACTATTCTTATTCAGCACCGACATGATTACTGGCATGGTGGTTCATAGATACAACTTGTCATGAGGCTGAATAGTTCTTGTAAATTACTAGCTTA
>Aam070396
CTTCCGATCTAACGTATTCAAAGCCCCCACAAGTGCTCCAATCTCTCTTACTGTGAAATTTAAGAATCGCAGAAGCAGAGATGTCCAGGGTTTCCGGCATGCTCCGCTCTCGCCTCCTCTCCTCAGCCCGCACGAGAGGCGGCGGCGGCGGCGGCGGTAACGGCCTCCAGGAGAAGGGCAGCG
>Aam070404
ATCTCTTAGCTCTGGTTCATCTACAAATTCAATTTCACCTTTGGCTAGGTCTGGGCTTGTATCCCATTCTCACCCTTCAAGTGTAGGCCCTTCTACAAATATAATCCAGGGACCAGGTGGGATATTTGGGCAGAAAAGGCAGCAACCTTTGCAGCCTCCCTCACCTTCTGCTCATCCGTCTCCATCTTTT
>Aam070453
AGGTGGGGATCTAGTCAATTGGGTTAGAAGGTCAATGCAGAATGTGATGCCAGCATCTTCGGTCTTTGACTGTCGTCTGGATTTGAGCTCAAGGAGGACAGTTGCAGAGATGGCTTTGATTCTGAAAATTGCTCTGTTCTGCACCAGTGAGTCCCCATTCGACAGGCCAACTATGAGAGAAGTCATAGCTATGATG
>Aam070472
GGGGAGTTGGTTTCATACTGAACTTTTGAATAGTAAGAATCCCAGTAGAAGGTGCCATGTTTCTAATGTCATATAAATTCTTGGACACTGACATGACTTTTCTGTTGAGTCTTCTAGAGACAGTGTGCAACAATTCTTCAAAGGCTAGAC
>Aam070478
TCTCTCTCTCTCTCTCTCTAATTTGGAGGTTTTTGATCAAAAAACACTCTCTTGCTTGGTACTCCTAGGATTTTATTGTATCCTAGATTTCCTCTCTCTTCTTCCCCCTCTCCGTTATGGTCTTTTTTCCTTGTCTTTTTAGATTCATATATAGCTATCTACATAGAACCAAAGAAAGAGAG
>Aam070496
AGGGTGATGAGGTACAGGGAGAAGAGGAAGAACAGGAAGTTCGAGAAGACCATCAGGTACGCGTCGAGGAAGGCGTATGCCGAGACGAGGCCCAGGATCAAGGGGAGGTTTGTGAAGCGGACCGAGGTCGAGACCCAGGTGGAGAGGATGTACTCGTCTGCGGCCACGGGCGGGATGGTCGACGGTGGTTACG
>Aam070537
GTTTAAGATGTTTGATAGAGATGGGAATGGATTCATTACCGCGGCCGAGCTTGCTCATTCGATGGCGAAGCTCGGGCACGCTTTGACGGTGAAGGAGTTGACGGGGATGATCAAGGAGGCGGATACAGATGGGGATGGGAGGATTAGCTTTCAGGAGTTCGCGCGGGCTATCACCTCTGCTGCA
>Aam070553
CTTTACTCTAGCTCTCTTCTCGCGTCATAAACCCTGGAAATCGCAGCTAGGGTTTTACTGGTCCCAATGGACGATCACGAGAGCTCGAATCCAACTACAATGGCAACCCAAACAAGGGAAACTCCTCAGTTGGCCTCTCTGTTGAAAGAGATGAAGGACGGGTTGGATGCAGTGAGGAGCAA
>Aam070573
CATATACAGAGTGATAGAGAGAGCGAGCTAGAGAGAAAGAGAAGCCAAAACTGTCACCCAGCTCAAGCTCAGTCTCTTTCTCTCTGTTCAATTCAAAATAGCAATGGTCGGCGGCGGTGGTGATTGTAACGGCGACGGCGCACACCAGTCGGGCGGCCGCCTCGAGAGCATCCTCA
>Aam070583
CTTCTTCTTCTTCTTCTTCATCGTCCCCAGCGTCGTCGGATCCGAGCATTTCGCTCTCCCCATCCGACGATCTCTTCTTCAAGGGCCAGCTCCTCCCTCTCGAGCCTTCCTCCATCCTCGTCACCACAACCTCAGATTCTGATCATAAAATTTCTCAGTTCCCGGTCTCTCTCCTCAAATCCGCCACC
>Aam070623
AATCCTGAGCTCTTTCATTTTTTTACATTAGCCTTCAATGTCCTACGTCTCTTTACAGTTCCTGTTTGGTTTCTGTAATTGGGCAGCAGTTCGTTACACACTGACACCCTCCTGAGCTCCCTGTTGTCTTTTGAGCTCCTGCTGCTTCCAGGTGAGTTGTCTGTTC
>Aam070625
AGCGCGCGAGGGCAAATTAGTCATCTCACTTCTTTCTCTCTTCCTCCCTTCTTTGTTTCTATTGGGTTAGTTCGCTGCGTGGGGCCCACATATTAGAAAGACGACGAACTACCTCAAGCTCTGTGCTTTTTTTTTGTTAGTGTTTGTTGATGTTTTTTTATAGCA
>Aam070639
CCACACTATAAAACTCACACACCTCACCCTCCTCCCTCCTCAGCTCCTCTCGGCCTCTCCTCACTCCTCACAGAGCAGAGGAGATCAGTTCTGCTTGCTCTGTCACCGTTATCCTCCCCCAACTTCCGTTAGTTTCCTCCTCCTTTCTCTCTCTCTCT
>Aam070652
AGCGCTGATCCTCCTGTGGCGAACCCCCTTCGACGGTGACCTTTTGCGGTTGATCCTCCTACCGCGACCTCCCTCTTTGTTGACAAAGACCCCCTGCAATAAGCTCTCTAGTCAGCGGCGAAGCGTCGACGGCGACCTCTTGCGTCGACGTTGACCCCCCCGGTCAGCTTTCTCTCTCCCCCTCGCG
>Aam070680
TGCCCCCAGAAATTATTAGGTTTTAAATCCTCCTCACTCACTTCTTCTCCGCCGCCGCCGCCTCTCCTCCTTCTGAAAGAAAAGAAATGCCGAGCGCCTTCCACCCTCTCAACCACAACAAAATCATGAAGAAAAAGAAACCAAAATCAAGAAAAAATGTCACCACCAAATCTCCCAAAACCCTAAACC
>Aam070719
GGGAGATTGGGTCAGCTGAATACTTATCTGGGTGGAAACAACGATGATACTAATACTTGTGCCTGGATGTCTGGGCTGAATGTAATTGATTTGGAAAATTGGAGGCAGCACAACATCACAGGAGTCTACCAGCAGCTCAACGATAAGTTACAGAGTATGACCGGAGAAGCATCATGGAGAGCTGCAGC
>Aam070725
GGAGCAAGAAATGGCCTGGCAGAGTTTTCAGCGATCGCTACAGTGGGAGGAGGTATACAGAACAACTACCTTTGACAACTCCGAGAGAAAGCTGGCCGCGCAGAATGTGGCTCCGCCTCAGAGCAGTGCCCCTCAACAGAGCAAAGCAAGTTCTAGAAGTAGATCGGGTCATCAAAGGAAGTGTAACAACCTCGCC
>Aam070743
TTTGCAACAGCCATTCCATGTTGGAACACACTTGGGGCAGAATAACATGCAGGGTTTTCCCACCCCGATGCACCCCCTGCAATTTGTGGGAAACAACCCTCAGCTGGATCCCCAGAGCAGTGACCAAGCACATTGTACTATCCCTGTATGGGATTTCCTTTGA
>Aam070770
AGGTGATGGCCACCCGCTCCAAGGTCTACCTCGTCATGGACCTCATCCGCGGCGGCGAGCTCTTCAACAGGATCTCCAAGGGCCGCCTCCCGGAGGCCCAGGCCCGCTCCTACTTCCAGCAGCTCCTCTCCGCCCTCTCCTTCTGTCACGCCCGCGGCGTCTTCCACCGCGACC
>Aam070785
TATCTTTGCTAATGATGACAACAAGGCAGTGGTACTGACGGGAGGTGTCCAAAAGCGCATTCAAGGTTTTGGTAATGCAAACTATGAGATGCCTCCTGAAGAAAAGAAGTCTTTTCTCGGTGAAGTAGTAGGCATTGGACTGAGCATTGTTGCTGCTAATTCAATCAG
>Aam070793
ACGAAACGATCCAAAGAAAAGGGTTTGGTTTTCTTTCTCCTCCCCAAGTTTTGCCCCCCTTCAATCCCCATTTCGATTTCTCCCCTGTAAGCGTCCTCGCGGTCCTTGACTTCGCTTTCGATCGATTCCCAATGACGACCATGAGCGACGACGGAGATAGGACCTGCCCTCTCTGC
>Aam070801
GAGGTCAAGATGGGATGAGACTCCGGCAAGCATGGGCAGTGCAACACCGCTGCCTGGTGCTGGAGTGACCCCGGCAGCTGCTTTCACTCCTGGGGTTACTCCGATTGGTGGGGTCGATCTTGCCACTCCGACTCCTGGAGCGATTCTTAATAGGGGCGCAATTACGCCAGAGCAGTATAAT
>Aam070804
TCTGAAATTCTAATGCTGATTCCAGCATTGGAAGGACTGGAAGCTGATGTTGGAGGAAGGAAGAGAAGGAAGATTTCAGAATCAGCTCTTCATCATTGTGCTGCTTCACAAGCACCATCATTATTGACAAACAAACCTGCAGGATGTATGTATGGA
>Aam070806
TGTTCACTGTGCTGGATGTAACTACGGAAACTCGGCTGTTGTATGCAATAGGTGCGGAACTCAGATTGTACATCGCCAAGTGCAGGAGCATGCTCAGATATGCCCAGGTAATCAACCTCAAGCCCAGGTGGTGGAAAATGCACAGGCACAAGCTGCGGCAGCTGCCAACCAAGCT
>Aam070830
CATATTTCTCTCCTACCAAAAACGCCGGAAAAGCGTGGTCCCAACCAATTGGCATGTCCTCGGCATGCTTCCCGACCTCATGGCGAACCTCAACAACTTTCATGATTGGCTCACTGATTTACTCCGCGAGACCTGGTGCACCTTCGAGTTCCGTGGCCCG
>Aam070870
AAAGAGAAAGAGAAAGAAAGAAGAACAAAAGAGAGAAGAGAGAGATCTGTGATCGGGTGCTCTGCCAGTGAGAATAATACCATGTCGAATGCTGCAGTGACAAAGCAAGGGGAGAAGGCGTCGAGATTCGCGATGACCTGCAACCTCTTG
>Aam070893
TGGAGGAGGAGGAGGGGGGGGAGGTGGTTGGTGGTGGTTTCTGGCGATGTCCTGATTGCAATGAGAATGGGCTAGTGAGGTGCCAGTATTGCTTGTGAGATCAATTGCCAGGTTGAGGATTTTTGGTTTGGTGAAGATTGAAGGATTTGTTAGCAGAGAATGTACAGATGAGAACACATATTCTCAG
>Aam070920
CTTATAGAGAACCTTGCCTACTTCCACGTGGAATTTGGCCTTGACAGGGGTTTTGCGCACGTGATTGATGACGATGCCAATTTCCCAAGCAGTTTTGGCCTGAACGTCATCAGAGGTATGCTTCGTCTCCCAGAGGAGGACATGCACCGGCGACGGCAGCAGGAGCCTATAGAAAAGCAGAA
>Aam070985
CATTGAGGCAAGGAGGTTGGTAGCAGAAAGAGAAGTGCTCTCTCCGCAATCTGAACTTGGGGATGAAGACGAAATTCAGTTTGACCTTGATTGTGAAGAGGCTGAGCCTGTGTTGCCTAGGACACCGCCATCATGCCATTTTGGGGTCAATGGAGGGAG
>Aam070989
TTCGTGTTCTCATATCTGGATTCCCTGCTCGACATCAAGCTGCCAGAAGAAGGGAACAGGAATTTGACCGAGGATGAGATAGTGACCAATTGCTCTGATTTTCTTGATGCGGGCACCGAAACGACATCCACCTCGCTGCAATGGATCATGGCGGAGCTGGTCAAG
>Aam071017
CGGCGGGGGTCACCGGGTTTGCAGCTCAACACTATGGGGGGCCTATGAGCCCCTCAGCACAAGCTGCTGCAGGCATGACAGTGGCTCTGCCGGCTCCGGTGACCCACCACTACAGGCTGATCCCTTCTCACTTTGCCGCCTCGGCGGCACACGAGCAACCCTTGGCCTAACCACGGTCACCCCCCC
>Aam071041
TTGAGTTTGCTTGGTTGTCGCTGGTTCTAAGTTGCTGCCTCATGTGTGTGGCTGCCCCATTTAGTGCGTGTCAGCCCTATGTGTGATGATGATCCCTAGGCCATACAACAATTTTTTTTGCTGAGCTATTGAATAGAAGATCTGACACCAATCTCTCGTGAACTCTGCAAGTCATAAATTGCGCTATCACTGT
>Aam071045
ATTTGCTCCTTCCTCGGTCTCATCGACTCCGACGACCTCCTCTCTCTCCTTTTTATTCATCAAAAACTAATCTCCTCTCTCTCTCTGCTCGCAGGCACAGCGACCTCCCTCGCCTCCAAGATCCTCAGATCCCAAATCCCAAAGCACACACGCCCGCGCCCCATGCTGAAGGCCTCTGCTTCCCCCGCGGC
>Aam071081
GTGGTGGGCGAGAAGTACTGCGGGGACGGCGAGAGGGAGCTGACGGTGCGCCAGACCTCCCTCTTCTACCCCGGCGACGGCTACGCCGCCTACAACCACGGCACCGGCGAGCTCGTCTTTCGCGTCGACACCTACGGACACGGCCCCTCCATCGCCGACAGCCTCGTCCTCATGG
>Aam071089
ATCTCGGTGCTCCATCATGAATACTTGTTGCTAAAATATCATTGTGCTTTGTCAAGCAATTAAAATTCTGTGGGGGGGGGATCTTTAATTAATTATTTCACTGTAAAATTAGGAAATATTGAGGGATTTTGTGGAAGATGGAACTTTGTATTCTGATTTTTAATAATGAATCAATGTCATAAGTGGCAGTTTTGTTTG
>Aam071134
GAGGGAGCAGCGGCAGGATGGTGCTTCATCGGGCAGGGCCAGGTAATACAAGACCGATCTATATAACCCTTATGCAGTAGCTGATGTGATTACTACCATGTGCCTTATGGAGTGTATATGTTATTAGTTAGTTGAGTGTGAATGTAAATAGGAAG
>Aam071150
GATCCGCTCTCTCTCTGGTTCTTTATTTGTTGATTTGGTCTCGTTTTCTTGCTTGAATCTGGGATGATGAAGAAGCCGGTGCCAGTGATTAAGGATTCATCTGCTCCTTTGTTCAAGCTAAAGTCAACAGGTACTGCTTTTATAAAGCCAAAGGA
>Aam071157
GTTAATGAAAGAATGCGAGCAGGTGGAGAAGACAAGACACAGGCTTTCCACCGAGCGAGTGAGGATGATGTCGAGCCGGTTTGGACCAGCTGCAGGAACTATGCTACCTGCATCCGCAGGTCCAGGAGCAGCGACGGCAGCAGCAGTGAATACAATGAATACAAAC
>Aam071194
TATCACAACAGCTTCAGAAGCAGCGCAAGCACCAGCACCAGCAGCTTCATCAGCAGCACTTGCTGTCTCGTCAAAATATGCATTTATCTGTTCCATTTCTTGAACAAATTCAAGGATCTCTGCAGCGCCAACCTTATATTAACCAATCTGTGCCTGAGTTGGATCATTTTCTGA
>Aam071216
GCAACATCAGGACCAAACAGTCCAAATGGCTCGACTCCGATCTCGAAGAGATGGGGGAAAGAGTGAAATGCATGCTCAAGATTGTCGAAGGAGATGGTGATTCCTTTGCTAGGAAGGCAGAGATGTATTTCAAGAAGAGACCAGAGTTGGTGCACTT
>Aam071219
GTTTAAGGTATGATCTCATCCAAACTTTCCCCCAATTTTTTTTCCATTTGTGATAAAATCTGGTCTGCTTGCAAAAAAACCTAGGTTTCTTGATTTTCTTTGATCTTATCCGATCTCTGAAATCCAATCCGATAGATCTCGCCGCGATCGCCAATATGATGTCCAGATCGTACACCAAC
>Aam071272
CAGAGGTAGGAATTGCATGTGTCAAACCACACGGTGTAGAGAGGCCGTCCATATCGGAGGTCCTCAAGGAGATTCAGGAGGCCATAGCAATTGAACGGAGCTCAGGCGCGAGCGCACAAGGCCCCATCAACTCGAAGTTTCCCATGGGCTC
>Aam071320
TCCATGGACTGGAGGACCAAGGGGGCAGTCACTTCAGTCAAAGATCAGGGCCAATGCGGATGCTGCTGGGCGTTCTCTGCAGTGGCCGCAACAGAAGGAATCACGAAGCTGAGCACAGGCAAGCTCGTCTCCCTCTCAGAACAGGAGCTCGTGGACTGCGACGTCGACGGCGAGGACGAGGGCTGCAGCG
>Aam071336
ATAAACAGAGAGAAAAAGATAGAAAGAGACGCAAACAGGGCCGCATCGATCCCATTCATCCATCATCTCCCTTTCGCGCTCCCCTGTCAAAACCCTAGCCCTAATTTCGTCTGCATCAAATCGACCGATTGGCCTCTGCGCCTTGTTCTCAGGTGTTGAGAGATGTCTCCGTCAAAATCCAAGTCCAAGGACAAGGCA
>Aam071350
CCCTGACTTCGACCTCGGGCTTTCAGGACTTCCATGTCGAAACCCTGAACCCTTCGACCTCGCAGCCCCAGAGGGCGCCGGCGGCTGCGGGGCGCGCATCCGCGGCGGCTGCGCAATCGGGGAAGAAGACGGACGGGGGATTCGATCCGGTGCTCAGTTTTAGGATCACTTTTCGAAGAATCGGCGCTGGTTTG
>Aam071412
AAATCAGATCCCTTTCTTCATCCTCCACTCCTTGTTTGAACTGTCCAACATCCGTCTCACTAATTTCAAGGACAAAGGCATTCCCATTACTTTCATGAACCTGGCCATTTCTTATGTAACTATGGGCAATTATGAGAGCTTTCCAGCGATATTGGATCCCAAAAATGTCCATCA
>Aam071426
CCTAAACCATACCCCTTTTCTTCTCATCAGATCTGAGTCCCCCTTTTCTTCTCTGAATCAGATCGATCATCATCCTCTCATTAGTCCTCGGCCATCGTCCTCTTCCTCTCTCGATCAGATCCTCATCCGAGTTCTACATCCTGTGGAAGTGTGAGGCAGAGCAACACACATGCGAGAAGTGCGAGTACGAGCTCGT
>Aam071436
CAATTGATGATATAAAACACAATAGGCAACAATTTTGAATTTCTGTGGTTGGTTGTATGGCTGGTGTAGATGTACATGTTGAATAGGCAACAATTTTGACTGTTCATTTATCCCCTGAACAGAAGTTATTATTGTACTGGAAGATCAGAACCCAAAGAATACGAACAATATGTCATGCTTTCTGTCTT
>Aam071476
AGATGCTTACTTTGTGGCATGCAATAACTGGTTTGGGGTGGCAGATGGTGTTGGTCAATGGTCACTTGAAGGAATCAATGCAAGGGTTGTTTGCTAGAGAGTTCATGGAAAACTGCGAGAGAATTGTCAGAAAGTGAAGGACTTCCAGGAACAAAACCAGACCAAATTCTTGTTATGCTGCTGAAGCACATTCTCCTGG
>Aam071499
AAAGTTGATCTGACACCAAGGAAAGCAGCTATAAAACTAATGATTCGAGAAGAGTTAACCAAGTTAGCTGTTGAGGCTGAAGATAACGAAGATGATGAAGATGAACAAGATTCTGAGAAAGAGGAGCACCGTGAGCCTACAGGCAAGAAGGTGGAGGTTTGATTAGTTAGAGACGGCATGGACTGATATTGTGCCTCT
>Aam071538
TTTCACCAGCAGAAAAACTAGAGTGGAGTGAAGGTGGAAGGGAAAGGCCAGGTACTCTTTCTAGCAATATGACAATTGAAGAGTCATTGGTGCAGAAAGGAAACACAGCTTCACCTCCCCTCACGGAAACTGGAAAAGGTCAGATGCATAGAGGTACATCCCCAAAATCAGAAGAGGACTTT
>Aam071550
AGAGAGAGAGGGAGAGGGGAAAAAAACCCTAGTGGGGGGAGAGGGGGTATATCCGTATCTTGATTCGATCTCTGTTCTTCTTCTTCATCATTATCATCATCATCAAGCAAGCAGCACATATAATGAAAGAGATGATGAGAGAGAGAGAATCAGGGGAGAGAGAGAGTGTGCGGTTGAGAGAGAGAGAGAGCTAGAGTGA
>Aam071584
GTCATCTCCAACTCCTTCAAGGCCCTGAAAGGAATCTCTCGCATTTAATTTGCTCTGCTCGTTCGCAAACATTCTCTCTCTCACGCCACAGCAACCAACTTCCTAGAGTCTTCCCCCTGCGCCACCCCCTGTTGCATGCCCTCTGAGCTCTGGCTCCCTTTCAGGAGCCCTAGCTCCCAAACAACAAC
>Aam071690
TAAAGAGTTTGAAGGAGGTCAAAGCATTGCAATGCGGCATGTTTCAATTGGTCGAGGAGTCACCGCCAAGATCATTGAAAAGGTCACATTGACTTTCTCCAAGTCCATGCGCACTCTAGTTCAGTTATATTTCTCACCGCTCAAAATTCTCAAAAGTTTACCAGCCAATTCTCTAAGGGTCTTAGC
>Aam071696
GGTCATGTTGTTGTGCGATCGGTGCGATAAAGGTTGGCATTTGTACTGTCTTACACCACCGTTGGAGAGCGTCCCATCAGGAAACTGGTATTGCTTGGAATGCGTGAATTCGGACAAGGATAGCTTCGGATTTGTCCCTGGGAAGAAATGTTCGCTGGATGTTTTTAGACGGATGAATGATCGGGC
>Aam071743
TCTTGAAATTCTCAAAACTCTTGAGGAAATTAAGGCCCAAATGAACGCTCTAGGTCAGAGAATGGATAGATTGGAATTGGAACGTCCTGATAACTCTCGTAATGAAGAGCGACAACTTAATAATCGGCGAGAGGAGAGATTAAACAGGAATTATAATCGATTAGATGAGGATGACCGGTACATGAAA
>Aam071751
TCAAGCTATTCGACAGTACCCAGGCAAGTTCTTTCCCTTTCCCTTCTCTGTTTGTAGCCAGTAAGCAAGCACAGTTTTTTTTCTTTTCAGTTTTGTAATGTATAGCCGTGTATGTATCTAAAGAATCCAAAGGATGACTTTCTCATATGGTGATCTCTAATGATGTATGATGTAGTTGGTTGAGGCAAACGTGATCA
>Aam071835
GTGGGACGAGATGGAGGTTTACTTCCGCCCAATCACTGAGACTGATATTAAGAGGTTGAGGCCCAGAGGTCTGCTTGATTCTTGCTTTTCCATTCCAATTCTTGAAGGTTCGTCTGAAGAGGTGAAGAAAGGCGTGAATTTTAGTGGAAATGAAGTGGGAGTGAGTTTAGTGAAAGAAC
>Aam071907
ATTGCTGCCTCTGCTGTTTTTGTTACAAGATTCACCATTAATTCAAAAACCCATCCTTGGAGTGAAATGCTGCAAAGCGGGACATACTATAATCTGGCAGAGCTCAAGGGTTGCATTCATACCATGCATGACCCGCAATTGCATAGGAAAAGATCTTGCTCAACCGCCATTAGGGACAAATACAAACAAGACCG
>Aam071913
CCCGCCGCACTCCCAAGGGCATGTCCTATATCGTACTCCACCCCCACCACCTCCTGGGATTCAGCATGTGCCAGCCCCTCCTCCCCCTCCGTCTGGATTTGTTTCTGTAACTCCTGCCCCATTTGCACCTTATGGGCAATCTTCTACAGGAG
>Aam072000
GCCAAACTGATATTTCTGTTCAAATTACCCAGGAAACAGCAATCAATGTTCAATCCCATGAAATGCAGAGGCCAGGTAATAGACAGCATGGTTCTTCCCTCCAGAGCACATCAATGGCTTTGTCTGGAAGTGAAGTGTTACTGCCCCTAGTGAGTAATTCAGGTAGTGAAAA
>Aam072014
TCAGAAGCCCTTGGTCAGTTTGCCATTGAACTGCTTGTTGATCCCCGTGACTTTGAAATTGCAAGTAATATTATCCATCGCATAATCATGGGGGAAAGTTGGACAGGGAAATTTCCTGTCAAGAGCAAGTCAGGGGAGCGATTTCTAGTCATTGCCTCAAACACTCCCTTCTATGATGATGAT
>Aam072025
TTCCATCAGGGCAAAATAATCTGTACTGGGGAGCTTTTCTCTGTGTACATATAAATGACACATTCCATGATACTGAAAGCATGTGTTCATTAGAAATCAAATTTCTGAACTCTATTCATGCCTTTGTTTTGTAAATCCAGATCCCCAACGTTGGCACTCAAGATCGGA
>Aam072081
TGAGGTTGAAAAAGGATTCTCTTCAGGGTCAGGCATCCAAGCGGTATGAGGGTAGCGTTCGTCATGGTGATTCTGATACCATGTCAACAGATTTGTCCAGATTGATGAATGGAGCGCACAGGCCATTGAGGGAAAGGTTTGTCAGGACCAACACCAGAAGTTGCAATCC
>Aam072082
AAAGGACAAGGTGTTAGCTGCTGACACTGATAACGGTACAGCCATCACGGTGAAGGCTACTTATAAAGATGATACTGTTAGGTTCAAGTTCACACCATCAATGGGCTGCCACCAATTATACGAAGAAATAGGAAAGAGGTACAAGTTAGCAGTAGGAACGTTCCAGCTCAAATATATGGATGATGAGGAAGAGTGG
>Aam072248
TCTCTTTGATGCCCAGGCATCTGCTCGAAGGGCATGAAGCACAAGGGTTGCAAATAATACCAGATTGTGTTTCTCCTGATGGGATCAGTTGGAGCCTTGGAATAGAAAGATAAGACTGAGAATAATGTACTGATAATAGTAGTTTTTGCATTGCTGCCCCCCCC
>Aam072281
TCACATGGACTATGAAAGGGCACCATATAAACGAAAACCCCCGGCGATACCCATGGCATTTGATCGAGGGAACAACAACAGCTACCACAGTGCTGGAAGTTCCTCCAGCCTTTCTATTTCTTCTGTAAATTTACAAGCCCACCCTACTTCAGCTCCTCAATATTTGGCATGGGATCCTAATGGCA
>Aam072318
GTTCGGCCGCCATCTCCTCGACGTTGCTTGCTTCCTCCCCCCCTCTGTCGCCGCCAATTACACTGATTCGCCTCCGGCGTCGCCTCACGGCGACGACCCTAACTCTAACCCGAGTTCTCAGCGGCGGCAGCAGCAGTCGAGGGTCGTCGCCGG
>Aam072332
GCTATGGGAGGGCGGCGTTCTTTTTATCTACACAGACTGATGGCTAGGGTTAACTTCTTATTTGTGCACACTGAGGTCATACAGTTACTAGATAGGAGTTGACTACTGTGTTGAGTGTTGCCGGTCTTATGTACCTTTGTTACATCGATACCTTTGTTACATCGATTCTTGTACGAT
>Aam072517
TCGGAGATGGCTAGCATAAAGAGGTATAAGATATACTGTGTTTTAGTGCTTTGGATCCAATGTTTTGACTTGTTGAATAAATCTCTCTCTTAGCATTATTTAATAGAAATATCTGATTACACACATTGATGCAGTTTTTAAAGTTTACCCATCACC
>Aam072556
CTCTTCATACCCTCAACAACCATACCCTCATCAACAGCAAAGCATCTCCACTGAACCTGTTGCTGTCCCCAAATCCTCTTTCACTTCCTACCCTCCACAGGTTATACCCCCAATTCAATTCTCTTCTTCAAACCTCTCCCAGGTTTCTCCTCCGCAGCATTTTGCATCTGGACTGCCACATGGGCTCCAGTTTGTGGGT
>Aam072573
AGTCGAATTTTAAGAGAGGAGAAAATGAGCACTCGTGGGTCAGATTGGATGAAGGAGAAAGGGACGAGCTTGCCCTTTTTCTATCCTGCCCTTTTCCTCCACGAGGTTCTCCAAGAGGTGGTCGCCGGTCAAATGAGATGCTTAAAAAGGATGTGAAGGAGGAGAGGTTTA
>Aam072595
GTTTGCTTAGTACGAGCCATCTGCTGACCCCTCTCGCTCGATCCCTCCCAATTTCACGACCCAATGCTCTGCCCTCTCCTCCTCTTCCTCAACAAATCAACTGTCCTCCAAAAATTGCAGGCCTGTCGCTCTCTCCTCGAGATCAACTTCATCTGG
>Aam072695
CCCCTCTCTTTCTCTCTCTGTCTCCCCTTTATTGATGGGTTTTGATTTTTGTTTGCAAGCTTGATGATGCTCCATGGGATGGAGGTCAATCTGAAGATCGGGACTTCGAAACGAGATTTATTTAATGGAGGAGAAGTGGCTGCAAGGTTTGAAGGGAGCTATCTGCAAAAAT
>Aam072697
CTTCCGATCTCGTCTAGAATCTACTACACATTTTTGGAAGCTGTGAAGCGTGTCTCGCTTGCAATCCTTGCTGGAATCTACTCCACTGGTAACCATACTTCCAAAACCCCAACGCTCATCATCCTCTCAATTACAGCCTTCCAGTTGTTCTTC
>Aam072698
AGGCTCAGATTACCTCGGCAAGGGAGCCTGAGGAGGGGTCTTCACCTAGGGCTTCTATATCAGATAATGGGACAGCTTCCCTGGAATTCGGCAATACATCGAGATTTTCTGCTGAACCTCCAGAAAAATCTTCCGAGGCCATGACTTTAATTTCGAGGTTGACTGAGGAGAAGAATGCTGCAGCTCAACAGAACAA
>Aam072772
TCAAGTCTTTTCTTGGTGCAAGGGTTTGACAGAAGGCAGTTAACAGATTACAGAGTACAAAACACGCATAATGTCTGCTGTTGAGGTAATGAGGTGCTTTCCGGGGGCTTCGAATTTCACATTTGGAAAATGTTGCGCAGAAGGGCCATTTTTCATTTGAAGCATTTCATGT
>Aam073142
GACGCGCTCGTTCTTCGAATTAGGTCGAAGGGCAGATTAGATCTCCGATTCACCTCTCTCTCAGATCGCAGAGGTTTTCTGACAACAGTGATCTTGAGTTCTGCCCTTGATTTGGCATGATGGTCTCGCTCGAGATGAACGACCGATAAGAGATCGGGCTGGGACTGACAGGGTTTGGGGTATTT
>Aam073417
CTAAGCCTGCTGGTGGAATTGCTAATGCAAATGGAAATCAGAAGTCAGAAAGTTCTAGAGATAGACCTCGAGAAAAAAAAGCGGCTGTCTGGATGGGATCGCTGAACTTCTCCAATGTATGAACGCACTTTTGTTTTTGATTTAGAAACTGATGTTATGAAACATCTTAATCATGCTTAATTTATTTTGTACTAG
>Aam073420
CGCCCAAAGACCCTAGCGGGGAGCAACAGCGGCCGTGCCCCCATGTCGATCCCCTCTCGCGCCCTCAAATTTCCCAAACCCTAAACCTAAAAAGAAATCCCAATCAATTAGCAACAAAAATCCCCTCCCCAAATTCGACTCTCCGATCGTCGCAAACCCTAGCCGCCATAATGGAGGAGGAGAGATTCCCCC
>Aam073427
CCGACCACCGCTCTCCGGTCCTCCAGATCACCGGCATCGCCCCGACCACCTCCGACCTCTGGCCCTCCGCCTCCGGCTTCTACCTCCAGCTCTCCGACTCCCTCCACTCCACCTACGTCTCTCTTTCTCTCACCGACCGCGACGCAGACTCCATCCAGCTCGGCCAGCTGGCCCACGTCGACCGCCTTCTCCCCTCC
>Aam073580
CCGAACAAATCCTTCCCCAAATATTCGCCCGTCTCCTTCCTCAATTTCAAAACCCCAGCCTCACTCCCCAAACCCCGAAACCCTAATCTTGCCCATGGCTCTCCTCCCTCTCAGGATCAAAATCAGACCCCAAACCCTAAACTCCCTCCACCCTCTCCGCCCCT
>Aam073763
AGTCTCTATATGTTATGTTTTAGTGTCTGCGACTATGTCAGCAATTCCAATGCTTTGTTGCAATCTGTAGTTTCTACATGTCCTACTGTATTTTGTCCCTGTAAGTGGGGTTAATCCAAGTAAAAAGCTGTTTTACTGCCTCTTGCTATTCTCTATTTCTTTTCTTTTTTTTTTTGCAG
>Aam073862
CCACCATGGTCTCCGGGATGACCCCCCGGACGATCATGTACTTCTTCTGCTTCGCGACCATCAAGACCGTTGACGACCACTGCGGGCTGTTGCTCCCCGGGAACCCCATCCAGAAGTTGTTCAAGAACAATTGTGCATACCATAGCATCCACCACCAGCTCTATGGCAACAAG
>Aam074110
AGCATGTCCCCAGCACCTCCAGCTCGATCCTCAAGTTCGGATCAACCACAGAAGAAGTGACAGAAGCTTTGAGAGACCTTACAGCCGATGGCAAAGCAACACCTAACCAGGCATAATGACCATATGCGTGACGTTATTATTACTTATAAGAATAAA
>Aam074189
TGCTATGGCTTCAATGGCTGGCTTACGTGGCTCCACTCAGGCTGTAATTGAGGGAAGCCTCCAAATCAGTGGTTCGAGCCGGCTAACGAGCCCGGCCGGGAGCAGCCGCGTGGCCATTAGCCGATCGGGCCTAAGTGTCAGGGCCCAGCAGGGCGAGGT
>Aam074278
ATTCCTAAACCTGGTGGTCTTGAAAACCCAGGGAGCCATGGGATCAAGGGGGTGGTTCCCAAGATTAATCAGGAGCGTGAGGAGAGTCCGCATCGGATTCCCTTTGTCTCCAGGCAAGTGACCAACCAGATCCAAAAGTTAGAAAATTATCCTCCAAACCCCTCAATCGGGAAGCAGGTGGATGCAGGCAAT
>Aam074490
AATGAATTTTGCACCTAAAACCTTTGAACCATCAATTTCTTGGTGAAGGTTATTATAGAGATGGGACATCTGACCAAAGAGTTCACTCTCCTTGCCTAAAAATTAAATGAAGAATTCCCAGCAATTAATTGCTTGATGAGCACTGCAAGTAGATAAATGGGGC
>Aam074661
CTTGAATCTTTTATAAATGGGTGGTTGGCGGTTTGAGATTTTACAGGGAAGAAAATAAATTGACAAAAGTGAAGTGCAATCTTCAAATAAAATACTATAGTGCTTAACTACTAAACAATGTTATTGTATACAATTTTAGTGAAAATACACTGGATATGAATAACAAATAAAAGGGTCAAAATACCGA
>Aam074668
GTGTCAGGGGAAGGCCAAAGAAGAGCGGGACCGAAGTGCAGGGCAGTGATTACGACCCAGAGCGGGGAACTGGTGGCTCCTCCGTGTCTGATGAGGAAGGCCAAAGAAGAGCGGGACCGAAGTGCAGGGCAGTGATTACGACCCAGAGAGGGGAACTGGTGGCTCCTCCG
>Aam074946
TGATGAGCTTCTTCAGACGGAGACCAGAACCATTGCTAGAGCAAATGTTGCAGAAGTCTACATTCAGGCACTGCAGTTTGAGGAGGCTAAGTTCAGGGCATTTGATCTAGATCAAAGGCAGAGGGCACAGGTCCACCAATAACAGATTTCAGGGCACTTTTCTCC
>Aam075019
AGAAGAAGAAGAGAAGTAAGTTAATAAATAAATAAATAAAAATCCAACTGATTTTTGAGAGGGAAAAAGAGAAAAAAGAAGTAGCTAAGATCCTTCTCTCATTTCCATCCTTTTTCTTTCTTCTTCCAGCTCTGCTGCTCTGTTTCTTATTAATTTCTAGACCGGGAAC
>Aam075041
TATGGAAGTGCAGGTTCTCCACCAGAGATTCCACCAGATGCCACTCTCATTTTCGAGGTGGAGTTGGTGTCTTGTAGACCGCGTAAAGGCGCGAGTCTTGGTAGCGTTTCGGACGAAAAGGCTAGGCTGCAGGAGCTGAAGAAACAGAGAGAAATGGCTGCAGCGACCAAAGAAGAGGAGAAAAAGAAGAGAGA
>Aam075060
CACGTTGAACAAACTCTCTTCTGATCACAAGTTGACGAAGTAATAGGTATCCTCATAGTCACATCCAAAATATGGGCAATGATATCCATTTGTAGACGCAGCAAGCCCAACAAGAGGAGTTAGGAGTAAATTATTTGCTAATAGGCTTAGAACCACTTTGAC
>Aam075340
GCTGCTGCAAGTGCCTCAGCAAGTACTGCTGCTGCAAGTGCCTCTGCTGCAGTTCTGTCCGTGGCGCCGTCAAGATGATGAAGGCGCCGGGCAGGAGTGGCGAATTCATGCCGAGGGCTTTATTTGAGGGGAATCCGAGGGTTTATTTCCTCGGC
>Aam075386
TCAAGCTCCAGTGATGATGCAGCGTAATCTGATTTAAATTTGCTTTCGAAGAATCTGAATCTGTTTTTTCTCAAAAGAAGAAGGAAAAAAGAAAAGAATCTGAATCTGTCATATAATCTTCATAACTAATTCTCGTTTTTTCAGTCACTGTGAACCCGGCGCATTGGA
>Aam075607
TGGAATTAGACCTCAGCTCAATGGCATCAGTGAGGAAATTTACTTCTGATTTCAAAGCTTTGAATCTCCCACTGAACATCCTTATCAACAATGCAGGACTTGTGGGTCCCTACTTACTTTCACAAGATGGCATGGAGCTTCAGTTTGCAACAAATC
>Aam075738
CCGGCACAGTCACCACCTTCTATGTAAGCTTAATTTAATTTAAATACACATTGATATTTCACGCTTTATGATCAGATTAAGCTTTTGAGTAAAATAGATTTCTGACTGTATATGTTTCTTTCTACAGTTGTCATCCCAGGGGCCGACCCACGACGAGATCGACTTTGAATTCCTCGGA
>Aam075787
AGGAAGAAGGTGTACATATGCCCAGAGGTGACATGTGTCCACCACCATCCTTCAAGGGCCCTCGGGGACCTCACTGGCATCAAGAAGCACTTCTCAAGGAAGCATGGGGAGAAGAAGTACAAGTGTGACAAGTGCTCCAAGAAGTATGCTGTCAAGTCTGACTGGAAGGCTCACTCCA
>Aam075989
TCCTCCTCCCGTAGCTCAGAAATCGGATACATCTAACAGAGGGATTAGTGTTTGGAAAGCGAAAAATAGTTCTGGAGGTGGAACAAATACGGATAACACATTGCGCAGAGTTGGGTCTGGACCTCAAAATGTTGATGTTGGTCCAGGTAAAAGCTTTAGAAATTTCAGGTTCGATACCACCAGCATCATAAAGGCCGTG
>Aam076038
GCTTAATATTTTGCAATAGTGTTGATTTCTTTAGCTCTAACAAGTTTAGTTTTTGTTTATGGTGATGATGCAAATGGTTTTGTGGTGGAGCTCCTTGAAGTCCAAATGAGGTCCATGGAGGGGTGAATTGAGCTGCTTGGTCATGGATCCCACTGTCCTAATTCCATTGGTGACA
>Aam076085
CTGTTCTCCAGGGAGAGGGGGAGGGTTCATTTTTTTGGCGAGGAGGTAGGCGGTGGCGGAGCTTGAACCGAGCTAACCAAAAGGAACCGGACCGAACCGACTTGTTCGGTTCAGTTCCTGATCTTGATTGGTTCGATTCAGTTTTGGCCGACGAAACCAAT
>Aam076122
CTGACTTTGTGTGTTGGAATATTAATGTTGTTGCTTTGGTTTGCTAGCCGGCCTGGGCCTGCTTGCTTTGTGTTAGGGTTTTATTTTGTGTCTGATTTCAACTGCGAGTGTGCTAGTGTGTGTTTGTTTCCTAATTGCCATGTTATGATGTAATCTGCTTGTTGGTGGTTAATGAATTGACTGTTGTTCAG
>Aam076165
CTAGAGAACATTCGAAATGACTTTTTCAAGGTTGGTGAGGAACTTAAGCTTGCAAAAGGAAGATGCCCTGAAGAATACTATAAAGTCATTGGCCAGTTGCGGAAAATGTATCACCAACACGGAGAGAGGAACAAACAAATGAAGAGGGTTTTCATTGTGTTGCATGAAGAGCTGAAGAGT
>Aam076453
CCAACCCTTTTCCCCATCCTTCAAATCCTCCCCTGTCATGGCTGAGCCTGAGAAGCCGAAAATGCCTGAGCTCATCAAACCTGACTCTGAGAACAAAACAACCGAAACCGTAACCTCGGAAACCCATGAAGGGTACATTGGGTTTCTTGA
>Aam076480
TCGAAAAATACGATCGAAAAATCGGAAGACGTATCGAGTGCATATTCCGGGAATGATGTGTTAAAGGATTCGGAGACAAGGAGTGCCTTTACCAGTAGAGATGTGATTTTTGACGAAGAGTCAATGTTGCAAGAAAGGTCAAAGGCGGAGGATAAAGTGCAAGGTGGAGC
>Aam077118
CCACCACCACCTCCGCCGGATCTGGTTCTTCCTCGTCGACCGCGGCCACCACGATGCCGTCTTCCCCTGGCCTTGTGGAGCTGCACAATGCCAAGTCCCTGTTTGGGCTGGACAAGGTGGTAGACCAAAGCAACATAGGCCACCTGATGTGGTCTTGTTAACCAACCCCCCCTCACTATTGCTAGAGTC
>Aam077175
GCCCCAGATATAGTTGGATCTACTGCTGTGGTGGTTGTGGTATCAGGATGTCAGATTATTGCCTCCAATTGTGGTGACTCGAGGGCGATTCTCTGTCGTCAAAATCAGACTATCCAGTTAACAAACGATCATAAGCCTGACAGAGAGGACGAGCTTCATAGAATCGAAAATGATGG
>Aam077338
ACTCACTGAGCTGTCGAGCTCACTCCCTCCCAGTTTTATATTTCAGGTCGCTGTATGGCAGAAGACCAGCTTGAGATTTAGGCGTTTGTTGAGAAGTTTATTATTAATGATTGTATTAGATTGTAATTTAGTTCCTGTTGGGAATCCCACTTGATGTATACTGATACCTTATGTACGTTT
>Aam077754
TGCTGCTAATTCTTCTGCAAATTCCAAGAAAAGGAAGAAGCGGCAGGATTCCTCAGAGTCTGAAGAGGAAGCGGATGAAAGCGGCGAGGAAGAAGATGAAGATGACGCTGATGATGAGACTAGGTACTGCTACAGCATCCAATAAGACACACAAGAAGGGTGCTGCTAATTCTTCT
>Aam078088
TCTTTCTCTCTCTCTCTCTCTCTTATTCCCTTCTCCTGACCAGCTAGTAGGTTTCCCACCGGTCGCGATGATATACTAGTCTTAAACAGTTCTAGTGGAACAGCTGACTCACAAACACACCACTGAGGATTAATCTCCGTCTTCTGCTCTCTTCGGGGTTTTGGGGAGGGGGAGAGACA
>Aam078223
CTCTCTCTCTCTCCCTCTCTCCCACCATGTTTCCCCAATAAAATGCTACCCCAGAGCTCTCTCTCCGCTCACAACCCCCATGCCCATCTTTCCTCCACTCCCAAGAAACATAGAGAAAGAGAGAGCTCTTTTCATATAAAATCACAGAGATAGAGATAACCACCAACATCTTCAGAGAGAGAGAGAGAGAG
>Aam079166
TGACTGTGACCGGGCGACCATCAAGTCTCTGTTGGAGAAACTGGAGCGTGGAAACCAAGAAGAACGACGAGCAGTTGCTGGTGAGATCCGATTGCTCGCAAAAAGAAAAGGAGATAATAGGGCGTGCATTGCCGAAGCTGGGGCTATTCCCTTGCTCGTAGACCTGTTATCATCCGAAGATTCA
>Aam079269
GAGCATCACTGATGTATGGGAACCTATAGAGGAGGGCCTTATGCCTTTGGAGACGACTCGCCATGTTTCTATGATCTCGATTACTCTGTCAACTAAAGATCTAAACAAGAACTCTCCTGGGTATCAGGCTCTAGTGTTTATAGAGCAGCCAAAGCAAAAGAACAGGGTGCAGCAACCACAACAACAGCCACA
>Aam079471
AAGGCTTGGCTAGTTCTTATTGAGGAGTTGGTGAGGAATCGGTTGCTGGAGGATGCGAATACTGTATTTTTGAAGGGGGCTAAGGGAGAATTGAGAGCGACTGATAAGATTTATGATCTACTGATTGAAGAAGACTGTAAAGCTGGGGACCATTCAAATGCTTTGATTATTGCGTATGAGATGAGGCTGAA
>Aam079649
GGAGTCTCCATCCCACCCTTCTTCCTTTGGCCGGCACTCAAGAAACTCGTCAGCCAGCAGGTTCTCTGGAACCTTCCGTTCATCTTCCGGAAGGAAGGGGAATCGGAAGAGGGTCAACGACAAGGGGTGGCCAGAGTGCAATGTGATTCTGGAAGAGGGAGCGTATGATGATCTTGAAGATGAAGGA
>Aam079849
AAGCTGACAGTGCTTAGGTTCTCACATATTACTCTACAATATAGTTTTGGGTCTCGCCCTCATGTCTATATTCAACACTGTTATGAAATGAACTCGATATATTTACCATTTCTACTTTTCAATGCATGTGCTTGAAAGTGAATTATCCTGGCTCTAGTACTAATGTTCTTTCTTCATGCACAAGGTA
>Aam079895
CTCTCTCTCTCTCTCTGTCTCTAGTTATCTCCTTTCCTTGTGCAGAGGGCTCTTCTTCTCTGCAACCGAGCCCCTCCTATAAATAAGCACCCTCCCGCTTCTTTCCTCCTCGCTCCCCCTCGTTCTAGAGAAAGAAACTCAAGTGCCTCTCTCAATTGCAGCAATGGCGGCCGCTTGCAAGGACAAGGAGAAGGACCT
>Aam079929
ACAACATGGGGGCTCAAGATGGCGTTTTTGGTGGAGAATGGAAAGGGGCCTAATGAGTCTCTGTTGCCACCTCCAAGTGATCTGCCAACTTGTTAAATCAGGGACCAAGCTCAGTACAAGAAGTGAGAGGAGGAGTTTAGAGAGGATAAAAAGGGAAGAAAGAGGAGCTTCATGT
>Aam080183
GTCCAAACCAAGCCCATAGGAGCCCCAAGCCCATAACTATTCTTTCATTTTGATTTTCTTTTCATTTAATCCCATGAATCCTAGGCCCCTAAGCCCATTGCCTTTTTCCCTTTATATATCAACTTCCGCATCTCATCTTGTATTAATCCTAATCTAAACCCTAATCTAATCTCCATCTCCTCCTCTAAACGCAT
>Aam080222
TCTCTCTCTCTCTCTCTCTCTGATATTTCGGGTTTCGGGTGAAGAAAACGGGCGAGATGGGGGATCTGGCGATTAAGCTGTTCGGAAAGACGATCCCTCTGACGGAGGGCGAGTCTGGTGCAGGAGCGGATCCGGATCCGGATCCGACAGCGGAGCCGGCCGCCGCAGATAAGGATATGTGCAAAGAAAC
>Aam080338
CACCTTCTTTTGTGAAGAGGATCCACAGGCTTCCTGCACTGTCATGTAATTTTGTTAGTGAAAAATGTAATTTTCATGTCTTGTAATTTGCATTATATATTTCCTAAAAGCTTAAATTAAAGAGGGAGGTGTTCATCTGAATTATGAAATAATTAAGGTCAGTCGCAGTCTTGCT
>Aam080382
TCTTCCGATCTCGTCTTGCCATTATTTTTTGACAATTTCGTCCTTGATAAAAAAACTCAAAATGCTACTTTCTTCTTCCTCCATCCTCTTTCCTCCATATCCCTTCTCCTCCTTCTCCGTCGACCGTACTCACCAAACCGACGACCACCCCCAGCCTCCTC
>Aam080436
TCATCTCCACACATGATGGTTGCTCTTAAGGCTGGCCTTGTTACTGGGATCATTGCTCTTGCTGAAGGAATTGCTGTTGGAAGAAGTTTCTCCATGTTCAAGAACTATCACATTGATGGAAACAAGGAGATGATCGCGTTCGGCATGATGAACATGGCCGGATCACTAACGTCGTGCTACTTGACCACCGGCCCG
>Aam080826
CCAGGGTGGCTCAGTGGATTGCAGCATTGGTATACAGACGGCCTTCTCAGGTACAGACAAGCATGAAGTGGCGCTCAACTCATGGTATGAAGTGTCGAACCTCAGGCAGTACTCGCTCTATGGGTTGTATTCTAACCTCAAGGGTTCCCTCACGAGCCAGTACGATAACTTAGTTC
>Aam080905
GTAGTGAGGAGTGGGTAGCGGAGGCAGGGGAGATTGAAAGAGAGAGGATGTTTCCTTCCCTTAGAGGATTATCCATAGCGCGGTGCCCCAAATTAACAAGGATACAACCAGGCCTTCCGGTGTCCATTGTAGATTTGACAATAGTAGGAAGCCATGATGCTACAAACGAGGAGCTGCTACCAGCAGGGAGC
>Aam081196
GTACTACTTCGAGATGACGGTGAAGAACGCTGGGTTGAAGGGGCAGATGGCGATCGGGTTCACGAATCAGCAGTTCAAGATGCGGCGGCAGCCGGGTTTGGAGGCAAATCGTTGCGAATATCATGGGGATGATGGATATCTTTATCGACGAGATGGAAAAGGTGAATCTTTTGGC
>Aam081430
GGATAATGGATGGGTGTTGTAAGCTTTGGACTGATGAATTTAATGATCCAGTCTATTGCTTCTTCAAGGGAAAAGATAATTTCTGTTGCTGGATTCTGGTGAATGTTTTTGGGACATTTTTTTGTGGTGGCGAAATCAGTTGTCAGAACTTGTATTTGGAGGTTTGAGT
>Aam081475
TCTCCTTGGCCTCAAAACTTCTCCCCTCCTCTCTCTCTCCCCCTCTCAGATACTCTCTCTCTCCTGTCTATTTTCCTCTCGATTTTAAAGTCATTTTCGATTCTCGGGCTGCTCGCAGCTCATCTCACCGTCGAATCGGGTTTGCGCTGAGCGAGGCGAAAAGTGGAAAACTGGAAGCTCGTTTGGGACAAACTTG
>Aam081477
TGATAGAAATTGGGTGGTCAAGGTACATTCTCAACCCAGGCTAATGTTCAGCTATGTGATATTCATATTTTCGATTCTTTCCTGTGAAACCACTCCCTCTTCTTTTTCTCTTCTCTCTCTCCTCCCCCCCCCCTCGTAACAAAGGCCATAGCCTGGATCCAAACCTGTAATTCCCAT
>Aam081642
ACCAAAGCCACCAGCGTGCAGAGATCTCGATGCCTGCTAATTTCTTATTTCTTCCCTTTTTTTTCTTTCAACAGAGGTGAATCATCAATAACAAAGCTAGCTTCTCATTGCCTGTTGGGGGTTCATCTTCTCCATCCCTCATATTTTGGTTGGAGATGTCAACTTTAATTCTTTTGCTTTTCGATCCTTT
>Aam081929
GAAATCTTTAGATGGGTGATAGCAGGCGTTGCAGGGTTCATGTCGGCAACATTTGTCGCCTTAAATCTTCGCATGCACATCAAATCTGCCGGCGAGCAGTGGATTCTCATTGTAGCTGGAATATTTTTGTTGCAGCTGGGGCTGGCAGTCATTTTGAAGCTCTACTTTTTCACC
>Aam082007
TGGGGTAATCTTAATTTGAAGTCTGAATATTTCTCAGCATTTCTAATGGATTGCATCATGTTGTTGACTATTAATATTTGGGTTGAACATTACTCAATGTACTAACAAATCATTCTCATCCCTCTTCTCACATTTCGGATATAGTGTATGGCTTTGCTCGGTTTCTTC
>Aam082091
AATAAGGTTGAGTGGGGAATAGATTTAGCATCTGAGCATGAAAGGTACTTGACAGAGATGATTTTTAAGAAGCCTGTCATTGTCTATAATTATCCAAAAGGAATAAAGGCATTTTATATGAGGCTTAATGCTGACAGCAAGACGGTAGCAGCAATGGATGTTCTTGTCCCC
>Aam082110
GCTAGCTTCGGTTTAGAATTTCAGTGCAGTGTTAATGGTGCAATGGGTGGATCACTGTGTGGTTCTTTATGTTAATGTGGTGCAATGGGTGGACCACTGTGTGGTGCTTTACAGATGGGATTGTGATTGAGGTTAGAAATATGGTGTTTGGATAGGATGATAGTGCTGACGGTGATTGTGGGGAGGAGAGTAAG
>Aam082186
AAATGGGGTGATCATAAAATAAATCTCAAGGACAGCCTTGTGCTAACTGATAGTAAAAGCATTCCAATTGCTCCAACTTTGAGACAGCGAAGGATGGATAGCACCAAAAGCACCACAAACCTATCCAGCCCTGAATTGCCACAAGACATGTG
>Aam082411
GGGGGGGGGAGATATGAAGAACTTGATAAATTCAACTCGAAGTTTGAAAGTGTTTTGGAAAGAATTGCTTAGCATGTTTAACTCATCTAATTTATTTCTTGATACTAAAAAACATCCTAAAGAGGGTTTGGTCATGTGCGATATAGACCTACAGATGCGTCAGTCCAGCGAGTAGAGCGTATCA
>Aam082533
TGCCAAGGCCCGGAAGGTGAAACGACCAAGAAAGGAGACGAAAGCTCAACATGTTCAAACGCAGGCCACTGCCACACCCAGGAAGACGAGGTCAAGGAAGAGTAAGAGGAGCTGCGGTGGTGAGGATCTAAATAAACAGGCAACCTTTGTGAGGCCTGTCAACGACTGGAGGGGCGGGACGAAGT
>Aam082939
ACCACACCTGCTCTCTTCGCCGCTCCTGTCGTCTCCTCTTTTTTTTAATCTCAATTCTGTACCGAAATCAGTAAATTAAATAAAAAAATAACAAAAAGGAAAGATGGAAAAGGTTCGCCCAGTTTCCCCCAAATCCGACGGCGGCGGCGTCCTCCACGGCCGGTACGAGCTCGGCCG
>Aam083166
AGAGTTCCGCAAGGGCTCCTGCCGCAACGGGGACAACTGCGAATACGCCCACGGGGTGTTCGAGTGCTGGCTCCACCCGGCCAGGTACCGCACCCAGCCCTGCAAGGACGGCACCGCGTGCTGCCGCAGGGTCTGCTTCTTCGCCCACACCCCGGAGCAGCTCCGCGTGCTCAGCCCC
>Aam083316
CAACACAGGGCCAATTTCAGCTGCTGCGAGCACATGAACAATTCGCTCATGAACTCTTCACTCCACAGCTGTAACACTCCTCTCGATTCTCAATTGTGGCAGGATTGAGTTTGGGCTGGGGATGGATCTCGCTTAATATTATGCTATTCTGTACAACCTGCCTATTTGTCTGC
>Aam083333
TGGGTCCCGTACATACCCGGGACGACGGTCCAGACTTCTGGCACTGAACCAGGCCGTACCGCCAGGTACTACAGTAACAGTATGACAGTAACAATATTGTATGTCAGTCATCCCTGGGAATTCTGTAGTGGAACCCTATCTAGGCTGCGCAACCTCACCCAAAATACAAACGCTGTCTCCTCCATCAATTTTCTC
>Aam083378
TTCGGGGGACAGCATCATGGTGGAGCAAAATAGAGGCCAGTTTTTGTGGTCTAGTGTTTTAAAACGTCGCCTTTTGACCTAGGGTTTCAAATTCGATCCTAATTCTCGCCGATTGGAGCTGGAGATTGGGGTGACATGACCGTGCCTCCGTTAGAATCGTTGCCC
>Aam083425
AAGGTGGTGGCGATGCTGGGGTTGGCCTTGGCGCTGTGCAATGCCGATCGCGTTGTGATGTCGGTGGCCATCGTTCCCTTCTCCAAAGCTCATGGATGGAGCCAGTCATTCTGCGGCATAGTTCAGTTGGAGGAGCATTGGTGGATTATTACGGCGGG
>Aam083979
TTTTTTTTCCCTTCTAAAATTAGGTTTAGGATTTGATTTCAATGGCTCCGGGAATGGCGATGATTGCCGACGCCAGAATCCCCAAAATAACCTCTGATTTGGGGGTAGGGCTAGGGTTGGGGCTGGAACTCGACGATCTCCGGCGAAAAAACGAGGAGCTGGAGAGAGAATTGAGGGAGAGGGAGGAGAGAG
>Aam084231
GAGGGAAAACTTGAGTTTCCCTCTCAAATGGCTTTGGTTTCGCATTGGATAGGAGATGAGAGGTTGAGTAGTATATAAACTAATTCCTCTCATGCCTATTGTTATGAGTATTGGGCCATGGGCCACCTCCCTACACGCGCGCGCACACACTGAACCGGGCCGGGTCGATTTCAGATGGTGCGCG
>Aam084247
ATATAAATGTCCTAATTATTGTTTGTTGTAAAGCTCTGGATTAGAACTCTATTTGTGAAATCTACACAAAAAGTATCCATAATTTTTACTCTCTTTGTTAAAGAGTGGGTACCTTTAGTGTAATGTTTTGTGTGAGCGAAGATCGGAAGAG
>Aam084639
TCTAGCGTGGAGCCATACATTGTTACTCACAATCTTATACTAGCTCATGCAAAGGCTGCCAAACTTTACAAAGATAACTTTCAGTATACGCAGCGAGGTAATGTTGGAATTACACTAATAAGTATGTGGTTTAAACCACTCACTGAATCTCCTCAAGATAAGGATGCAGTGGCAAGAGCACTTGAATTTA
>Aam084748
ACTGTTGGCAATGAACGAACACAGTAGATCAAGATCAGGGATGCTCATCGTCTTCATCATCTCATCACATAAATCTCTTCTCCTCTCTCTTTCAATTGAGAGCGGGCATCAGCAGCAGCAGCAATGGCGATGGCGGCGGTGATGCAGGAGGAGCAATGGCGGCCCCACCCCCTC
>Aam084851
CAGATGCAAAATCAGTTGGTGTGAATAAATCTGTGGAGGAGAAGGCTCTTAATTCAGACAGAGAAAATCCTGATGCTAGTTCTCTGGATGACAGCGATGATCTCTTTGGCTGACTTCGGGATTATGTTTGGAAAACCAGCATCAGTTCAAGCATGATAGATTATGTTTCAAAACGGACCAATCTTT
>Aam084951
GGGTAAATGCCAAATTAGAGCTATGGAGACACTCTAAGATTCTGAGGTTTTAGATTAAGTAGGGTCAAAACAGAGTATATGGAGCGCAAATTCAGTAAATAGGCAATCCGAGATTAAGTATTGTGACACTAGACGGAGAAGAAATACCGATGAGCAGTCATT
>Aam085049
AATCTTAGTCGAGAACCGATCAGGTCGAGAGCAGATCCCCACCCCCTTGACTGCGCCACTCCGCTGATCTCGACCACGTCTGTTAGTCTTGCCCTAACGAACGTTGCCGGAAACAGAGAGAGCTGGCATTCGCCATTCACGCGATACAGAGGTCCACCAAATTTAATTTCGAAGTCTTATTTTGC
>Aam085117
TGTTTCATTTGCCAGACTCAAATTCGAGCTGTCATCTTTTGTAAAATTCATATTTTTCCCCCTCATTGATTGGTTTTCTTTACTGTTTCATTTGCCAGACTCAAATTCGAGCTGTCATCTTTTGTAAAATTCATATTTTTCCCCCTCATTGATTGGT
>Aam085125
GCCTGAAATTCCAACACTTCCCATGCCTGAACTGCCACCATTGCCTGAGATTCCAACTCTACATAAGCCCGAACTGCCTCCTGTGCCAGAATTACCGAAGTTTGAGTTGCCACCCGTGCCCAAGGTACCAACCATAACTAAGACCGAGCAAGCGCTACAGCCTGAGGTGCCAACCTTCCC
>Aam085171
CAATGGAGAAGGGGTTGAGAATGGCTTGGAATGTCTTCCCGGGCACAAAGCAAGAAGCAACGAGCTGTGTCATCCCCGTTGCATCCATCTATACCGCACTGAAGCCCATTCCAAATGTCCTTGTCCTCCCGTATTCCCCACTTCGCTGCCGGATATGCCGGTCCATTCTCAAT
>Aam085218
TCCTTCCGACAATGGGGAAGCAAAACACCTGGTCACCCTGAGAATTTTGAAACACCCGGAGTTGAAGTCACTACCGGTCCTCTTGGTCAGGGTGTTGCAAATGCCGTTGGGTTGGCACTTGCTGAGAAGCACTTGGCTGCTCGTTTCAACAAGCCTGGCAATGAGATTGTTGACCACTACACATAT
>Aam085381
AAGACCAATTTGGATGAGTTCGGGATGGGGAGCACGACAGAAGGTCCGGGCTTTCAGGTTACTGTAAATCCTTGGGAAGTATCACGGGTTCCTGAAGGATCATCTGGTGGCTCCTGTCTCTGCTAGGCAATGTGTATGGTATCTCTGGGAAGCGACACTGGGGGCAGTGTGAGGCAGCCAGCG
>Aam085473
CCCGGCCCTTCTGAGCTCCTCTTCGTTTGGTTCGAATGCGACACACAGGAAGGTACCCAGGCATTTCACTGGTGCCAGCTGCATGGAACCATTCTGCCTCCAGTCATCCTGGGCTCAGGGTTCCTGCTTCACTCCTCGCTTGCTATCAATCACCAGCATGCTAAAGACTCGGAAGATG
>Aam085490
TTTCAGAAGACCAGGCACCACACGATCTGATAGACAAGGGTTACAGAACAGTATTGGACTCCAAATCCAGGGACGAGAGCCTTGCACAATTTGCAAGCTGGGAGCCAAGGTGCACAAGAAACTTTCAGAGGTATCCATGGAAGCAGTATGTGAAA
>Aam085650
AATGGTGGAGATCTAATTGGAGTTGGGGGTCCGAATCAGAGAGATCTGAAGCCCAAGGTTCCGAAGCCATGCGTCTACTTCAACACCCCAAGAGGGTGCAGGCACGGGGCTAGTTGCTTGTACCAGCACGATGCATCGTCAATCCCTCAGCGGATAGAGCAGAACAAGGGAACAACAAAAAGAATCAAACTAGA
>Aam085806
ATTGCAGCTATAGACATTTATTTATTTTTCAATTTTTTCTGTGGGGAAATTCATATTTAACTTGGTAGACGCTGTCGGAGGTAGTCATGTAGGAATTGCACCCAACCTGGATGTGTTGGGTTTTCACAAATCATTCAAAGAGCAGCAGCTATATAAAATGTTGTGGTAGTGATGGTGGG
>Aam086023
GAGGCCCACATGGACAGAACATGTATTGCTTTCGATCTAATGAGCGTCAACGCAGCAGACCTACATGTTCTACCAAAGGTTCTTCCGCATCTCAGAGTCCTCTTCAAGAATGAGATGGTTGTTGATGAATCTGATGATGTACCAGATGCTGCCGCGCAACAATAAGTTGCGAGGGA
>Aam086172
GGAGGTGGTGTCGGTGGTGGCAGAGGAGGGGGTGGGAGATCTTCTTCTGCGAGTGCCGAGCCTTACATACTGCGATCTGCGAGTCTCCATGGGTGGTCGGACACAATGGTGGAGTCGTGCTCGTCGTTGCAGAGCTCGCAGGGTACCGTACAAGATGAAAATACA
>Aam086397
CTCAGAGCAAAAAGTCTGAATCTAATATTATTACCTAGCTCAGTCTGACCTATGATAAGGGGAGCTTTGTTGCAAACAGAGCTGTATCTGATATACGTCCAAGTAACACAATTTGATCATAAGTTATCCCCAAAAAAAAGATTTGATTTGCTTTGTTTATATTAACTATAG
>Aam086462
ATGGAAAACATAAAAAATATACTCGAAGGGGTTCCTTCCGTCACCAGTTTTTTAGGTTCTTGCTTCCATTCTGGTCTAGCGCCCTTCCAACTCTACCAGTGACTGCGCCTCCACGAAAAGATAGAAATAACCAAGATGATATTCCAGAAGGACGTGTGCGACACCAAAGATCATCTAGGATGGACCCCAGAAAAATTC
>Aam086602
ACGGTCATCGTAACAGAACCCAACGCCAATGCCTGCATCTTTTTGTTCGGCGCGGACAAATTTCGGAACGGGCAGGTTGAGGGGACGATGGGCTACGCAGCTCCCGAAGTCTTCGATAAGGTGATGATATCTCAGAAGTCGGATGTGTATGCATTCGGGGTTGTGATTCTTGAACTGGTATCTGGA
>Aam086701
TTTGAACCAAGAGAGCTCCAGCCATTATCCTTGAGCCAGCGGCTTGCTATTGCTATCGACATTGCTTCCTGCCTAAATTTCTTACACAATGAAAGAGCAATTCCTCATGGAAATCTTAAATCCACGAACATCTTAATCCAGGATCCCGAT
>Aam086898
TTGCAGCAGCTTAGCAGCGCATTCGCAAATGCCTATGAGACGCTAATGCAAGCTTTTGTGGAGCATAACAAGTTTGGTAATCTGCCTTATGGATTCCGAGCAAACACATGGCTTGTCCCTCCTATTTTAGCCGAGTCCCCTTCCAAATGCCTCTCC
>Aam086958
CTCTACCTGTTATTCTCACCACCTTCATACATCTCCTTCGATGAGTGGGTTTTCAACACAGAAGCCCATCCCTTGAGAATCGTTCATCGAGAGAATGACCAGAGCGCTAACGGATCAAATGAAAAACTAAAGCCAAGACCTTTCATTCCGCGA
>Aam087285
TCTCCTCCTTCTTCTTCTTCTTAGTTTTCTCTTGTTGTCTACATTGTACTTGTTATTTTCTCTTTTATGCTAGCTAGAGTAGTGTTTTGAGGGATCACCATGTGTATATAAGTTGCATTGCTGCTGCCATTAACTGACGCTTGATGGGTTTTGAG
>Aam087296
TATATGCTAGCCATCTCATAAATTGATCGACTGCGATAGGAGGTAAAATTTCATTGGAAATTTGGTCTGGGAAAGCTGCTCAAGATCATGGTTTGCTGCGGGAATTTGGAAGTCCGACCTACTTCAGTACCAAAGATGGCAAGGTGAATCCGCAAGCA
>Aam087379
CTCGAGACTTGCATTGATGCTCTCAATACATGAAGACCCCGGAACAAAGTCTGATGTCTGGATGGCTTGGAAATACCAAGTGCAGAAGCTGAAGCTCATACGGCACTTGGACCCCTCGATAGGTAGACGGAAAGTTGCTCCCGTCCCTCCGGCCACACTGTAG
>Aam087636
GCTTTATTTGTTGGCCACCTTTCAGAAAATTCCGTGCTTGTAGTAGAGAAATCATGGGAGGAAGTTCGTAAGGCGTTTGGTGCTCCTGTTCATAGACATATCTTTGGAACTTAAACCCAACATGGTAGTGATTTGTTGCGCGAAGTCTATTCTTCAGTGGCTGAAAATCCCATG
>Aam087728
GGGACAAACCGTTTTGGTTCTTCTCCTTCAAGAGGATTTAAAGGGATCAATTGCCGAACCTTTGAGTCTGGTATGGGGATACTCCCATCCCCTCCTTCAGTTTTCCACTCATTCAATAGCTGCCATGACCCTCAGTCTCCCCGCTTTTACTTGGAACCCTCAAAACCAAGCAAACGAAGCAACCCAATAGCTA
>Aam087790
CTAGGGACTCAAACCAAATGTTTTCACTTATAATGCTCTCATTCGAGGGCATAGCGCGTCAGGAGACACTGACCATGCTTATGCTGTCTATAAAAGGATGATGGTTGGTGGTTGGAGTCCTAATACTGGGACTTTTGCACAACTTCCCAATCGGTAATGACTCGTTGGTGAG
>Aam087813
GGAAGCTCTGAGAGAAGTTCTATCTGATGCTGAGGTCTTCATGGCCCAGATCCCGGCTGGACCACAGGAGGGAAATAAAGAGGACTGTCTCCATGCCTCTCAAAATGCCCCCTGCATCACCTTCACACCAGACGACATGCAGGTCAAGGGG
>Aam087828
AAATTCGGTGACGAATCTGGAAAAGGTTCCCTAACAAGTGATATTTGTCAGGGGAAGCTGAAAGCTCGTAGGACAGGATTTAAGCCTTACAAGAGATGTTCAATGGAAGCTAAGGAGAGCAGAGCAACAACAGGCGACGAAACGGGCAACAAGAGGATTCGTCTTGAAGGAGAAACTTGTATTTGACGG
>Aam087880
GACAACAACTAATCTTGCTAGAATTGTTTCTACTTGTGTTCATGGAATGGATCTTGGCGCTCTAAGTGCTTGTCTTGCTGCTGTGGTTTGTTCTTTGGAACAACCACCGCTCCGCCCGCTTGGAAGCACTGCTGGTGATGGAGCCTCCATAATCATAATATCAGTTCTGGAGAGGGCAACTGATC
>Aam088160
AGATATGTGAATCAGAGAGGCCACCCTAATATCAGAGACTTGCAATTCAAGAACAAAAAATATGGGCGGGTTGATCCAAGCATCAGGGATCACCATCATTTGGCATATGAAGATGGTCTAGAATCTGATATTGATGGATACATTTCTGAAGATGTGTACGGTGAAAACATTGTTTCTAGTGTTCAGAGGAGAAGATGCA
>Aam088167
CGAGGAGAAAGGGTCAGAAGGTGCATACATGTTATTTTACTCGAGGTCGTTTCCACGCCCTCCAAGAACATACGTCGACAAAGCCTCGTTGCATGCCGCGCCCAGGACTCAGAAAACTTCAAGACATGGACAGCACAAGCAAACCGGGGTAGGTTTTACCTCGGAAAATTTAGG
>Aam088235
GGGTGGCGCACTATCACCTCTTTGCTATCCATCACCGCACGACACCCAGAAGCGTCTGAAGTGGGCTTTGAGGCACTTGTGTTTATTATGTCTGAAGGGGCTCACCTCTCACCAGCCAATTATGTTCTCTGTATCAAGGCCTCAAGGCAGTTTGCAGAGTCTCGG
>Aam088379
CTTGTCTTACTTTGATATCTAGCTATGTGAACTAGCGTCCCAGCACACATAGATCCATATCCGAGTAAAGCAAGGTTGTTATTGGAAACCAGCGGGGGTATCAACGAACTATGTTTACAGTGGGTCCCGTACATACCCGGGACCACGGCCAATGATTGTTCCGTTGCATGGAAAC
>Aam088447
GAGGCAGGGGAGATTGAAAGACAGGGGATGTTTCCTTCCCTCACAAAATTATCCATAGCGGGATGCCCCAAATTAACAAGGATACAACCAGGCCTTCCGGTATCCATTGTAGATTTGACAATAAAAGGGGGCGATGATGCTACAAAAGAGGAG
>Aam088458
GTGGAGTTGGGGCCAAAGCCAAAAATCTTATCCATAACCCCAAGTACAAGAGTAGAGATATGTGTGATGCTTAGGAGGTTGGTTCTTTCTCTCCTCCAATTTCAAACAAGGAGGCCAAATGGGTAAGGGAATCCTCTCCCTCTCCACCACTGTTTCCGGTGCTGCCTTTCTCTCCAAACCATCTCGG
>Aam088464
GAAGCAGGACAAGAAGAAGAAGCCCAGAGGCCGGGCCCACAAGCGCATGCAGTACAACCGCCGATTTGTCACCGCCGTTGTTGGATTCGGGAAGAAGAGGGGCCCCAACTCATCTGAGAAGTAGAGTGCAAGATCGATAGAAGAAAAAAAGGCCATGTCTTTA
>Aam088468
GATCGAGGCTGGTGGGATCTTTGCTTACGCCAGGAAGACCGGGATGATTGCTTCAGCCGTGCCGGAGTAGGAAATGGGTACTCTTGTGCCATTCTCCTTTGGTACCAATGGATGCTGTTAATGGAACTCGGAAGCTTGTTAATCTGGAGGATGGATGTGTGT
>Aam088471
TCCAAGAAAATTCAGGAAATGGGCTTCTTTTTCTTCTAAAGTTCGGGGCAGCCGACGCCTCTCCAAGACAACCCCACTCCTCCGCCGCTCTCTCCTCCCTCTGAATTTTTCTGTGTTTTCTTACAGCAAATTTCTCCCTCTTTTTTTCGCTGTTTTCTTCGGAGCCATGTCGAAGGGGCCGGGACT
>Aam088472
TTGAACAATGGCGAGAGCCTCCGCTTTCTTCGTTGCTGCCATGGTGGCGGCCGGCTTTTTCATGCCGCTGGTGGTGAGCGGTGCCCGCAGCGTTGGGACGACCGGGAGCAGGTTCGTCGTACAGGGCCGCGTCTTCTGCGATACGTGCCGC
>Aam088485
TCCGATCTATCGTAAGTTGTTCCACTGAGGAGCCATCCATCTCCTATCCTTCCGCCCTCCAAATCAACAACACTATCCAGATGTCCCTCCAACGAGTGGTCGCCTAGCGCCCCTCCAAACAAATTAATCTCCCTCTCTCTTAACGGCAATAACAGAGAAAGAGAGAGAGAGAGAGCCATGGCC
>Aam088489
GTTAGTCATCTTCTTCACCTTAGCATCTCCCATCTTATCACAGTCGATAACATGCGAGGGGGGAAAGCGCTGTCCAGCTGGTTATTGTTGTTTCAGAAACCCTCCTTTAAAAGACACGTGCCGTAGTGATGCGAGCGCTTGCTGTCTTACAAGTTGTTCGAGCAATTGCTGGGATGGTCCTAGATGCTGGGCT
>Aam088494
CGTCAGCTTTCTCACAGAGCAAATTGCGTATTTCACTGGGCCGACTGTTGGTGGACTCCTCAATGCAACATGTGGTAATGCCACAGAGGTCATCATTGCCTTGTTTGCTCTGCATCGAGGAAAGATAGATGTTGTCAAATGTTCCTTGGTTGGATCCATCCTTTCCAAT
>Aam088510
CTTGGATGGTAAGCATGGGTGGAGGGTGGAGCTTTCTCATAACTCAAGAGGCGGCGGCGGCGGCGGTCGTGGAAGGGGGAGAGGCCGTGGTGGACGAGGTAGAGGCGGCCGTACTGAGCCAGTATCTGTTGCAGATCTTGATGCCGATCTTGACAAGTACCATTCAGAAGCCATG
>Aam088512
GGCTTCCATGGAGAGTCATCTGCAGCTTATAAACATGCCAAAGATGAGGGAATGCTAGGGAAATAAATGAGCGACTACAATGCGCAACACATTAGATGAAGAGAGATGAAGTGGAAAGACTCGATCCATATTCTAGATGGCAAGTTTTAAGAGACGTGGAGACATGTTTCATGTGGT
>Aam088529
CAGCAGCAGCAGCAGCAGCAAGAGCCTTGCTCTGTGCTGGACCGCAGAAGGAGCCCGAGCCCACCCACCTCCACCTCCACCCTGTCTTCGTCTCACGGCGGCGGTTCGGACTCCGCCGGCGTGGCGGCGCTATCCGAAAAATGGCAGCCCACCTCCAACTCCACCACCACCACCACCACCAC
>Aam088531
GAGGAAGCAGGGGAGAAGGGAGAGAGCAGAGCTCTTGAAAATCGATCGATCGAGAGAGACCTCTTGCCACCCGCCTTTCTTGACTCCTCTTTATTTCTTTACCCAGACTTAGAAACCCTAACCCTAACCCAAGAAATTTGTTAGTTCGATCACCTTGAGATCCGGGCGGGGTTGAG
>Aam088541
CAAAGGCCAGGAGATGGCTCTTCCAAAGAGCAAGTACGAGGAAGATGTGTATATTAATAACCACACGTGTGTTTGGGGGTCATGGTGGAGGGATCACCAGTGGGGTTACCTTTGCTGCAAGCAGATGATTCGTAACAGCTACTGCACAGGCTCAGCTGGAATAGAGGCTGCTGAAGCA
>Aam088542
CGAACATGAAGTGCCTCACCCCTCCGTGCGCGCTGGATGGAGAATGTGGATTCCTTGCTGCGAATCTGTACGCAAAGAGTGTATTCGGGGAGGACGCTTTGGTGAATGTGAGCATCGAGAAGCAGTCCGACAGTAAACTCAGCGGTTACATTAGGATAAGG
>Aam088547
ACCGGACATAAAAGACATCTTAGAGCATGCTGCAATTATTTATCAGAATTTCTTGACTGAAAGCTTGAAAGAATCAGAACAATCCGCCACAACAGTTGTACAAAAGGTGGATTACATGACAGTTTACACTTCTAATCTTGTACAAGCAGTTCGTAAGGCTGCAGGAAA
>Aam088551
TGTGTAAACGTCTCAGACACACGCATATATTATAAGAGATTATAAGAACCCAATTCACATGTCAATACATAATCGGGAATCGGCTCTTCTTGTTGTATTGCGTGTGAGGCTCAGCCTCGTGAACCCTCAAGAAACGGCACCTGCTCACTCTCTATTTAAGCTCACCCAACCGCCGGCTGTCTTTTCACGCATCCC
>Aam088552
GAGGATGATACCCACCACCAACACGCCTTCTCCAGCAAGTCCTATGCCGGTCGAGGAGGAGGCGGTGGCGGTGGCGGGGCTGCGGCGATCGGTGGCCCCCCTACGAGCAGCGTCCACGAGCTGCTGGAGTGCCCTGTTTGCACCAATTCTATGTACCCACCAATCCATCAGTGCCCCAGCGAAGA
>Aam088556
TCCCGCGCCGCCCAGAAGCGCGACGAGGAGGCGGCCAAGCGCGCCGAGGCCGCTGCCCGCAAGGCCGAGAACCGCAAGCTCGCCGAGCTCGAGGCCGTTGAGATCGAGAAGGCTGCCAAGAAGCCCGATAAGAAGGCCAACCGCGTCTCCGCCCCCGTCCCCAAGGTCACCG
>Aam088557
ATAAATGGGAGGTGGTGGTATGTGCCGGCGCTGAGCAGGGTGGCGAAGGAGAAGGGGGTGATGCTGGTGGTGGACAACACGTTCACGCCCATGGTGGTCTCGCCGGCGAGGCTGGGGGCGGACGTGGTGGTGCACAGCGTGTCCAAGTACATCAGCGGTGGCGCGGACGTCATAGCAGGAGCAATCTGCGGGCCTGCG
>Aam088562
GGGGACCCATCACTTTTTGGTGATCTTCTGAAGTATTTTGGTGAGCTTGGAGAAGATTGCTCCAAAGAAGTGAAAGAGGTTTTGACTTACATTGAAAGTGGTGATGTATTACCTCCTATTGTGGTTCTCCAGACGCTATCTAAAAACCCATGCCTAACTCTGTCAGTTGTGAAGGACTATATT
>Aam088566
CCAACCCCCACCTTCAATATAAGTAGCTCTCGCTTCCTCCTCCCCTCACTCTCACTGTCTTTAAAAATGTCTTCTCTCTCTCTAATCCTCACTCTCGCTCTCCTCACATTCTCTCTCTTCTCTTTTTCCTACGCCCGCATCCCCGGCGTCTACAC
>Aam088570
GTTTGAGGAGAGGTGTAAGGAGACAGAGCGAGCGAGGTGCATTTATAAGTATGCTCTGGACCATATACCCAAGGGAAGGGCAGAGGACTTGTATAGGAAGTTTGTCGCGTTCGAGAAGCAGTATGGGGACAGGGAGGGGATAGAGGATGCG
>Aam088571
TCCTTCGATTCAGTCTCCAGCTCTCATAACCCTCGCTCAGTTGCAGACCCAACCTCCGCCTCCTCTTCCTTCTCTAGTCTCTACTGGCCTCCGATTGTCTTTTGAAGATAACAACCACCAAACCCAAAATCAATCTCAATCCCCATCCCAATCACAATCCCAAGACCAATCCAATCCCTTCATTCAACA
>Aam088574
TTCCTTGGGCAAGATTGAAGCGGCGTGGCCAGAGGATGCCAAGTTGAAGACGCAGAAGAAGAGGGTTGTGGGAGATATTACACCCAAATTCACTTCAGATGATGAGGTTATTGCCACAGGTGACTTGTTCTATGCAGATGTGGAGGATGAGTGGGTGATG
>Aam088575
TCTGCACAACGCCTTAGGAGAAGACTAATGTATTATCACATGGAAGTTTTCAAAAATGTTGACATCATTGTAACTCCAACAACGGGGATGACAGCACCTAAAATACCATCAAGTTCTCTAAAACTTGGGGAAACTAATTATGAAGTAACAGGCTACCTCATGCGATTTATACTAGCTGGAAATCTTCTTGGT
>Aam088576
GGCAGTGGCAGCCCAATCCAACATTGTTCGTGAGCTCAAGGAAACTCCGACTGTTTCTAAGCCTGAGGAGAACAAGCCGATTGATAAGAAGAATCAACACTTTCGTCCAGCCAATTTTATTATAGCAGTCAAGCCTCAGACAAAGAAAGCAAAGACAGAAGCAGCTTCAGAAAAACA
>Aam088581
ACTCTTCCAAGAAACTTCTCTCTACCCCCAAGTTCTCCAGATTCTATAAATAGCGCTCCTTCCTTCTTCCTTGTCTTTTTTCTTTCGTCGACTCTTCCAAGAAACTTCTCTCTCAAGCATCTCTCGCAAGACACTGAACTTCTCTTCGCCGGCGCTGCT
>Aam088582
ATGGAAATTCAGTGCAATTGAAGAAGGCTAACTCAGGGAGTTTAATAGGAAGCTTAATAGATTTCACTGATGATCCTGAACATCCTGTTGCTGTGGCAACACAGCAGCCTATTCAGCAACAAAATATTTCACCACCTTCAAATGGTGGAGATTGG
>Aam088585
TTCGGCAATTGATCTCTCTCTCTCACTCTCTTCTGGCTTATAATTTCGTGCCTATACTGTCGACTACCACTCAAGTGTTGGGAATGCTATGAACAACTCACAGATAAAGAGAGATTAGAACCACCTTTCAGTATTCCAAGTGCAACCGAGCTTGAT
>Aam088588
CACAATTCCAACCCTAACTCTAACCCTAATCCCTACCTAAAAAGGCCCGTGCCGATGCTGGAGACCGCTGGTATCCTCAGCACCACCAGCAGCAGCGGAGGGGGGGCCACCTGCCAGGACTGCGGCAACCAAGCGAAAAAGGACTGCAGCCACAGGCGA
>Aam088590
TGCTACAAATTCTCAGCAAAAGAGAGAATGAACAAGACTTGTACTAAAATACAAATACCACCACCACAGCAGCCTCACGTGGTAAACCAGCCATCAACACAGCAGCCTCAAATAGTGAACCAGGCCCAAACTCCACAGCCATTCCCTCAGTACCAGCAGCAATGGTCACAGCCATCTCCCCA
>Aam088592
GAGGTTTTTCCCATAAAAAACCAAGAAAACAATAACTCCTTATTGTTCCCCAACAACAATTCAAGCAGTAGCAATGGTAATAGGATATTACGCATTAGCCACCTGTCTCCCCCCGGCGAGAGATGCCCTCCCCTCTCCGTCCTCCAAACAATC
>Aam088593
CCTAATCCAAGGGTTTTCCTTCTCTCTCTCAGCTTCCATGGACGCTGCACTAGTTTCATCCATGGAATCCCTCGACATGGATTCGGATCTCCTCTTCTCCCCGCCCGAATCCGACCTGGCCTCTGACCTCCTCGCTCGCTACCAGAACTCCCCGAACGAGGACCACCACCACCTCTGCGCCACCGTC
>Aam088594
ACAATGACTATGGAAAAGGTTCAAGAAGTGGGGAGAAGAGGGAGATGGAGGTTGATGCGGTAATTGGAGCAGATGGTGCGTACTCAAGGGTAGCAAAATCAATTGGGGCAGGAGAATTTGATTATGTTATCGCATTCCAAGAGAGGGTTAAGATT
>Aam088596
GGAGATTTGGGGGAGATGGCAGGATTCTTGTCCGCGAAGACGAAGAGGAAGGATTTATGCGAGGTTTATGATGAGTTCTCGGAATTTTCGCTCAATTCTCCGGCGAGAAAGATTAGGAGGCTGGATGTTGAATTGTCTCCAATTATGGAAGAGGAAGATG
>Aam088600
TTTTGATAAATGATTCAGTACACTCGAAAAACCATCCGATATTTCGGGAAGGAGCTAAATCATTCCTTATCTCCATCAACACACACTTCACTGAGTCATAACACGGTAGCCTCATGGACTCCTCACTCTCCACTCTGCTCCCCCTCCTCCTCTCCTTCCTC
>Aam088604
TCTCTCTCTCTCTCTCTCTACGTTGCCGGCGATGAATGGCGTGGCAGCTCGGACGGTCTGCTGCTCTGCAGGCAACCGCTGCAGCCACTCGCATGTCCCAGATTGTTGTTGCTGTTGTTGTTGTTATTATTATTATTATTATTAATCAAAATAGAAGTTTAAAAGGTAA
>Aam088616
AAAGGGGAAGAATGAGGGCAAGACGTATACTTTTGAGGCCTCGACGGCCAAGGGCAAGATCATGAGTAAGGAGAAAGAGGAAAAGAAGGAGAAAAAGGAGAAAAAGAAGGACTCTGATTATGCTGCGAAGCTGGTGGAGATCAAGGAGAAGAATCCTGGGGCCATCG
>Aam088624
GAGTTATGAGCTTCACCCCTGTCACCCCAGCAAAGTGAAGGGTGCGATAGCTGTACGAGATTGTCTTCATCGGTGTCTAGTCTTCTCTCGGGTCTATCTGGAGCTCGATGATAGTCTTAGGTCTTTAGGTAGCATTACTAGTGGGCCGAATTCAGGGTGTATTGCTTTGTG
>Aam088628
GCACAAGGCCGTTCTTGTCGACGCCGTTGGAACCCTAGTTGTCCCATCTCAGCCAATGGCACAGATTTACAGGCAATTTGGGGAGAAGTATGGGGTTAAGTTTTCGGAAGAGGAGATTTTGAATAGGTACAGGTGGGCTTATGAGCAGCCTTGGGGG
>Aam088632
GATTCCCATTTCTTTCAGGCCTAGGGACTTCGGTTCTGCTTTCTGGGACGTGATTAGGGGAAGTGGTACTGGTTATACCATGAAGGGGAATATTGATGTGGACACTCCCTTCGGACCAATGAAGTTGCCCATCATCAAGGAAGGAGGATCTGCCCGCCTTAAGAAAGGGAACGATGATGATG
>Aam088651
TCCAGAGCTAGAGTGGGACTTCCGGCTCCCTCTAGTGAAGAGTATCAATGTTAGCGGGCATAAGTACGGCCTAGTGTATGCAGGCATCGGGTGGGTCATCTGGAGAAGCAAGGAGGACTTGCCCGAAGAGCTAATCTTCCATATCAACTATCTCGGAGCT
>Aam088660
TGCTTTGCTGGCGCCTCTGCAGATAGAGAGAGAAAGGGGGAGAGAGAACCGAGGAAGCCTCGAGAGCGACGACGATCCCCCCACACCTCTGGCCCAAATTTTCAAATAACCCTTCGATTTTGCTCTAATTTCGCTTCGTTTCTGCTCCGATCGGCTCGGCCAT
>Aam088669
GGGAGAAGAGAATATGCTTCCTTCCTTGGCTGTGGTTGGGCGAGCATGTTTTCTGACAGTGTTTATGATGAGAACCGCGGGGAAAGGCTTGGATCGGCATGTGGGCATATATGCGAAAAAGGTTAGTGGTGTGTTTTATGTGTGTGCTGCATGTTTTCATTGCT
>Aam088682
TCTTCCGATCTGAGTTTTGAAAGGTCTATCGATATCTGTGTACAAGTCAGCCGATGTTTTTCAGCGCCTCTCCATGCTTTCCAATACTGTGTCCATTTGGTGCCTCAATTTGTTGCTATTGCAAGGTTTTCTTAACCTCCAGGTACAACACAACATTTGGAGGAGCC
>Aam088701
CTCCCAAATTTCTCAAGTTTTCTCTCAATCCCTAAGGTGATAATCGATGGCGGCTCTGCAGCAAATTGGATTGGGATTGGCGATGAAGAAGGGCGTTCCGTCTTTCGATGGGCTAAGAATTTCAACACCGACGTTTAGGGTTTCCCCCGCCATTGGAGCATTAGGAGTTGGAATGGATCGGAGAAAGTTCAAA
>Aam088710
CATCAGAAGATGATCTCCTGTGGCGGGTGAAGGCGTATTACCAGGCGGCGGTGAAGGAAATAGGGAGCTACAAGGTGGTGGAGCTTTTAGAGTCCAAAAGGGGCCATGATTTTCATCTCATTGACCCTTATTCCAAAGAGGCTATCAAGCTG
>Aam088712
CAAGAGAGGATCCGGGGCGTGGTTGCGGCGTTCGGGGCGGCGGCGACGGAGGAGGCAAGAGAGTATGCTGCAGAGATGGGGAGGATAAGGAAGGACATTGTTGATCTTCATGGGGAGATGGTGCTTCTTGAAAACTACAGTAGCGTCAATTATACAGGCCTGGCTAAGATCTTGAAGAAGTACGACAAG
>Aam088726
GAACGACAGGAGGAAATGCAGTTGCGGGGACTCTGTCAGTTGCAAATCTATGGCACCATCCAGCTCCTCTCCAGATATACTGTGGGTGGCTCTGATTGGGACAAGATCCGGCACAGCCCTCGTGTTGATGCCTACCACTTCCAGCCCCCAACAACAC
>Aam088730
GATCTGGGGATATTGGGTTTCGCCATTGACATATGGATATAATGCTCTCGCAGTAAATGAGTTGTTGGCTCCCAGATGGATGAACAAATTTGCACCTGATGGGAGGAGATTGGGGATTGCGGTACTAGAGAATGCCAATGTCTTCCCTGAGAAGAAGTG
>Aam088732
GTCAAGTGACAAGTCAAGTAATACATATCAAGTAACGAGTCATGAAGTACAAGATACAAATATATGAACCAAGTATAAGATCCAAGGTTAAGAAGATAAGCAACTATAACAGACAGCCAATAATTAGTCGACTGGGTGGACAGGGTAGTCGACTAATA
>Aam088733
GCTCGGGATGCAGATGTTTGATGGTGGATTTGTGCACCATGGGTTGCTGAAGGCGGCGACTTGGGTGCTGAATCGAGAGGCGGAGACGCTGAGGGAGCTGTTGAGGGCGAATGGGCCTGAGTATAAGTTGGTCTTTGTGGGGCATTCGCTTGGCTCCGGGGTGGCGGCGTTGATGACG
>Aam088738
CTCGCCATGTCGAAGGACTGCGGAAAGCACGAGGGCGACAAGCTCGCCCGCGGCCTATTCTGGAGCGTCGTCTTGTTCGTCGTCGTCGTCCTGCTCGTCGTCCTCATCGTCTACCTCGTCCTCCGCCCCACGAAGCCCAGGTTCTATCTGCAGGACGCCACCGTGATCCAG
>Aam088742
AGAGAGAGAGAGAGAGAGTAAGAGCAGCTGATGTATTTTCCCTTGATCTTAGCTTGGATTTTTGAGGCTTAAATCCTGTCTGAGCTCCACCGATTGTAAGAGAGCTAGGGCTCTCTCAAATTAGCCCAATTTCAATCAAAATCCCCCAATTCCT
>Aam088743
CACTAGGATGGACATGGGCAAAGAAAGAGGTGATTTGGTCAATGGTCGGGGCACAAACTACCGAGCAGGGAGATTGTTCTAAATTTAAGGGCAACATTCCTCATTGCTGCAAAAAGGATCCCACAGTTGTCGATCTCCTTCCTGGTACTCCT
>Aam088767
GAACAAGAAGCTGTGGGTGGTGGCCGGGCCGGCGATCTTCGCCCGGTTCTCGACGTTCGGTGTCTCGGTCATCACTCAGGCCTTCCTCGGCCACGTTGGCTCCGCCGAGCTCGCCGCCTACGCCCTCGTTGGGACCGTCGTCCTCCGCTTCGCCAACAATACAGAT
>Aam088790
GGGCTCTCTTCGGTATCTTTTACTACAAAATAACCATTTCGTAGGTCCAATCCCTACAAGTTTGAAAAACTGTAACAGCTTGTACCGAGTTTCCTTCCTCTCAAACCAACTCAGTGGGAATGTGTTCCACGCATTTGGAGTGTACCCAAAT
>Aam088844
CATCACCGCCGGCGTCTCCGGCCATCGCGACGCCGGCGAGAGACCCCCAAAAGCCCGGCCATCTCCTCCTCCTTTATCTTTTCTTTTTCCCTTCTTTTAATTTCTTTTCTTTTCCTTCCCTTTTTCTCCCTTCCCTGGATTCGGCCACCACCTCCATCGCCGCCGACTCCTCCTCCGGCGCTGCCCCGGCGAG
>Aam088862
GGCCGCGACATCTACATGTACAGGTGCCGATCCTTCTGTCTTTCCCCAAATTACCCTTCGGTTTATATTGAAATTACTTGATTGTTTTGTAAACGATGGCGGTTGTTGATGGGGGTATTTTGGGGATTTTGTTTGCAGAGGGGACACGCCGTTCTGCAGCGAGGAG
>Aam088882
TCTTCATCACTTCCAGCTCAAAAGCTTCATCTCCTACCTCCAGCACAGGCTGGCCGTGGCCGCGCCCTCCCTGGCCATCAATTTCTGCCCCGTCCCGGCTTTTGACTCTGCGATGGCCTCGGAATCTAATGTAGAGTTATGTGGTTGATGATGCCGGTGTGTTGAGCCGGGTGACTAAGTCT
>Aam088890
GGGGGGTGTGTGTTGGGGGCTTTCTTTCTCATTTTTGTGGTGGCATTAACCGTGCTCGCATATGTCAAACAAAGGCATTAGACTCATTACATGTGGCAAACTTGAGCTAGGACTACTTGCTTATGTGCGGCTTGAAGAGACTCCACACACACACACACAC
>Aam088933
GGGGAAGTCATCTTTACCACTTGTATCCACATTTGACCGATACAAATGCCGCTTGTTCTTGCTGTCAGAGTGATCCGGTACCTTTGAAAATTTCAGTTTCTTATATGTATTCGCAAGCTTTTACAATGTATACAATTATCATTCATTAAAGAATAAAGGAAAG
>Aam088950
CGTAGTTGTAATTGGTAAAGTCTTATGCAATTGTAATTGAGTTGCATCAATGATAGTTTTACGGTGTTTGGTTGGTAAAATAAAGTTGTATGTAACAATGCGTATTGTATTTTACGGTGTTTGGTGGTCATAATGTGTAAGTCGTAAGTGGAAA
>Aam088962
TGGCTGGTGCCGGCGCCTAGCTACCGCCCGACGGAGTCTCGGTGGGACTCCAACGAGGACGCGCCCGGGCCCCGCTGCGGCCACACGCTCACGGCGGTAGCCCCCACCAAGAACCACGGCCCCAGGCTCATCCTCTTCGGTGGGGCCACCGCCATCGAGGGCGG
>Aam088998
TTTTAAGAAAAGGATAAATACCCAACAGTCTGTCAAACTCCCTGAAGGACACCTACCAACTTCCTCCTCAGATACCTGTAGTCTGTAGAACCTTGCCATCTTGAATGGCAAGTGTGTGAGTCCACCACACCAGTCAAATTGTGTGGCCTTGAGTTGA
>Aam089004
GGATGGTGTCCGGGGGAGGAGAATGAGGAGGCGGCTCATGGTGGTGGTTCCTCATTCAACGTCAAGAGCTTCCTCTGGCATGGGGGCTCTGTTTATGATGCCTGGTTCAGTTGCGCCTCCAATCAAGTGGCTCAAGTTCTGTTAACGCTGCCTTACTCATTCTCACAGCTGGGGATGGTGTCCGGGATAACTCAGAT
>Aam089028
ATTTCGTCAGTCCTCATCGACTGCCAGCGGGAAGAGACCGCCGCGAAACGAACGGCCCATCGCAGCCCACCAGTTTCCCCGAAGCCTTTTCTTTCGACGGGGATCTCCACCTCACCGGCGGAATCTCTCTTCTCACTTCGAATCAATCGCTTCTTCTTCTTCTAATGCTCTCCTGAATC
>Aam089056
AGATGCTCCTTTTTGTCGGGGTGGGGGTGGGTTGATGCTTCCTCCTCACGTGACTCAGCACGTGTGGTTTGTTCATTCATCTGCCCAGGCTGATGCTTCATTGGGCCACTGTTGTGTCTTTGAGCCTTCGGTTCAAAATTATGGGCCTGTTTGTTTCGTAGCAAAACGTCGCAAGTCGTAAGTC
>Aam089062
TGAAATTTGGAAAAGCAACTGTTACATTCACAAAGATTGGATCTTTTTGGGGGGCACCGACCTTTTTCATTGATTTCACAAGTTATGGTGGATTGCCGGAGTTTGATTGAATTCTGCAGGTCCTTCGAGTATCACAGGAACATGGCCGCATCCGAGCACCACCGAGGCACCC
>Aam089068
TCATTGGTGACAGCTGGGGTTGTAAAGTTTTATAAAATTTTCACTATTCTATCTTTTATAACTAACTTCATTTGTGATGAGTCGATGCATTTTTTTCCCCCCGAATTCTTTAATTATTTTTTTCAATATTATGATAAAAAATCAAATTTG
>Aam089148
AGCAGCAGCAGCAGCAACAGCAGCTCTCTCTTTTCTTCACAGCCTGGGGTCTTAATGAGTGGTCTAGAAAGGGGAATGATGGACTTGTTGGATTGGATGCGAGGAGAAGTTCTGCTGATGCATTGCAGTTTGACATACATGGGTCGGGCAGAACTGCATTCATA
>Aam089172
AAGGAAGCGGGCTCGCCAGAAAACCCTGGGAAAATACATAAAGCCACCCCCGGAGGCGACTGGTGCTTTAAATGCCACTAGGACTCACTGATCATTGTTTGCCTGATTAACAATTCTTACTTCACCAAATTTTTTTTCTTTCTTTCCTGTTTTCTAGGCCAGGCCCATTCTTTTTCCTTT
>Aam089177
TCCAACTAGCACTTTCTTGCTTTATATCATACATGCTACAGATTGGGGGCCGGTCCCCAAATAAGATTTTGTTTGCTAAAAACAGTGGCAAGATATTCCAAACTGATTTCCACCCAGCTTATGATGCAAATGGAATGATCGAGTTCAATGAACCAGTTCCCTTTAGGCTAAC
>Aam089191
GCCACCCTGCTCTTCCTCTACATCCCCGTCGCCACCGTCATCGGGTACCAGCACCAGTCTGACCCGGCCCTCGGCGCTGACGCCGCCTGCAGCGGTGTCGGGATCCTCGGCATTGCTTGGGCTTTCGGCGGCATGATTTTCATCCTCGTCTACTGCACTGCCGGAATCTCCGGCGGTCACATTAACCCC
>Aam089203
TGGACATGTAGGTGGTGCTGACCGTGATCTGGCCTTTGTGCTACGAAGGACAGTACCTGTGACTGCTGACAAGTCGCAGGAGCGCCAGGAAAGGCTCTCCAATGTTGATATGACAACCCTTCGGGTGTTTATGACCGATGCAGCATTCACAA
>Aam089264
GATGTCAAAGAGATCCTCTGACTATGAATCGCGAAGGAACTCTGATTATGATTCCAGACCAGAGGAGAGGAACCCACGTTTTCGCGAGAGTGGTGACTCTGATGATGATGAAGACGAAGATAGAAAACGCCGCCGCTAGACTTCACCATGTTGGCATTCCCAG
>Aam089283
CGACGGACTCATGAAATTCTTGGACATGAGGTTGCCATAGACTCAGCAACTCCACTCGATGATGCTGCTCCCGGTGCAAGTTACATGGATGCTCCAGCTGAGCCCTATGGGGCGTATGGTGGCCCTATGCGTAACTATGGAAGGCTCTACGGGAGCTTGGATTTTAATGATTATGGCTATGGAGCCGCCAGTGGG
>Aam089289
GAAAAAAAAAGAAAATGGAAAACTGACTTTGACATACGCCCCCAGATCACCACCACCACACGCACACACGCACATACATCACCCTCTCACTAATTAGGGTATGTTGTTGTGGTGGATAAAAACTAGCTTATCATGGATTGGACCCACCACAAGCGATTCGGGCGCTCCACGGATGGTACTTGTCAG
>Aam089294
GGGGTTTTCGCCGCTGTTGCCTGCTGTCCTTCTTCGTCGCAGCAGGCCTCATGTCTCCCCTCCCCCTCCTTCTCCTTCTTTCAAATTCCTCTCCCGTTTTCTCTCAGGCCGCAACACCCTCTCTCTCCCCTCCCTCTAAAATTCATCGCCTCTTTCTTTCTCGTTGCTGTCGATCAGTTTTTTACCACCG
>Aam089302
TGAGACGGAAGCGCTGCGTTTTGGAGAGTAATTATGGGCAGAGCAGTGAGCCAGCAGAGCACCAGTGCACGACGTCTGAGGTGGTGGCGGAGAGGAGGAGGGATCACATTGAGACGGACCAGTGCGTGAAGGCCTGCGGGGTGGACCGGCACTCGGTTGGCATCTCCTCCGATTCTCTT
>Aam089325
TACGTCTCATGTTCACCGTTCAGGTTCCTTCTTCAGTCTCATTGCGCATCATGTTATTCAAGTTCAAAATAACAGAGAAACTGAGAATCTGTAGAGTATTTTCCTGAACTAAATTAGCGTTCCTTTGTGCTATTCTCTGCAGGGTTCCCATTGCTAGGCTTGC
>Aam089328
CGATCTTGGATGAGTGGATCAATGGCTACCTGGGCAAAAAAGTAAAAAGAGAAACAATTTTTTTTTTCAATCAATGGCGGGCAACGAGTGGATCAATGGCTACCTGGAGGCGATCCTGCACAGCGGGGGGGCGGCGGAGCAGAGGGCGGCTGCTTCTGCGGCGTCGGCGGTGCCGGCGGAGGTGGGGATTGGGGAG
>Aam089340
AACCCTAACTCCTCCTCCCGCCGTCTTCCTGCCAAAACTTCTCTGGTAGCTAACTCATTTACTGTCCCTGGACAGGATCTAGGGTTAGGGTTTCATCTCGATCGAGCTTCCTCCTTAAAATTCCTTTTTTTGGTTTTCCCCTTGTTTGACAGCTTGAAGAGGAGATCATGGCGTATGC
>Aam089343
TGTAAGCAAGTAGATGTCAAACAGGAAGTACTCAGGGTATGATAAGATAAGAACAGGAGACCGGTGGAATAGAATACAAGGGATAAAACAGGGTATGAGCAGCTAATATGATAATAATCATAAACCGGAAATCCGATGAAAGAAACCCGATACAACCAATCATGAC
>Aam089370
AAAGAGCTGGGCCGGACCATGATGCATCCATATGTTCATGTGCTAGCTAGAATACCACTCAGGAAAAATTTTTACCTACTCGAAAATGTTTCGAGGGGCCTGATACATTGTTTGACGAGCTATTCAGTTATTACGATTCCTGATAAAATTT
>Aam089429
TGAAGAGTTTCTGTGGCCAAGGGTTCAGCGGAGTGATTCTGGACAGAAACCCCTGGTTTTGGCAGGAAATTCTGAGGCAGCAGCTACTGCAACTGGTGCAGGTGCCCCATCACAATCGACATCGACTCCTGCTTCTGGCTGTCGCCCTTCTACTAGATCTAGGTC
>Aam089436
GCATTTGAAGAATCCCAATTGGCACCCATTTAAAGTGATTACTGATGGTGAGAAATCAGAGGAAGTATTGAAGGAGGATGACGAAAAGCTGGTAGCCTTGAAGAAAGAACTCGGTGATGAGGTGTACAATGCAGTAACGACGGCCTTGATAGAGATCAACAAGTACAATCCCAGCGGCAGATAT
>Aam089460
GGAAAAGATCTCCCATCTCCCAATCCCCCGCAGCATTCGTCGTCACCGTCACCGTCACCGTCACCGTCACCGTCACCGTCACGGCGATCGAGACCGACAGACGCCGACTGCTCCGTCTGCTCCCCCGCACTCTCCTGTTTCTCCCGCCCTAAACCCCAC
>Aam089486
GACCAACAGAAACGTGGTAAGAAGTTGGTGGGAGCAGACGAATCAAACGGGGACCCTGATCGACCTCTCTGATGTACAGCAGCTTAATGGTGATCGTCTTGAGCATTTGATCAGCACTTATGGTGGCTTTGATTTAGTGATTGGAGGGAGTCCTTGCAACAACCTTGCTGGCAGCAATCGGTACCATCGAG
>Aam089495
TAATATAGATTTCTTCTCATACGGTTAACTGCGACCTTGGTCGCAGTAATTGATAAGAAGTAAATTATTTTTCATCTGTTATGCGACCTTGGTCGCATTTATATAACTTATATTTTATTCATTTAATTGGTGTAATTTTTTTTTTGGTAGGATATGAAT
>Aam089508
GTCAGCCTGCTGCTGGATTCGTAGAACATGGACAGAACTCTGGAAATAAAAGGGAGGCACATGCAGCTGCAAATGCAACTGGAAAATCTACTCCAAATGGAGATTATCGACCTGTTGGGACTGATGTACAGCCACAGGCAACTGTCCCAAAAAAAATCATGGCATCAA
>Aam089509
AGTTTTGCATCTGTATGTTTGAGGGGGCGATTCACCCGTTCACTTGTCTGTTAAATTGCTAAATTTCTCTCAATTTGGCTGTTTGACTCCAGCCAGCTAGGTTTCTGTATCAATAAAGTGTATGCAATTTATTGAAGAGAGATACTCGAATAAGGAGTTCAGAT
>Aam089514
CTGGGATTCATAAGATCCACATAAAATCCAAAAATAAAAAAATAAAAAATAAAAAAAAACACAGACTCTCGCAATTGAATACTATTTCTCTCCTGCCGACCAAAAACCTCGTCCGATTCAAAACAGAATCACACCAATTAACCAACCAACCCAACAACAGTCATGAAGCTCTGGCTCCTCGCCATCCTCTCCTTCTT
>Aam089521
GATCTGAGTTTCTCTCTCTCTCTCATTAAAAAACTCTCACAAAAATCCCATCAAAATCTCACCTTTTTCAAAACCCTACCTCCAAAAATGTCCAACAACCACAACCCAGATCCTCAAAAGCCCGGTACGGCCCCGGCCGAATCGGATCGGTGCCCGATCGAGGAGGTGGCG
>Aam089529
TGTTTCACTGTTGCAGGGAAGTAGACTCTGAACACGCGGACGAGAGCAGCCATGAGAAAAGCATGGCGAGGCGCTGGTGTGTTGGGCTGCTTGTTTTCAGGGGCTGAGTCTCTGGAGTTACAACTAGCAGCAGCACAAGGAGAAGGATGTTGGCT
>Aam089554
TCTCGTGGGGAAGTACAACAGTCAGATACAGGTTGCAGATGCTGGCACTGAGGCACAGGATGATCTTCAGGTCGATGGTACCCCTGTGCATTATCAGCAGCAGGACGGCAGCCGAGAAGAATTTCAAGCGGTGGAAGTCAGCATTGATCAGTCT
>Aam089605
TGGCAGTATCCGTTCCCCAACAGCGGGTGGAAATATCCGCTCCCCTCGACTAAGGACCTCACCATTTCTCTCCGTTCTCCTCTCTCTGAATCGAAGCTAGCAACGAGGCGAAAGAGGGGAGGAGGAGGAGGAAGAAGATGAGCGGCCACGACTCCAA
>Aam089627
TCTGAGTTCCCCACCGCTAAAATTAGGGTTTCCATCTGGCCTCCTCTTTCCCAAGATTCGAAATTAGGGTTTCCCAACATAATCACTTCAATTCAGCGGTACATTGATCGATTGATTCAGGTGATCAAGATTCAGAGAATCAACAAACAAACAGGACAAAATTTTCTTAGTGAATGAAAAATGTGAAGCGG
>Aam089639
GAGAGAGAGAGAGAGAGAGCCAGGGAGATAGAAGAAAAGAGAGGGAGAGAGAGCTTCAGAGAGAGATAATGAAAGAGAGAATAAGAAAAATCTCACCTCTTCCTCTCTTTATAAATTCACCACCTACTCCCTCGCCTACTCCCCATACCCTCCCAACTCAGATCGG
>Aam089643
GGAGCAGCGAGAAGAAAAGAAAGAAGGAAGGAAAAAAGGAAGCAGAGGGATGGGAAGTTCGAACACTGGCGGAGGCGGTAACAAGGACGAGAGCGCAGCCGACGGCGGAGGCGCCGGCGATCCCTCCGCCTCCGACTCCCCCGCCTTCAACGAGGGCGAGAGAGTCCTCGCCTACCACGGGCCCTGCCTCTAC
>Aam089670
GGCTGTGTTGATCTAGTCCCATCAAAAAGCTTCTTACCAATTTGTTATATTTATGTGTCTGGCAAGTTGGTGAGCTAGCTGATTACTTTTTTGCAGTTTCGAACTATGTAGTGTTTATGTAAAATTTGGGTTGAGGGGTCCTGTCAGCTTATTTATATAATCTAATAATCCTGTGTGGAATTTAACCAA
>Aam089696
GTATAAATTCTGGATTGGGTCAAGTTGGAAGCACAGTTGATGACTAAGTTGGCGCCGAGGGAGGCAAGATGTGCAGTAATGGTGCGGCCAATGCCACTAGATGAGCTTGTGACGATTGCGACTCGGCGCTCCGGATGAATCAGATACGTCTGCCTGGAC
>Aam089704
GTAACCGGAATGGAGGAGATGCTTGGGTCATGGGGAGTGTAAGAAGTGGGTCTGCTGATGCTCAGACATTGAGTAAACCTCAGGAGGATTTGAAGGCGTGTAGAATTGAGTTGCATGCATCAAAAGAAACTACTAAGACACTTCAGGAGGATTTGAAGACATGTAGAAATGAGTTGGATGCTTCAAAAGAAA
>Aam089739
TGATTCTCGTTCCCCTTTGCCTCTCTCTCTCTCTCAATCAACTGCCCCCACTGAACTCTGTAGTTCAGGCTCTCCACTCTCAGCCCCATACTCTCATCAATGTCCGACCTCCACCCTCCTCCTCCCGACCCTCCCATCAACGGCACCAACCCCGTGGGACCCGC
>Aam089755
ACTGAATCAGACCTTGAAGAGACCCTCAAAAGGCTTGTTGTGCAGCTGAAAAAGTCTCCGGGGGAGGTTTTTGATGCTTTGAAGAATCAAACAGTCGACCGAGGTCCAAATTGCCTATAGGAGGAGGATTAAGCTGAAGAAGAAGGGAGATTTTGTTGATGAGGCCTCTGCCACTACTGAATCAGACCTTGAAGA
>Aam089774
GTTCACTTCACCAGCTAATAGCCGATGTTGGAGGAGAATGATGACTGATTTGATGTTAGTCATGAGGAGCTGCTCCCAAGGGAGACCAACAATGTTAAAGATAGCGACACCCACAATGACAACAAATCTGTTTGCAATTTTTTTCCTTCC
>Aam089780
AGTCGTGGAAGAGCCAGAGGAAGATCGCCCATGGGGTGATGAGTAGCCCAAGTTTTCGGGCTTTTGTTGCAGAGTGTAGCCGTGACAAGGTGAAAAATGCACTCATCCCTCTCATGGGCCAACTTGCCAAGCAAGGAGATGTCATTGATTTGCAAGATGTGTTCTTGA
>Aam089790
GGTGGCACATGTTGACGGACCTGAGCGGCCCGGCTTTAGGCCGGGTTCGGATCCCCGAGCCCGGAATAGCGGTCGGGTGCACGGGGTCGAGGATGCAGGTGATTAGTTTAGAAGGTGGTGATGTTGGGAGCACAGTGGGGTACCTAGAGTTCCGGCGGGGGGCGATCGTCGACACGATGGACGGTTGCG
>Aam089808
TTTGAAGTATCAGCAGTCGCAAATAGCAAGTGCTCCTCCACGTGCTGTTGGTCCTGGCGTTGGCCCTAGCTCCGCAATAACCCCGGCTATTGCCAATGCTGATAGGCAGTCAGGTGGCGAAGAAGGAAGGACGAGTGGTTGGTCAGGAGCAGACCCCTCTCGTCGGCGAGT
>Aam089814
TCAGCTGTAGGGTGTCAGGTTTTGCGATCTTTTTTACCTTATGCCCTGCAAGTTCAGCTGTAGGGTGTCAGGTTTTGCGATCTTTTTTACCTTATGCCCTGCAAGTAAAAATATAGCGCAAGTGGTCGTAAACTCAGGCCTTTCTTCCAATAAAAAT
>Aam089849
GGGGGGTGTCTTGAGGACTGCTTTGGATATGGGATGTGGGGTCGCAAGCTTTGGAGGATTTCTTCTTAAAGAAAATATTACCACACTCTCTTTTGCTGCGAGAGACTCTCATAAAGCCCAAATACAGTTTGCTCTAGAAAGAGGAATCCCC
>Aam089862
CTCTCTCTCTCTCTCTCTGCAGCTGGGGAAACTCGATGCAAGTGGGAGATGAGGACCTCGAGCCCAGCAACGTCCACGTCATGTTCCACATGCACGGGGTCAACTCGATGGTCGCCGCCGCCGACATGGGCCCCCCTCATCCTCCGGCGACTGGGCTAAAGTGTTGCCAGGGTTGCTCCGCCG
>Aam089909
GGGACTCCGTCGGTTGCGAATCGAAGGCATCACCCAGCTCCTCTCCAGATGTACGGTGGGTGGCTCTGATTGGGTCAAGATCCGGCACATCCCTCGGGTTGATGCCTACCGCATCTCTTCAAAACCAGTTTACTACATCCGCTACACCAAGTCTCCCTTCTCCTT
>Aam089973
GCGGAGAGGAGCAGATCTCTCTTCAGTCGACGGTTCTCGCTCTAATTGAGAAGGATAACTCTCGTTAATATTTTATTTATATGGTGGATTCAGTTCAAAAATTTGTGGTTTCTCCAGTTGATCACCTCGTTTGAGGGCTTCGGCCCATGGAGTATGACCCTTCCGATA
>Aam089979
GAGGTGGAGATTGTGGAGATGTATAGATCATTGATGAGGTGGAGATTGTGGAGATGTATAGATCATTGATAGCTTGGTAAAATGGCGTTTCATAGCAATGGGCATTATCAAGGTCCCTTCCATTGCATCCAAACACGAAAGTAAGGCGAGG
>Aam089994
CGAGCACTTGGATGAGATGAAGATCAACGAATCACGTAGCGATCATTTATCAATTACCTTTGTTAAATGAATAGAAGGGATTAACTCTCTCTCCTCTCTTATGTATATCGGATGGGCATGGGTCGCAGATCACTTTGGGTTGGGTTTGGTCC
>Aam089996
TTCTTGCCATTATCAGAATCCAAACAAATTATATTACATATATCATCTAAGGAGAGTAGGCCAGTTATGTTGGAAGAAAATGTTTAAGAGCAACTGATTTACATCAATTTCTATAACGTTATGCTCATTCTGGAATGCAGATGTGGAGACGTAAGTTCCAGC
>Aam090032
GATATTATTGAATTTTATTTTGCCCCCCCACCTCCGCGTCTTTGAAATCCTAGCTACGCCACTGGCTCCTACACGCCTATGACGATCTCAAACTGATAAACACCATATCATATAAGATTGTGTATTTGCACTGCAAACTATGTTACAAGTCCACCCCACTCCCTCTCAACACAAACACAC
>Aam090069
TCACACACACACACACACACACATCTCCGCCATGCCTCTTGAGTGCTCCTCTCCCCGCCCACCGATCAACGGCCAGAGATCCCCACAAAGCCCATCTGTTTCCCTGAATCTATGCCCCAGTAGTCCCCAAAATTAGGGGTTTTGTCCGCTTCTTGATGGCTCCCAGCCGGAAGAAGGGAGGAAGGGCGGCGGCCG
>Aam090100
CTCTGCTGTTGCCTTGTCTCCAAATGTGTATCAACGTGCCGAGGGGGAGAACTCCGAGCCCTTCCGTCTGCTCCCGACTCTCAGTGGGAGCCCCCACCGGGGCCTCTCTGTTTTCCTTTTCATTTGGGTTGTATGTTCAACAGAAACATCGGTATATTTTACAACAGATCACGGAGACACTGTAAATTGC
>Aam090118
GCCGCGACAAGACCAAGTCTCCCGTCGGCATCAAGTACGGCAACGGCCGCGACAAGACCAAGTCTCCCGTCGGCATCAAGTACGGCAACGATCGCTCTGTCTCTCCCAAGGGCAACTACGGAAAGGGACCTTTCGGAAAGGACCGCTCTGTTTCCCC
>Aam090172
GTGTTGGTTGGGAGGATGGAGGAGAGGCCAGAGGAGGCGGCCGCACATTGGCAGAAAGAGGCTGCCGCTGATCTGTATGATGCTTTTGATATGCGAGTGGATAGGCATTGGTCGCAGAAGAAGCTGGAGGAGATGACCGAACGAGATTGG
>Aam090184
ATCCACGGATTCGGCGCCAACGCCACGTGGCAGTGGGACGCGTACATTGGCCCGCTGATGAGCGCCGGGTTCAACGTCTACGTCCCCGATCTCATCTTCTTCGGCGGTTCCTTCACCCCGCAGCCCGACCGGACCGAATCTTTCCAGGCGGCGAGCATAATGGCGGCGATGGAGGCGTTGGGG
>Aam090193
CAAAGCTCCTGAAATTGGATGGCTCAGAGTGGTTGTTCAGACAGAATGGTGGGTCTGATGAGGATCTAATTGATCGAATTGCTGCTTCAGGAAAATATTTACATAGAACGGATAATGGGGAGATGAATCTGGTACTCACTGGTCAACAATTGTCTTCTGATCGGAAGTTGAATTCATTCCATAAGAGTGATGAG
>Aam090220
GGCCACAGGTGCTGTAAATTCCATTTGGTGTTACTGATTGCGGAATACTTTGGAAAACTCTCCGGGCGTGTATTTGAAGGTTCTTTTGAACTTTGCTGCAATGTTGTAATGTGTGAAACTCAGCGCAATCTGCTGACTTGTTGGCTATTG
>Aam090250
TCTTGGTGGCACAAATTTCCGAGTACTGAGGGTACAATTGGGGGGCAAGGAAAGCCGAGTGATTGATACTGAATTCGAGCAAGTGTCAATTCCTCAAGAACTGATGTGCGGTACTACTGAGGAGTTGTTCGACTTTATTGCTTCTGGACTTGCGAGATTCACAGCAAAGGAGAATGGGAG
>Aam090273
TTGCTTGAGCTTCTCCACTAGTGCCCCCTTCACCATGGCCCCCAAAGTAGCAAGTAGTCAATCAACAATGGCGATGCCATCATTAATGCCATCAGAATCGGTGGAGGGCATAAGCGAGTGGACCGACGATGGCAGTAGGAAATCTATGCACAATAG
>Aam090287
GTGGAAGCAATGGGAGAGAGACGGCTGAGAACCCTTAGCCGCAAATCAGATGGAAAGTTTATCGCAATTGATTTGAGGGTTGATGATTTAGAGAAAAAGAGCTGCAAGGAGAGTGGAAGCAATGGGAGAGAGAGTTGTTACAGTGCGCAGGAG
>Aam090314
TTGAGTAGGAGATGTTCAAAGTTTTGAAGCGAGTGATGGCCGGATCTGGGCGCCGCCGCCGCTTCCCTTACAACGTCGGCGATCCCTACTCCTCCGCTGGCGGCGGCACAAACAAGGTTTAGACTAAATGCATTGTTCTGGTCAAAGCCCTGAAATTCTCCTCTGAGAATAGAAGA
>Aam090316
GAGGGAGGCGGCAGGCAACAACGATGATGAGCAGAGCGAGGAGGACGAAGAAGAGGAAGGAAGCGAGGCCGAAGGCAACAACGATGATGAACAGAGCGAGGAGGAGGACGAAGAGGAGGAAGGAAGTGATGCCGAGGAAATTGGACGGGCGAAAGATGCAGAGATGGAGGAGCTTGAGAAGGAG
>Aam090338
TCGCTGTACACTTAGAAGTGGTGAAGAAATGGGGCAAGGAACATGAAGAGTTACTAATTGCTTCTGATGATAGAAATGTCAAGGAACAGAAGAAAGACGATCGCCATAGTTGGAATACTAATATGTTGAAATGGGCATCTGGATTTATTGGTGGCAATGCAAAGAAAGAGTTGGAACATAAGAAGATTGAAA
>Aam090357
AAGAGGGAGAGTTTGTGCAGGGAGTAAGGTTAGACTTCAGCATAGACCCTTCTCTCTTTGGGGGGGAATGATAGTGAGCAGAAATGCATTGATCTTGAACTGTCAACAAAATTCAGACTCAATTTTGGCTATACATCTGCAGTTGCGTGCCCAGTTTTGCTGTATGTCTGTGTTTGCACTTTTTGGACAGGGCCA
>Aam090401
GATCTGCTATGGGGAAAGAAAGAAGGAAAGCTCTCCTGGAGAAAGAGGAACGTAAGTGGAAGGAGATAGAAACCTCTCTGATATCCTCTATACCAAATGCAGGAAGTAGAGAGGCAGCAGCTATGGCAGCTGCAGTACGTGCTGTGGGAGGGATAAGAGATC
>Aam090458
CGATTAGTGTGCTTATCAAATTGATGGGTGCTAATATCCGTGCCTGTCGGGGGAGCGCAACTGGCCGGTGTGCACCGGCGAACGGAACAACTATCTCGCGAGATGACAACAGCAAAGAAGTCGGTCAGAGCTCCCATGGAGCTCGACCTCTACTCTCTCCTCAGAGCCC
>Aam090467
TTGTAGCAATGGTTTGTGGATGAAAATTTCTGAAAGTTCCTTCTTCTGAGGCTTTAATGTCAACTGAAGGTTCATTCTTTTTGTAAATCAAAGTGTCCATCCTCTGTAATGGTTTCTTACAATTCAAATTAGTGAGCTTATCTCTTCTCCGTTGGAACCAGG
>Aam090472
AGCAGGCGCGACTGTGTGGCGAACGCTCTTGGGGGCGTGCAGGGTGCACCGAAACATAGAGCTCGGTGAGCTAGCAGCGAAGACTCTCATAGAGATGGAGCCGAACGATTCTGCTGCATATGTCCTCTTGTCCAATTTGTATGCTGCTGCCGGGAAATGGAAGGAGAGGG
>Aam090523
TGGACTGTAGAGGACTACGGATGGCTCCAGGGCCCAATGGCAGTGATTCGTGGGGAGCCATACGTGTTGAATGGGGGGTTTATACTGAAGCAGCAGAAGGAAAGCGCAATCGATAAGGTGGTGTTGCCTACATCAGAGTTCAAGCGACGAATTGGGTTTGGGATGATCGG
>Aam090557
AGCTTGGGCCAGGGTTAAGTGAAGAAACATGCACAACAACATTTGAGCTTGGGCCAGGGTTAAGTGAAGAAACATGCACAACAACATTTGTGCTTGGGCTAGGGTCAAGTGTTGCACCATTCTTCCCGTGTCCCTGTCCCTGTCTCTTTCCCGG
>Aam090674
TGGGCAGCCATGGTCCCCATTGAGCTCAGCTGCAATTTGCTGGAGAAGATTTGGTACAATTAATATAGCTTTTATGTTTCCTTGTTGTTTCTTGTTCTTCCTTTGTCTTTTTGGTGAGGAGTGCATGTGAACTTGTATAGCCCTTTTCTGATATGG
>Aam090676
GGAGGCGTTCGAGGTGGGGGCGGGGCTGCGTCCACCCGCCGGCGTCCAAGTCCGCGGTGGAGTCGATGCCGACGATCTCGATCTCGGGCCGCCACGTCGGCGCGGAGGACCTGCAGTCGTCGCACTGCGCGGTGTGTACGGAGGCGTTCGAGGTGGCGGCCCGAGATCGAGATCG
>Aam090694
TAATCTTTGCTGGATATATGGGTGTGCTTTCTAAGCACGAATGCAGAGAATCTAGTTCTAATGGTCATACTGAGGACAGAATATTATCTACCAGGGCAAGTGACTCGTATAATCACTACTTAGATTCTCTTATTTGCACCAATGTAGACCAGATAGTGGATCCTAGACAGTTGGACGACCAGTTGGC
>Aam090704
ACTCCTATTATCAGCGACGATTTGAGTTTGAACATTGTGGACGAGGGGAACTATGACAATATCCCAATTGAGTTTGCAAACTTTTTTGGTTTGTTCCCCTCTAGTGGGCCTCAATAATAGAAGCGAGAAAAGAAGAAGAAAGGATAGCAACGAGGATGTAGATGGAGG
>Aam090720
TCCCTGTTTTAGCTGAATCCAAAGTTCTGAAACTGTCTTTGATGCTGGGAAGAATTTGGTGAGGTTAACTCCTGGATCAATTCTAAAGGGCAAGGACAAAATTCATGGTCCTAGTTCAATTATTTCCGCTGCACGTGAGGCTACCAGAAGA
>Aam090730
TCTTCCGATCTATCGTGGGGGGTGGATTTCACTTATATATTAGTTGAATTTGAGAGGCAAGCTAGACGCTATTAAATGGAGGTTATATCTCATTCACTTTTCCCTTAATAATATTTTGACAGTTGGTTTGGTTGGAAGTATTTGTTTCCTCTATAAGGGATAAAGAACAG
>Aam090731
TCCCGCAGCAACTCCCGCGGCGAGTCGGCCGCCCCGAAGAAGTGGGGCCCGCTGGCCGGGGGAGTCCACGTGGGCCGCAGCGTGCCAGTGTGGCAGCTGAAGAGGTCTTCTGTGGGCAAGAGTGCTAACAGTAGTTCAAGTGCTAGCAGTACTAGTGTCGGGATGCTGAACTTGAATGTGAACACTT
>Aam090732
AGAGGGTGAGATCAAGCCGGAGCACGCCAATTCGCATTTTCTGGAGAGGATCGATCTTACTCAGATAAAGAGTTGAAGTCACTTGATAGTGACACAGATGCATTGCACTGGGAAAACAGAAGGTCAAATGCCTGTGATTTGATGAATCATGAATCTTCAGTTGAGCATTGTGAAATTCC
>Aam090735
AGAGATTTAGTTAACAAAAATGAAAGCAGAGATTTAGTTAACAAAAATGAAAGCTAAAAACAGTTACGAAGGCAATATCTCAAGTTTATATCATTAAGAACCTAAAACAAAAGGCAAAAGAGAAGGATATATATGATGTTGCCAAGATGAG
>Aam090756
AGCGGCAGCAGCAGCGCTAGTACTTAATTGGCAGTACTGGCCAACAGGAGCGGGAACAGCAACCGCAGGCCTCCGCTTCCTCCTCCTCCTCCTACTGTTCCTGTAGCTCTAGGCTCCGACTCACTGCTGCTGCTGCTGCACTCACTGCATCGGAGCTGAGATCATTGTCGCCATCAAGATTGATTAATAAA
>Aam090772
TCTCCTCATCCCTCTCCTCTCCCTACTAAGTCTCGTTCTCCTCCTCTTCTCCACCTCTCAACTCCTCCCATACTCCTCAAAATCCCAGATCCAATCCCAATCGCAATCAAAACCCCAACAGCGCTGCGATCTCACGAGAGGCAAATGGGTCCTTGACCCCCC
>Aam090799
GTTTGGGGAATGACTGTGGCGGCTTAAAGCGGGGGGAGAGAAAAAGCTGTCTCAGTTTATGTCTGGACGTTACTAAAGTTTGTTGACGATGTTGAGAGCAAAACAGATTAGCACGCTTTCACAGTGTGCTAGGAATTTTTATCTCAGTGGTACAAGATGCGGCAGTGCAG
>Aam090805
AATCAAGCAAATGATATCTGATAGTGGGGCCCAGATTCGAGTACTCATAAGGGACAATATTCCCGCTTGTGCTTCATCACATGATGAAATTGTGCAGATCACAGGCAAGGTTGATTCGGCAAGAAAGGCTCTCCAGTTAGTTTCTCAGCTGCTTA
>Aam090836
CAAGCACAACAATTTCTCCAGCTTTGTTCGGCAACTCAACACTTATGGATTTCGCAAGGTGGATCCAGACAGTTGGGAGTTCGCGCACACATCCTTCCTCAAAGGGCAGACCCACCTCCTCCGCCAAATCGTCCGGCGAAACAGCGGCAACTCCTCCGGCAAGAGCAACAACAACAACAAACTCAGA
>Aam090845
GTAATACACTCGAAAGTGGAGATGGAGGCCAATCAGATGCCGCATATAGTTGCTACCTTCTTGAGAGACTCTGTTAGGTCGAGAGCTTTGGCGATGGAAATAGCCAATCTAGGCGCGTACGAGCAATGGGGATGTTGGTCGATCGTTAAATTCGTTTGTAA
>Aam090860
GAATGAAGGAATCCAGCTAATAATACTAATAGCGAGAATGGGGGGATGTTGTGAGTATTGTATACATGTAAGTGGGTCCCGCAGTGAGGAAGTTGTGCGAAGATTGGTGAGCAGGCAACTAGTTAGCACACATAATGGTGAGGATTAGTG
>Aam090862
TTGGAGAGCTCGGGGGAGATGTTCTGCATTCTGATTTCAAATTGCTATGAGGAATCTAATTTATAAGATTTACCTTTTTGATTATTTGGACTCCTTGTTTTACTGACAGCCTCGAGAAATTTCATTTGCAGAAATCACGCCGGAACCACCACA
>Aam090866
TCACGATTCGCTCCCATCTTCCCCAGGCCGAGCACCATATCCAACCATAGCCTCCCTCCTTGCAGCCGACCACACCACCCCCAGATCCAGTGCAGCACAGCCATCATCATCTCCACCAGCAGCCCAGGGAACCATGGCAGCGAACAGCAGGACTCAACAGACCCAGATCCAGATCTGGACAGCAGCA
>Aam090941
CGACGCGAGGGCGTTCGTGCCGTGGTACCCGAAATCGCTGACGGAGTTGATGGGAAAGTCGTCCATCCTGCTCATCAATGGCAGCCTGCAGAAGAGGGTCCACGGGCTCATCGGGGCATTCTTCAAGTCGCCGGAGCTCAAGGCCCAGATCACCG
>Aam090947
GATGTTAATATTCCAGGACTCTGGTGTGTTTTGCTTTGCTACAAGACTTGATGTTGTTGCCCTAATTTGTACTGCCACAGCTATGTGCTGTCCTGCCCATTTTGGTTCAGATATTGTCCCCTGTTCTGAATTAAATATGTGACATCTATGTGCTTAA
>Aam090959
CTTTAAAGGTGCATCTGAAACAGCCTCAGGCATGGGATGGTGCAGTTCTCGCTGCACCTATGTGTAAGATTGCAGAAGATGTTGTTCCGTCTTGGCCGGTGCAGCAATTCCTGATCGGTATAGCCAGATTTCTTCCTAAAAAGAAATTAGTTCCCCAAAAGGACTT
>Aam090964
GCAAAGCAATATGCAAGCTCACAGGTAGTAATCTATCACAGTTCAAAACAACCCTACATGTTCATCAAACTAGTACAACTATTTAACATGTAACAAAATGCTAACTTGTTTTCATGACCCACTAATTCTAATATTTGAGAGCGAGAGAATATCCAAACCATCGCCTTCGACGAGAAGACC
>Aam090965
ACCGCAGATGCATCTCACCTCTCTTGGCCCGGAAAACTCTGACGGATCTGCTTCCGAGAAGCCTCAGCATGTCGTCCTCAACCACCTCTTCATCGAGAAAGGATGGGCTGCCCGGTCAGTGGTCGCCCTTGGCCTCACTCACAGATACCAATCCAAAATAGCAGATCGGAA
>Aam090976
TTTGAAAATAGCGCCTTGAAGATTATGTTCAGCTTTACAAAACCGCCAGGAAAACCGCAAGTTACAGCGATCCGGGCTACTTTTACAAATATGTCACCTAACACGTACACTGATTTTATTTTCCAAGCGGCTGTTCCAAAGTTTATTCAGTTGCATTTGGACCCAGCTAGCAGCAGCACTCTTCA
>Aam090983
ATCTCTTATCCAAACCCCATTTTTCTAGGGTTTTAGAAAGGGTTTAGCAAATTGCAGAAGCTCAAATCTCCGGAGAACAGAGCCTGAAGCGAGGATCCCTCAATGGCCACCTTCGCCTCTCTCTCAAGAAGACTCCTCTCTCGCCCCCTCCAAAACCCTAACCCTAACC
>Aam091021
CTCAAATCCCCCCTCTTAGCCTCTCTCCCCCAAATCTCGTCGCCGCCTTCTCGAGCTCGTCGCACCACCATCTGTGAGCTTGTCGCGCCACCATCCATCTCGAGCTCGCCGCTACGACACTCCCTTGACCTCTTCCTCTCAGATCTCTTCCTCGAAACCCCAATACAGAT
>Aam091029
CAGAGCAATGGTGGGCTGAGAACAGAGCAAGGGTTTACGAGCAGTACAATGTCCGAATGGTTGACAACAGATCTGCTGTCGGCATTGGAAATGAATAATGTATCTTCAGTCAAGGAAGACTGAAGTATTCTTTTTGACCAATTCCCTTCCCCCACACCCCCCCCC
>Aam091051
AGGGATCACAGCTTCCACCAACTCTCTCTCTCACTGTCCTAATTAACACTAATTTTGTGTGTGTTGTGCCTAAGCAATGGGGCTCTCCAGGCGCATGCTTCCAGCAATCCTCCTCTTGTGTTTGCTTCTCGTTGCTAGTGAGATGGGGATAGCAGATCGGAAGAG
>Aam091066
TCCGCCGGAGATCGGGAACTGCTCTAGCTTGATCCGGTTCCGGGCGAACGAGAACAGAATCGCCGGAAAGATTCCGGCGGAGATCGGGAACCTGAGGAATCTCAGCTTCCTCGACCTTGGGTCCAACAGAATCTCCGGCGCTATCCCGCCGGAGATCGCCG
>Aam091080
CCGTCACCAACTCCCTCGCCCCTGTAAACGAATCTCCCCGAGTTCCCCCACCCCCGCCACTCCGCAATAATCTCCTCAGCGTCACCGAAAACTACTCTCTCTCTAAAACAAAATCAAGAAGTAGAGAGAGAAAATATCCCCATAATGGCCCTCACAGCCGCCTCCTCCCTCACCTCCAAGCCCTTCCTACGAGAGAT
>Aam091105
TGGAAGAGGATCTAATTACGTAACTGACGACGGAGACCAGAGATGATCAGTCGTTGAGCTCGAATTGAGGAGCTCTGGAGTTTCCGGGATAGAGGGAGATCCAGAATGTCCGAGTGGTGGAGTCTTCTAGGATGATCTAATTTCGGGACGGA
>Aam091107
ATATGCTGCTAACAGAGGGTTGACATCAAGTTAGAGAAATCAACTATCACTCCAGATCAGGTGAGGCAATCTTCTACATTGCAACATACTGGCTGATGAGTTCTATCAGTTGATTTTACCAGATAACACTTGTTGAGTAACAATGCAGTTGATGAATCTGTTCAAGAAGAACTACGGTCTCCTCATCGCTATTTTCAA
>Aam091116
AGTCCAAACCCTAATCTCTCTCTGTCCATTCTCTCATCATCTCGGCCTCCTTCCTTCTTCTGTCCCCAATTCTCTCTTCCCCTAAAACCGTCGCCCTTCAAAACCCTAACCCTGACACCCGTCCGCGCCTCCCGAGTCCCTCACCCTAGCCCTAGCCCCG
>Aam091125
TTTAGACTGTGTATCTAGACACTCGACACGATCAATTTTGGCGGCTTCAAAGAGTTCTACAGTACACTCAAGAAGGCCATACTCCAAACAAGATCAAGCCCGGAGCATTGTCAATCCAATCATAAGAGGGGATTCAGCTAGAGTCCAAAGTATTTCGAAATCCGTCCCAG
>Aam091153
GCCCCATACTACAACTTAGCTGGCCAGCCACCGCATGCTGCTGCTGCGGCCTTTGTCCCAGCGGCCCATGCTTCCTTCAATGCGGCTGCTGCACAGTCATCGCACGTGCAGTACCCGGGCCTCTATCATCCTCCAGCATCACCGGCACCCACGCCCTGATCTCCTCTTCAAGCAGAGAA
>Aam091203
CTCTTCCGATCTTGAGTGTTATACATACAGTTGCAGCAAAGGTGCCTTTGTTGGGGTCTCGCTCGAAGGAAACATTGTTGCAACACGGACGGATACTAACCTACGCTTCTATGGTAATCCTTGTCAATCGACTACAGACATCCTCTTGGGCACGGTGGAGAGCCCGCTTGCTGCTGAGCCTTTGTAC
>Aam091207
GATTTGTGGTTGAGCAATTGGAGGATGAAGAAGACTGAAACGTGGCCTAGACCAGCCGCGATGCCGCCGGAGATTAGAAGGGCAATGTTTGGGAGGCTCTCATTGTCCCAACCATATTAAGAAGACGACACGAAACCATCAAAGAAACCAAAACCGAAAATACAGATCGGAAGA
>Aam091220
GAAGCTCACCTTTGAACCCCCTCCAATATATTGTACTCCGTGTGGTGCTCGCATAAAGCGAAATGCAACGTATTATACCATGGGGAGTGGCGACACCCGGCACTATTTTTGTATTCCATGCTACAACGAGGCCCGTGGAGACACTATTGAAGTAGATGGTTCTGCATTTCCAAAGGCTAGGCTTGAGAAAAAGAGAAAT
>Aam091228
CGGCAGCTATCCGGCACCGCCGCCGCCGAACCCGATACTGCCGTACTACCCGTTTTACTATTATAGTCCTCTTCCTCCCTCAGCCTCATCTTCGCTGACGGTGAATCTCTCTTGTTTGTTCACTGCGTTGCTCTCTTCTTCTTTCTTTTTACTGTAATTTCTTCTCAGATTGATCACACTCTTT
>Aam091234
CGATCTATGCTAAGGGAGGCTAAGACACTGGCAGCAAGCCGTCTTTTCGAACTTCAAGAGGCACAAGAAGATAACTTGATCATGTCAAAACAGTTGGAAGTCCTTCAAGCTGAACTGAAGGATGATAATTACGTTCTCTCATCAAAACCCTACACTCTCCTGAAT
>Aam091248
CTGATGCTTCTCCGCCTTCATAGTTGGTGGGTGGTGGCTACTGGCGGTTCTTGACACATTCTGTGCCGTTGTATTTGACAGGTATGGAAATCTCCACTCTTTGTTCTTATGGTGGAGAAAACCTAGAAGCTATATGCTGGGAAGAACATTTCATGCACC
>Aam091249
GAGATTGGGGCACAAGATCAATATTGATGTACCTTACCCCAAAGTTATTGATTCACTTAATGATATCAATGTACAAACGATTTCCTGCGGATCGCATCACACATGTGCAGTAACTAATGGCGGTGAGCTTTACTCATGGGGTGACAGCAAT
>Aam091270
TTCGTTCTACACAAATGGGGGGCTGAAATTGCGTGTTGTTTGGACAATAAGTTCTTTAATTGCAGCATCGACAAGGCACTACCTTCTTCGGCCGATTATAGAGGATCATCCAACGATTAAGAATTTAGTTCTAACAGATGCAGATGGGCAGGGGACACTAATTATAG
>Aam091293
GGTGGTGGTGTTTGTGGTGATGAAGCTTGCATGAAAAAGACAGCCTTTTTGCTCTCCCCTACCTCTGTTGAAGTAATTGGAGTACTGGCGAGAGCACTACATGAAAGTACATAGCCCTGTTGTTTTGGAATCTTTTGCAAAGTCAGAAATGTACATCGGATAGATTTGTGATTATTGTTGTT
>Aam091298
GGGGGGGCGGGGGTGGGGAATGAAAAAGGGAATAAATGAAAAGAAAAACGATTTGAAACCATCCACCTTGATCAAGTTCTAAAGATCGGAAATATAGTCAGCATGAAACTCTTATGAGTCCCTCTGATCCACCAACAAGCATGTCATCTACAGCTTGTACCTCCGCATACAATGTGATATTTATTTGTTTCTGCAA
>Aam091316
GCGCGGTCTGCTTGAACCGGTTCGAGCCGGCCGACGTCCTAAGGCTCCTCCCAAAATGCAAGCACGGGTTCCACGTCGAGTGCATCGACATCTGGCTCGAGGCTCACTCCACTTGCCCCCTCTGCCGGGTTCGGGTCGCACCGGAAGACGTCCTCCTCGTCCTCGACCCGAAATCCGAGCCCGAGCCCGAGCCCGAGC
>Aam091377
AAGCATGCATTCTTGGGATGAAAATGGAAGTGGCTCCCGTGGACGACTCGTCTTCTTCATTGGTGTAAACCAAATGTTTTGATTGCCCTTTTGCATATAATCTTGTTATGCATCTTTCAATTTGGTTTTTGTTTTTTTAATTTTTTTTTTGTTTTGTTTTTCTCAAGGGGTGCCAAT
>Aam091388
GATCTACTATCGGGGAATGCGGAGAGGAGCAATCGCTTTTCTTAAAAGTATCTCGCTTGAAGCTGTTGGGCTTGGCGTGCATTTGGCTGCTGGAGCTCACGAGGTGCTGCTGCAAACAGAAAATATCCTTGCAAGTACTCCAACTTCTGCAGCAGTATCTGAAAGAAGTAAACCAAGA
>Aam091402
CAAAGCTAAGAAGCTTTCTAGGAGCGGCCAAGGCGAATGAAATACTGGGTGAGGCACTGTATGTCATGAGCTTAGGGACCAACGACTTCCTCGAAAACTACTACACAATGCCAGACCGACGTTTCCACTTCACCATCGAGGAGTACCAGAATTTTCTCATCGGCG
>Aam091427
CTGAGATTTTTCTTCATCCAGGGCTTTGATTTTATCCAAGTCAGTCGAATTTTGGGGTGTGATGAATTGAAGCTCCAATCACTGTTGAATTCAGTCGAAATGGTGAAAATCTCCGAAATTACGGCCGATGCCACTAAAAACGCGTCGAATCCAACAGAAGCTAGTGCCAGTGCCG
>Aam091433
TTTTCTTATTACATTGTGTGTGTGTTTCCAATTGTGTACCCTGCTTGGATCTTCTGATCAGCTTGCAGACGTGAATGATATGCAAAGTTTCCAGAGTTATAAAACGATAAGCGACATAGATGTCTCTCACATAAGAAAAGGATAACACTTGGAATTCAA
>Aam091441
GGAGTGTAGTACAGTTCCAGGCAGCATCGACAGCGAGCTGATGAGTTTCGCATACCAGGGTGGGATGGACATTGGGGGACTTGGAGCAGTGTCGCTCACATTAGGCCTTCGACACAATGAGGATCCCCAACAAGAATGATGAGTTTTAAA
>Aam091480
CTTCCGATCTTGGATAGTGTTTTGTGAAGGAAATCAAAGAAACCTCTTAGGAGCAATAACCTGACGCTGAGCACGGCTACATGAACGCGGCTCAACACAGACTCGTTGGCGGCGTGATGATGATGATCAATTGAAGGAGATTATAATGGCGCAAAATTTTCAT
>Aam091494
ATTGGCCGGCTCTGTGAGAAGTGTGATGGCAAGTGTGTGGTGTGTGATTCATATGTGAGGCCATGCACTTTGGTTCGGGTGTGTGATGAATGTAACTACGGCTCATTTCAAGGGCGGTGTGTCATCTGTGGTGGCGTTGGCATCTCTGATGCCTACTAC
>Aam091514
TTGTGCACTAGAAGACAGGAACATTAATTTGCTGGTTCGCAATTATTGCTGGTTACAAAATATTCCTATAAATTCGTGTTTTAGTCACGAAATTCACGAATTTGGCTCTTTGAGTTTTCAGCCAAAAAATAAATTGTACTAATGTTATGCAACTACAA
>Aam091517
TAAGGAACATCGTGGCTGTCGGGGTTCCGGCGAGTGAGCTTGGAAGGGAGTCCGGCCGCGCAGGCGAGCTTGTTGCTGGGGATGTTCCCTTGGAACGGGTATACGTTGGTGGAGGAGGGAGGCTGCTTGAAGCTTGGGTGGAAGGACTTGTCGCTGCTTACGGCGTCGGCGTGGCAGCCGG
>Aam091535
ATCTACCTTCCGTGGCAAGTGAAGACTATTTATAAGGAGATGTGCAATAATGGGTTGGTGCCGAATAGGATCACTTATGCTGCATTATTGAGGGCTTATAGCAGAGCTCGTTATGCCGAGGATGCTCTTAAAGTATATAGAGAGATGAAGGACAAAGGATTTGAGTTGAACATCATTTTGTATAACATG
>Aam091543
TCCTCTCTCTCTCTCTCTCTGCTTCTTCTTCCTCTTCTTCGCAAAAAAGATGGCTAGCTTCATGCTAGCTGCAGTCTTGATGTGTTTGATTTCAACGGCAAGCGCCTACGATTTCTATGTTGGTGGCCAAGCTGGCTGGGTCGAGAACCCCAAGGAGAGCTACAACAATTGGG
>Aam091556
TCTGAACTCGGGTCTCATTCACTTCTTCTACTTGAGGGGTCTGATCCTGTTAAAAAGATAAATTTCAACCTTGACCTGCCAACTATTCGTAACCCATCCTCGCCAAATTTGTCATTTCAGTTGAAAACCAGCAGCAAGTCGTGTGTTCATCAGTTGTACAAAGAGTTATATGCAAAAAATGCAGGTGAGCTT
>Aam091561
GGGTTCTTGAATTCCCATCACTTGCGTGTTTATCATTAAATTACTGTGATGAAGTGGAGTGCTTGATAGATGAAGAAGAGGAGCAAGATAGGACAGCTGTCACCTTCCCTACCCTAAAAATACTGAAGTTAATTGATCTACCAAAATTGACCCGCATATGTGGTCCCCAA
>Aam091572
ACCAAGGATTTCACTGATGGAAGGTCAAAAAGTGGTGAAAGGCCTGTTGGTGGCAGATCCACACTAGATGAGGATGATGATGAAAATGTGAGGGACGAGTCATCAAGACGGAGGGTAAATCCTAGTTTGTCTAGGAGCAGAGGAAAAGGAAGAGTTACTGAAGGTACTTTGGAA
>Aam091591
GGATAGGATATTTCAGGAAGAGACAAATGGGGCCGCCACTTCTCATGAAAGGTCTCAGCCGCGAACTTTCATTGACCTAAACCTACATCCCCAGGATTTTGATTCTGAAGGACCTGTAGACATGGAGGTGGAAGGCAGCCAGGATGATTTGAGACAAAA
>Aam091601
CCCTTCAGCTCTCTTCGACTCTCTCCACTCCTTCTCTCGTCTCCAGTTACGTCCCCGTCTTCATCTCCTCCGCTTCAAATCCACCAAAAACCTAAATTCCCACATAAATCCTATCTCCAACCAAAACCCAGAGAGCAGACCAGGGAGAGAA
>Aam091632
CAACACTCAGCCAAAATCTGCTCACCATGTCTCAATTGTTCCCATGGCTCACTCTGGTGGCCATCGTCTGGCTCCAGGCCCTGAGCGGCACCAACACCGACTTCCCGGCCTACTCGTCGCGCCTGAAATCGCGCCTCGGCATCACCCAAGTCCAG
>Aam091634
ATCTATCGTCTTTGAGATTCGTAAGGCAGGTGGTGAAGTTTTCATTTCACTTCTGGACATGAAACGACCTTTCACACCAATGAAGAATCTTGACATGGACAAAGTTGTGGAGGATATCGTTAAGAAGATCATCAAGTGAGCGGAGAAGCTAGGT
>Aam091712
TTTCTGCCAGGGAGAGGAGATCGTATTTCGGTCGTGGCGATGGAGATGGTTCGGCTGAAATCCCTTGTGGGTTCCTGAGAGGTTTTCCTGTCAGAGAATCTGGTTGGCAATGGAGAGGTGCAGTGGAGTTGTGGTGGCATCAGCAGTCTTCGG
>Aam091761
CCTGACTCAGATCAGCACTACAGCGTTGAGAGGCGTAGTAATGGATTTGCATTAGAAAGTGCAAGGTCCTTTATTAAAAGATCATTATCAGATGGGAACATTCTACGGGAAAGCAATACTACACCTGTATCGAGATGTAATGCAGGACACAAGAGACTTCCTAACTC
>Aam091780
GTTTATTAGAAAGATCGTCTGAATCGGCTTTAGAGGGGAGAGAAAGGGGAGTCTGTTCCTGGGACTGACGACAATTAAACCAAGATTTGCCTCAGCTCTCGCTATCTACCATCTACTGTCTACCACAGCCAGAAGAGAGAAGAATGGCATTAACAAAACAA
>Aam091785
CCTAAAGCTACGATCTGGATGCAATTATTCGGACCTCCCTCAGTTATCTGGACCAAATCAGCGTTAGATCTGATCATGGCTCTGGCTGGCATCTTGTTAAGCTCGATCAGGCAACAGAGCTTCGCTCTAAAGGATGGTACTCGTGTGTGG
>Aam091796
GCAGAATGTAGGGATCTACTCATGCCATTTGCTGAGGAGATTTGCGATTCTCTGCAAGATCTCGTAAAGGTGACTTGGACAGCAAAACAGCTGTTACTTGTTACTTCTCAGGAATAGATTTTTCTTTTAAGGTTCTGACAAATTTTCTTTATTTTGATGTATTTTCTAGTTTAGAAGTCCC
>Aam091809
AAGGGGGGAGTGAGGATGTAGATGCTGATGGTTGGGGGGTTGAGGTCGAGCTTTGCAGTGGACTCACCGTGCTCAACCGTGCTGATTTTGAGGCTGAACTTGGACAGGATGGAGTGGGATGAGGCGGGCAGGATGCCACCGGAGATGTATAGGTG
>Aam091818
GACGGCATGGTGATCAACTTGGCCGGCATGCTGGCGGGGAGCGTGACCAACCCATTTGGTAACGGATATTTCCAGGGCCCAAAAGAAGCGCCGTTGGAGGCGGCGTCAGCGTGCCCCGGTATCTATGGGAAGGGGGCGTACCCGGGGTACGCCGGGGACTTGTTGGTGGACCCCA
>Aam091855
TGAGGGAAATTAGTAGAGGAGAGGACACAAGGAGTGGCTTTCCTCACAACCAGGTCCAGAAGAAAAGAAAACACGCATCTTCAGAGAAACAATCTTTACGTGCCGCGGCAGAAGAATTTCTTGAGAAAGCAGCTCGTGAGCTTCTTGGTTCTAATGATCATGG
>Aam091859
GAGAGGGTGAGGAGAGGGAGGAAGTTTCTACTTTCCTTGTTCAGGTACATAATTTTTCATATGCTGTTAGCTTCTATCAAATATTGTTTATTGGGCACTGAGACTTGAGAACTCTGTTTGTTCTATGGTGCAGGCTGGCATCGTGAAGAAGGAA
>Aam091864
GAGGATAGAGGGAGGAGGAAGAGGGTGTCGTCGCTCAAGTCGATCGATGAGATTGAGAGATCGGAGGATGGAGAGGATTGCCGCTCTTATTACAGCAATCCCGCTTACCAAGTCCCAGGGAGCATTGATGAGGCATGGTTCGACTCAAATAATGCGATCGAATCAGATTGTGATGAAGATTTC
>Aam091904
TACCATCAAGCTTTCAGGCTTGGACAATGAGAATGCTGGTAGAGTGGAATCTGATGGTCTAGTAGATGGCGGAGGTTTGGTGGGTTATGCCAGTAGAGTCTCTGGTTCAAGTAAAGGCATAGAAAAATGCAAAGTTCCAGTCTCAACTACCGAGAGGAATAACACACCA
>Aam091909
GGGAGTTGATGCGATCATGAAATATGTCCTGGAAGGTCATGACCGTTGGAGTCAACTGGGCTTCATTTCATCCTAGCTTGCCTCTCATTGTGTCTGGAGCAGATGACTGACAAGTGAAAATATGGCGAATGAATGAAAATCCAGAAATGAATCTACTTGCAGCT
>Aam091916
GAGTTGGGATCTGAAGCTGGAAGAAGAGGGACAGGAGGTTCCCAAGCAGAACCTGTACAAAATAACACTACAGAAGTTCAGAAGAGAGAAGCAAATAACAAGAGCACCAGCAAGAAGTACCATCCACTTGAGGACAGTGTGGCAGGGTTTCCCATCGAACCC
>Aam092030
AGCTAGACCGTACTAGTTATAAAATGGGCAATTGCAATGTCAATGCAACTTTCCAGTTGAGTTGGAGAATTGCAAGGAGCCACTAAAGAGAATCACCATCATAGATGAGGGATTGTCGCCCAACAAAAATAGCAATGATGCCTAAGATACTCAC
>Aam092064
GATCGAGATCCTTTGTTGTTTGAATATGTTGCTCGACCGGTGTACCCTTCTGGTCTAGGGGAAAAGGTTTTTGGCGATTGGGGGCGTGGGTGTCAGTGCGTGACGAATTGCAGTGCGGATTGCTATTGTGCGAAGATGAATGTTGGAGAGCTTCCTTATGATAGAAA
>Aam092066
CTTCATCATCAGCACAACAACAACTACAACAACATTGAGCCCCGAGAAATTCCTTTGGAGGCAAAAGACGGTGAGCAAGAAGGCGACGGCGATGCACGAGAAGCTGAGCCACCTTCGGTTTCTACTGGCACGGCATCCAGAGCGGGCCCAACCCATAAGAGATCGGAAGAG
>Aam092111
GTTGAGGCCGTAGAGGCAGAGGACGTTGAAGCCGATGGGGACCGCGATGGTCCACAGCTTCTTGGACTCCATCATGAATACCCCCCACGCGTCGCCCACCGTCTTCACAACAGGCTCATCCTCGATCTTACTCGACGCCATCTTGTGGTTGTGGAGGTGGCCTCCTCCTCCG
>Aam092113
AAACAATCCCCCGCTTCTCTTGCTTCTGCTTCTTTTTTTGCTGTTGCTGCTGCTGCCCCTCATCGCCTCCTCCGATTGCCTCCGCGCCTGCGGGCCCACCACCGTCCCATACCCGTTCGGCTTCTCCGCTGGCTGCGAAATCCGCTTAACCTGCACCCCCGGCACCAA
>Aam092218
TTTAGAAGTCCCCTTGTTTGTTTGATCCTTATTTCTTTCGATGTGAATACATGCAGTGTAGCAGTCAGTGTTGTTTAGATGCAATGAATTTAATGGGTATGTGCCAAAGAGGCCACTTTTTACATTTCTTCAGAGAGAAGAGAATCTTGAACCTTCGCCAAAT
>Aam092220
AAGTAACTTGAGGAGCGGTGGCCAAAGGCGAGAATGGGATGTACGCGAAGCTAATCCGTCTTCAAGAACAAGCCCACGAAACTGCGATGATCAATGCTAGGAAAAGCAGTGCAAGTGCAAGGCCTTCGAGCGCTCGGCCATCCATCAGTTCCCCC
>Aam092224
GTCTCGCCGTTTAGTCTTTCGATTTGGAGAGATCGCGTTGAGAGGAGCTCACTGGTGTATGTTTCTCTAATTTTACTCTCCAAGTGGTAGTAGATTTTTGATGATTTTGTGATCGAATGGATATGTAATAATGTAAGGGCTTTTGATTAACAATTGTGCTGAGGGTTTTGAAATTTATGACATAGTTAA
>Aam092248
GTTTAACACTCAGCCTCTTCGGAAGAAGCGAAAAGTTGGATCTTTTGTGGGACAAGGGGCTTCAGGATTCCAGTGTTATCATTGCCTTCCGGCGGCCGAGGCCAGAATGGCTTTCTCAGCAGTCGTTCGTCTTTCAGCACTCAGTCACACCTGAGATTGCCGTTCATG
>Aam092252
CCTGCCCCCCTGGTACTGCTGCCCCGGAACAGCCGAGCCCCATCTCTGTTCTAGATGCTTCATTCTACCAGGATGACTTGCCACAATATAATTTGAAGAATATTTTAAATTCCCCTAAAGAGAAGAATCAAACCTCAGATCACTCCTGGACTCCATCAAGATTGC
>Aam092273
GGAGCATGTGTGCCACGGCTCTATTATAGAAGATAGAGGGAAAGAGGTCGGCCAACGGCTGAGACGCGTGTGGATCCTTTTCTTGCTTGCTTGCGCAGAGAAAAAGCCTACGCCTACAACAAGAACCAAACTCAACAGCTAATAGCTGGGTCTTCACCAAGTCAGTTTTCTTAAGGATCAATCTC
>Aam092274
GATCTCTCGTTGTAAAGTAATTAGGGATGATGTGTAGAAGATTACTACAGGGTTATACTTGATTATATATAATGTATGATATAGGATCATTGGTGCTTGGGATTGGAGTTAGGATGAAGGGGCAAGCTTTTTGGGTCCATAGGAGCAGAGGAATTAATGTATACTGTTTCAAATAGATGCCAATAAGG
>Aam092279
AGAAATTTGGTGTTTGTTCAAAGTTATGGGCACTGTCAAGTCGCTTTTCACCCCTCTTGTGCTAGGGCTGCTGGTTTGTACATGAATATAAAGACCATTGGCGGCAGGTTTCACCACAAGGCCTATTGTGAAAAGCACAGTGTGGAGCAGAGACAGAAGGCTGATAATCAACAGTATGGAGCCGAGG
>Aam092285
AACCCATCAACTTCGCTACAGTCTATTGATTTGAGCAAGAACCAATTGCAGGGATGGATTCCAAGGTCAATTTCAAAAATGCCAGGGCTTGAATCGTTTTACATTGAATCAAACAATTTCAGTGTGGAGTTAGACATGTTTAACAATCTAGGAAATCTAACTCTCTTGGATGTCTCAAACAATAAACTGGTTCAAG
>Aam092289
TTTTGATTGCGTCACTGTGAAAATTTCTCTCCTCTCGATTGGATTTTACCCTAGGGTTTCTTTGAAACTTCGTCGGAGTTCGAGAACGGAGATGAGATAGTCTTCGCCATGGCATGCTGTTTCTCGTTTCCAGCACCTCATTCACTCAGTC
>Aam092309
GTTTGCTAAATATGGGAAGTGGTTTAATGACTGCACACAAGGTATCAGAACCTGTTGTGACAGTGCCCTGGACATGCTATGTAAGAACTATGGATGGAAGACGGTGGAGGTGACTATACCTGAGATCGAAGAGATGCGATTGGCCCACTACACAACGATTGGATCAGAGTGCACAACTTCATATAAGAGATCGGAA
>Aam092318
GGCGACCCATGAAATTGAAGAGGTCTTAGGGTTGTGCGGCACTGTTGACTACCCTTTAGAAATAAATGAAGTATTGGGGATACACTAACTCTTACAAAAGAAAAGTAGTGTTACAATGCATATTAATGCCATATCCGAAGTGTTCCCATTTCCTCTCTCTCCCTG
>Aam092342
TCTCTCTCTCTCTCGCTCGCTCGATCTAGAGCTCCATCAATGGCGTCGCCAAAAGATCAAGTGAGACACACCATCGCCTACGCTCTCTCCTCGAAGAGGCAGCAGACCCTCATCACCTCCACCCTCCTCTCTCTCGCCTGCTCCCGCGGCCTCCATCTCCTACCCCTCGACCTCTCGCTCCCCATCTCCTCCCAATC
>Aam092388
CTTCCGATCTAACGTGAAGAAGGCCTGAGATCGGGTGCCCAATGCTGCAAAGCCGAGACGGCATCATCAAGGATCCACTGCCACCTGAGGAGCACCGTATTCCGATCATCAGGGGAGACAAAATCGAGAGATGAAAAACCAATGAGACGTGG
>Aam092413
TGAGAGAGAGAGAGAGAGAGATGGTACAGTGCCACGTTTCTCTTCTCCCCTCCATTAACCTGCAGCACTGTACCATCACCACCGCGCTCAACCTTCTCCCCCCAATTTCACATTATTATTCATCACCATTAATATTCATTCCTTCTTCTTCCTCCTCCTTTTCCTCCTCCCTCCTATAGATCTCTTCACTTCTCACAC
>Aam092437
ATTGGTGCTGCAAGAGGGATTGCGCGCATCCAAACTGAGAACAGCAGGAAGTATGTCCATGGCAATATCAAGTCCTCTAATGTCTTCCTCAATGCCCAGGGCTTCGGTTGTGTATCTGACCTTGGCCTCTCATCCCTGTCAAGCAATCCT
>Aam092441
GATGCAGCAATAATTATTCAATCTGCTTATCGTGGATTAGAGGTCAGAAGGTGGCACCCTCTAGAGAAACTTCAGAAGATTGCAAAAGTTCAGGAGCAGGCTGGCAATATCAGGAGGCAACTAGAAAGTATTGAAGCTTCTTCTACAGGGTTGGATACAAAGCAAAGGATGGTTATTGGTGAAACCATAA
>Aam092446
TGAAAGGGTTCGCTTCCGATTTCCAACGTCAGGAGAAATTCGCTCCTCGGCCTACCCCTTTCTCTATCTGGATCAATCTTCAACAAGAAACGATGGTGATCGTGAGGTGGATGAAAAGGTTGGCTTCCGATTTCCAACATCAGGTCAGTACAGAAACGAAAAAAAGAGTCTTTCTTCTGTTTCCTATTTCTGCTTTGAA
>Aam092487
TGCAGCGGCTATAAGCCGGTGGGTGCAGGCGGAGGTGGATTTGCTCTGCTTCTTGCTAGGGACCTCCATTGTGCTCAGGAACTGAGGCAAACACTTGAAAAAGCTTCAGATCTTGATGTCAAAGTATACAATTGGAACATCTTTCTGGGATAGCGTTGGTTGCTCATGGCTGTATGATATGTTCCGCCTCATTATTCGG
>Aam092491
AACGATTGTGGCAACAAGTTAATCGAAAATCAACATTATTTGGAAACAAAAGAAGATCGTGTATTGATAAGAGAATTGGTTAACGATCGAATGGTGTGCACCTTTAGTAATCCAGGAAAGAATTTGTGCATGAAACGTATCTTTAAAAAGAAATCCG
>Aam092508
TCTAAGTGAGAAGGGAGGGATGAGTTTGATAATGATGAATGGGAGACACATGCCACTGTTTTAGATAAGATGCTCGCATGGGAAAAGAAACTTTATGAAGAGGTGAAGGCAGGAGAGCTTATGAAATTTGAATACCAGAGGAAGGTGGCTT
>Aam092511
AGGGACCTTGTGGATGGTCACAAACCCTAACCCTAACACTAGCCCTAACCCTAACCAGGGGAGGCTCGGAGAGGCGCCGTCGTCGTCGATATGGACTACATTTCCCCAAATGGGGTTCCGGGCCACGGCGGGATCGGTGTCGAACACCGGTCTGCACTTCATGAACTTCCCGACGCCG
>Aam092552
TGTGTGTGTGTGTGTGTGTGATATGCTTGTTCTCTAATCTATTTACTTCATTATACTTTCTTCTTCAAAAGCTTGTTCTGATGAATTTTTCGCGCACGCTCTCTGATGCAGTTGACTATTTCCTACGAAGTTCCTCAGATTCTAAGTCCAGTGGCATCGGCG
>Aam092575
TAAAAAAATGGGTTTTATGCTGTTTATTAGCTGCAGTTGAACAGGTGATGGAAAAATAACACACCATCACATCCAACTTTGCATGTTGGGTACAAACTTTGTTTGTTATTGATAATTCATCAGTCCTTGGAAGACAACTCACTCTCTCTCTCTCTCTCT
>Aam092578
CTCTTCCGATCTTGAGTGTGGATGCGTACTGTGTAGGGATAGGTATGTGAGCGCGTATAGTATGGAATGCATTTTCTTCGTAGCCTTTTTCTTGTGTTGGCATATTCAGGCTTTTTTGCTTGTGCTTGCACACACACACACACATGCATGTTTTGG
>Aam092582
CACTACTTTCTTCAATTGTGCTTACTGCCGCAAGAACAAAAAACAAACAAAATCATAGCAAACTGCCAAAAAGCCACTCCCTCTCTCCTTTCTTCTCCTCTCCTGTCTCGCTCCCGCCCCTCCACCAGAGAAGCAGAGCAAGTGGGCAACTTTTTTCTTTCTTCACCTTTTGA
>Aam092584
TGGGCCGATGAGGACGAAGCAGGGGGATGAGATTCTTGTACTGAAGAATCTTAGGGTGTGTCGGGATTGTCACCAGCATTCAAGCTGATTTCCAAGCTCTTTCGGCGAAATATTACTGTTAGGGACAGAAGTAGGTTCCATTAATTCAAGAATGGA
>Aam092629
TTTTAATAGTGGTCCACATGTATGGCTGTAATCTCGTGGAGCAAGTATTTAATAAATATAGCTATCACATGTGATATTACTGCTCCCTCTTAGATAGTTCTTCCGGACTTTTGCTGAACAATTTCGCAACACTTTTGGATCTCCTGAATTCCAGACTTAATCCTCG
>Aam092661
CTTCCCCCCAACCCACCCCCGCCAGATTCAAAGTAGCATTCTCTTCCTTTCCTTCTCTTTTCTTTTCTCTTCTTTGGTGTGATCGGAGCTTGCGGTCGCGCAATGATATACCGGTGGTTGGCGATGGGTTTGGTCGGCGTTGGGTTTTGGCCGCACGATGAAATTTTCGTGGTCTCTCTCTTTCTCTCTCTCCCCC
>Aam092686
GTGTGCTGCTGATAGGATTTAATGAGTTGAACAACAAGACTGTAGAGGTGAAAGTTGCAGTGCCCAAGGATAGCAATAACCATAATAATTTGAGTGATTCTAATGGTAGCATGGGTGGTGGAAGAGGTCATGACCAAAGGGGTTATTATCCACCTTATAGCCCT
>Aam092688
GCTCCCACCTCCCGCCTCTCCTCTGACGTCTTTCCACTCCTTTTCTTGCTCTCCCCTCTCTACTCCTCCTCCCTCTCCTCTTCGTGGCTTCGTACAAGCGATAATCTAGCATATAAATAAAACAAATAAATAATAATGCCCTCCCCAAGCGAACCCTTCCTTAAATTACAATTTCTGTTCTCGTCCTTGAAAGCCTGTT
>Aam092690
GGATGCTAGAGGTTATTATAAACATGCCAAAAAAAATGAAGAAGGAAAAAATTCAGGGGAAGACATTGTTTTTTCTTGTTTGTTTTTTCTCTGTTTAGTGTGGGTGAGAGAGAGACGGATGCTAGGTTTCTTGGTGGTTTCATTTGTTAGGGTTTTTTAATTTTTGATTATTTTGTTCTTGGGGTATGGTGATG
>Aam092695
CGCTGAGCAATCATCATACACATCACCCTGTTAAACTTCCCCATCTGCTCTAATGGGAGCAGTTGGAATTAGATCAAATCCTGCTTCCAACTCTCTGCAGTGGGTCCCAGATGCCCCATTGGTGTGTGGGTCTCTGGGTGCAGTCAGAAATAGGTGCCAGC
>Aam092699
ATGATGATGATGATGATGATGAAGGCTTTGTCCTTCCGATTTCTACCGAGATTGGGGAGTCTTCAGGGAAGAATCACTCCTCTCATGCAGGACGCCGAACCACAGAGGAGATCATGCAGGCCGACAACGACAATGATGATGATGATGATGATG
>Aam092715
AACAACGTGTCCTCCAATCAAATTACATTCACCCAACATGGATATCCTACGTCTTACTTTCCTGACATGCAGTTGGGCGCTCATCTTCAGATAGATAGAAACCAAAAGAGAGCTGTTCCTGCTAGTTATGATGTTCGCTCTGATGACCCAAAGCATCCAAAAACTTCAAATAGACTACCAGATGCTAAACCAACGACC
>Aam092716
GCACCAATGCGCATGGGCCTACTACAGATGGAAAAGACAGTGGAGATCAATGAGAACAGCTTATTTCTGAAAGATCTAGAAATACTTGGTACTGCACCTGGTGAACATATACAGAGCAGCGTTCATGAGATGAGCCCAGATCACTCTCAGCATTTAGGTGGATTTAACCTAGGGGGAAGTAACCCTTTGGAGCAG
>Aam092725
TGTTTCAAGAAAAAGGATGAAAAGAAACCTCTGGCCATTGTCTCGTCTCCACTCTCCCACACCCAAAACGTTTCCAGATATAAAAATAACAATGAAAAGATAAAGAAATAGATAACAGCCCAACCCAAAGACGCACAAAAAGAAAAAGCTTGGATTCTTTTTGCGCCCATTTCTCTTTCTCTAGGGTTTGGTGGGGG
>Aam092748
GCCAGGAGCCTCCCAGGGAGGACAGACAATGAGATCAAGAACTACTGGAGGACACACTTCAAGAAGGGCAAGTCCACCAAGAACGTCGAGAAGGCACGGGCCCGGTTCTTGAGACAGCAACAAGAGCAGAAACAACACTTCCAGTTCCACTCTG
>Aam092754
CACACCAATCTAATGAGGCCTGTTGGTTATGTGATCTATGAGGATGTCGCGTTGCTGCTTCACCATCACATGCCTAATGGAACACTCGCACAGTATCTTCATGAAACCCCACGAGACGAGTACAAACCAGATTGGCCTTCAAGGCTAATTATCAGTATCGGTGTTGCTGAAGGATTGGCTTTT
>Aam092776
AGCACGCTAGAAATCCACATACCACATCACACATACCATCCTTCGGTCATTATATCAACAGCATTACAGGAGCTCTTTTCTGGTTATCCTTCCAGAATTGCTAGCAGCACCATCTCCAACGCAGTCACCGTCTCTCTCACGCATGCATCTCCCACTATCCGACATC
>Aam092780
CGGCGATCATATCAAGCATGTCGTCTAGCCGTGGGATAGGGAATCTATATTTCATGGTTATTTTCTTTATAGCTTGGACACATGCGCCACGATCGATCCTTCTTAGGGGTAAGCAAGGCTGGAACTTAGCAAGGGCTCAGACTTCCGCGAATGAAAC
>Aam092782
CTGAAATAGAGTGCCCTGGGGTTCGGGGGATTGAGGAAGAAAGTGGGCATCTTCGGTTAGAGCCAGCAGCAGAAGTTGGTGCCTCAAAATGGGATTCTGAGGGTTGTGTGGTTGAGTCCCACCCAGCCTCTGGAATGGTTGTTATGTCACCTGATGTAAATGGCA
>Aam092784
GGGAGGCAATCTAGGGCTTCTAAAGAGGGAGAAAGGAGCGAGCTTGAAGCTGGAAATGGTGGAGTTGATGAGAAAATTGAAAGTGGGGAGTCCGCTGTTGTGAAAGAGGAAGAAAGGAGCGAGCTTGAAGCTGGAAATGGTGGAGTTGATGAGAAAATTGAAAGTGGGGAGTCCGCTGTTGTGAAAGAGGA
>Aam092815
CCGGAACCAAGGAACCTGTTCATATCCTTGCATACTATGGTGGCTCTGGGCCTGCAAGGTACGAAGAATTGGATGCCTTGCTGGCGAATATTAGAGATGGTCGTCACCTCCGTGCCAAGAATATGTTGTTGAAGCTGAATAAATTAAAAATGCCACTTAAGTGGGAGCATGTCTGTAAGATAGCAGGGGATGGTGTG
>Aam092848
CTGGGATCGGCTTTGGGCTTGTCATACTTGAATTTTGGATTATGGTCCATGGATACATTGATGATTTTATCGTGAATGGTCAAAATGTTACACCCTTCTCGGCGACCCTTTCTCTACTTCTGTGTCTTGCTTATCCTACTCCAGAACTCC
>Aam092850
CAACAATTTCACCGGGGATTTGTCGCGGTACGATTTCGGGGCCTGCGGAGGGATCACAGCCCTTGACATTTCGTCGAACGGTCTGAACGGGAGCGGCCTCCCCTTGAGCCTGGCCAGCTGCAGGCAGCTTGAAATGCTTGCACTATCAAACAA
>Aam092851
ATCTTCAACCTTGTACATATTTGTAAGGTACTATGTACTACTTTTCCCGAGCAATTTCATGGCTGTTTCAACGGAGCCAGGGCCTGGTTCAGGTGATGGAGAGCCATTGGTTGCATATATTATTAGGAAATTGCTAATTATGAAAGAGAGGAAGAACTTTGAGCAGGAAGGTGAGGATTTTAAACAATAGCGT
>Aam092865
TGAAGAGGAACTTTTCTGGACCGGGAAATCTCAATGCAGGACTGGATGGCAATGAACACACTTTTCCAAAGGTTGATAAACGTGCGAAGAGAAGAAGAGGCGTAAGTGATGAGCCCAGAATGAATTATGGGGGAGATACAGGAAATGCTGGCATGT
>Aam092871
AAGTACTTCGGCCCCTACTCTTTCTCATTTTCCCGGAGGTCCCGATTCTCATTTCCCTTTGGGGTTCGACATGAACCCAATGTTCGGAGGACCAATTTTTGCCTTTGGTCCCCATGATGAGTCAGGTGGAACTCAGGCACAACCGCAAAGAAGTACAACATTGGGTTCAGGGCCCCTTGGGGCT
>Aam092885
GGAGGAACCACTTGAGATGGTGATTGAAAACCTTGAAGCTGCAGAACTTCATGAGCTTGAGAGACCCCTCGATGCAATTCCTGAGGAGCCAGAAGCAGCAAAGCTTGAAAGAGTGAATGGAGATAACCATGAAAAAAAAGAGGATGAAACTGGAATATTAAATAATGA
>Aam092930
CGGTGCTTGTTTTAAATCCCATTCGAAAATTGTCAATTCTCTCCTCTCTTCTTTTGACTCTATACGCGGCCGGCAACCAAACGGCGTCCCCAACAAGCAATCTCATTCTTCTCAATCCATAAAAGCTCCTCTCTCTCCTGTTATAGTCCCACATCGCCCAGTTCCATCGATGATCACCGT
>Aam092937
ATCTCTCGTTGGAGATCATCTGTGGAACGTTTTTTCCTCTGGATTGGAGGGTTTCGACCTTCAGAGCTTCTAAAGATTCTCTCTCCACAACTGGACCCTCTGACTGATCAACAACTCATGGCCGTGTATAACCTGCAGCAATCATCTCAACAAGCTGAAGACGCTCTTTCCCAGGGATTGGATAAA
>Aam092939
CAACAATGTACTAATGGCTGCCAATGCAGCTTCTACTACCTTATCGTGTTCGTGCTCCAGACACCCCAACAACCTTTCTACAGCCCTTGCCTCCAAGAGGCAGAAATTAGTGTTCTCTGAGCACTCCCCCCTGTGCACTGGACAGAGCCT
>Aam092962
TGCAAACCCTCTCAGAAGCCTTAGTGGCCGCATTGTGGTTGCTCGGGCTTGCTGCGCAGAGACTGATATTTTAGGTGGAAAAGGTGAACATTGGCCTCATTGTGAGGGAAAGAATCATGTCCTTGGGGTGTGCATCCTGCCGAAGCCACACTCTTATG
>Aam092968
AATGCTTCACATAGATTCCTCTCTCTGTTTTAGTCTTTGTACTCGCTCGTCTATTAAGTTAACATTCAACATTAGGAATCATTAAGGGATCTTAAAAGATGTAATTACATTAAAGGCGCTGCAGTTTCCCTAACGATGTAAAGTTGTGCCCTTCTATTTC
>Aam092972
CTCTTTCTTCTTTCAATAAAACCCCTCCCTTTTCCTCTTTTGTCGCCCTCTCCCCCATCTCATGAATTCCTCTCCCCCGAATAACAATTTACGACGATGCCATCCCCTCTCCGCAACGGCGACCGCAACGTCAACAACAACATCTCCCCTCGGATCCC
>Aam092989
GAGTTTCTGATACAAGCTCAAAGCCTTCTCTTGATTCTAACGGAGTTAGCACTCCATCAGAACGCCGCGGAGATGGTGAAGTAGCAGAGCGCACACAGTTTCGTGTGCATCAAAGATTGGAATCTGAAGCAGATGAAATATCTCAATCTCATGCAGTTCAAAGCTCAGAGCTG
>Aam092991
GATCTTGAGTAAAAAATCGCCCACCTCTATCTAGAGAGAGAAAGAGAGGACGGAGGAGAGAGAATTTTTTTTCCCGAAATGGGAAACAAGAAGCAGCCAGTAGAGATGAAGAAGAGGAAGAAGAAAGGGCGCCCTTCCCTCTTGGATCTCCAGAAGCGCAGC
>Aam093007
GCGCGAACAAAGGGAAACCGAGCCAGGCCTATCTGGGCTCTCTTCATCCTCCAGATCGCTGCCAAACACAACAGCGTTGAATTCGAGGCCACCGACCCCCCTCACTCTGGTTCCCGTGATCGATCACGAGCTAAACTAGTCTCAACACAAGGACTGCCTGCTGCTTAGCCT
>Aam093043
TATGGGTCTCAAGTTGGTAATGGTGGTGGTGGTGGCTCTGCTAGCGGTGCTGTCACCGCCGCCGGCGGCCGCATCCGTTACCTACGATCACAGGTCCATCATGATCAATGGGCAGAGGAAAATCCTCATCTCTGGCTCCATTCACTACCCC
>Aam093056
CCGATCTTGGATGGGGGGTGGTTTGTTGGTGGTACTAAATTGTTGTAAATGGATCCGCTATTGTAGCTTTTTTCCTCTTCAAGCTGTAATCCGCGTATATCTGATCAATCTCTTCTTAAATATTTCCCTGCACAAATGTAATATTTTGGTGTTATCCGT
>Aam093060
GGAAAAGAGAGAGAAAGAAATCCACCGACATCGCTGCAATGAAGAGGGCGAATCCGCCGCCTTCGCTCTCCGGACCGACATCGCTGCAGTGAAGAGGGCGAATCCGCCGCCGTCCCTCTCCGGACCGACGAAGAGAGAACAAATTGTGCGAGCGAAGATCGGA
>Aam093122
GCTGTGAGAAAGGAAAGTGGTGGTTCTAGTTTTGGGACAGCCGATTTCGATCGCCATTTTGTGGAATCTCAGGGAATCCAAGGCCGAGAATCTCTTGAAGTTTAAATATCCATTTTTTGTTGTCCCCCCCATTATCATATCAAACCATTTGCCGTGGTGGCTCGGCTTTCCTATCTATGCCTGGGAA
>Aam093131
TTCATTTCTTGTGCCCGCGGTGGCAGTTTGTATCGGGATGTCGATCTCACTTGGGGCGATGGCCGTGCCAAGATTCTGAACAATGGGCAGCTCCTCACGCTGTCGCTCGACAAGGTCTCGGGGTCTGGGTTTCAGTCCAAGCATCAGTATTTGTTTGGGAAGATTGACATGCAGCTCAAGCTT
>Aam093134
ACTTTTTCTTCTTCTTGATCTTTAAGAGAGAGCTAAATGTGGGGCCTATCAAGAACTTAAACCACCATATATTTGTGTCTATTTATAGCTCTCTTAGACTTTCTAATGACTTTTTAATTCTTGTGTATCCCTTGTGTATTTCTACTTGTATTTCTATGATTAAAATCGCGAT
>Aam093153
ATTCTCAGGCTTTAAAGAGAATAGTTGTTTTGAAGCCAAGTCCAGCGAGATATGAACAGTATTCAAACATAATTAGTCCAATCTCTTCACCTAAATCGCTTCATAATTTGCAAAATCATGAAGACACTGAAAGAGTTTCATCCCATTTTTCTCT
>Aam093164
GAGTCGCCGGAGTCGGGGTACGACGACGCGTAGGCGTAGTTCTCCATCGCCGATGACGAGAAATTTTAGGGTTTTTTTTCGGTTTTTTGGGATAGATATTGAAGAGACTGGGAAAAGCGGTGATTTTATACAGCACTGGACAAATCGGATGTGGG
>Aam093189
TTGGTTCCTCTCTCTCTCTCACACCCACCGCTGTCGTTATCGTAGGTCGGTTTTTCACCGTCCTATGAGAATATACTAGTTAATATGTACGTTAGCCGTAGCCGAGCTTGAGCCTCGAACGCACACAACCCACTCCCACCCTTTTTAGTGGTGATCCAGGGAGCAATCAACCGGTTTTGTTGAGATCGTCTCATCA
>Aam093204
AAATCAATTTTCTGGCAATTTTCCGGCATGGGTGGGACAGCTGTCAGGCCTGGTTCAGCTAGGCCTTGCTAAGAATAACTTTGTGGAGGGAGAACTACCGCCAAGTATTGAAAATTTGAAGAATTTAACGTTGCTTTACTTGGCACAGTGTAATTTGATAGGAGAAATCCCATCCTT
>Aam093211
AGAAAGTGAACTCCATCTCCATTTCTCTCAATCTTTTTCTTTCCTAATTCATTAAAAAAAAAATGATGATGACAATCACCAGCTCCACCGACGCCGCCAGCAGCCCAGTCAGTACGACCAGCAGTGGGGGTGGTGACCAGCAGCAGCGGCCGAGCAGGTACGAGT
>Aam093225
GGAGAGTGATGAGAGCAGCCACATCCGGCCGTGAATCTTAAACTTTAAGGTTAGAAGTAAGTTTGATGACGAAAATCCTGATGCATCACAGCCCTAAGGATCCACTTTTTAAAGTTCCCTTCCCGACCAACTAGTTGTGATGATAGGATACATGGACCATCTAGA
>Aam093235
AGAGTGGCTGGGAGGCCTCACCTCCCTCCAATCTTTGAAGCTTGAAGGGTGCGAGGAACTGAGAATGCTGCCGGATGGGACTCGACACCTCGCAGGGCTCAAACAACTCACCATTCGTGACTGCCCCATTCTAGACCCTCGTTGCTTGCGGGAGACAGGAGAGGATTGGCACA
>Aam093252
CTTATCGGGGCAGAAGGAGAGAGAGAACTTATTAATCAATCAATTATATGATACAATTAATAGGTGGTAATACCCCTCTTTATATAGTCATTAAATCTATGAAAATAAAAAAACCAGAAACTTTGACTTCGGATCGGAAACAAACTCTTAC
>Aam093255
GTCAAGATGCTCCTCATGGTATATTGATCACCACTATGAATGAGCGTGTCCCGAACAAGAGAACTCCGCTCACTAAAAAGAGAAGCCTGGCCTTGGAATTGCAGGCTGATGTTGCCGTTCACTCCCCTCGTCATCCCAAACAGATTATTCAAGGGACTGGGG
>Aam093300
GTAGTTGTTGTTGCTGCTGCTGCTTCCGTGTTATGTATGTGCTTTTATATGCTGCTGAACTCCGCGGATTCAGGGAAGTCAGTGTAATTGCAGGCTGGAAGTCACTGGATTCTGTGAAAAAAAGAATGAATGGATTCGCGAGTTGTATTTTCCTTGGGG
>Aam093312
TCTTCCTCGGTCCATGGCACTCCTGAATGAGAAAATGAAAGAGCTTTTTCAGATACAAACTTGATATGCTCATATTACTTCCAATCAATCAGCATGAAGGTAATGTACATGTCAACTATATTTTAAAATTGTCAATTGAATGGACAATCAGACTAGCCAG
>Aam093323
AGAAGAAGGTTCTAGAGGTGCATTTATATTTATCATCGAAATTAGTAATTACTCTTGTTTCTCTCTCCCCCTCCCCCATTTTGTTTCTCTTTCAATTTCCAATTGAAGTTAAAGGATGATTTCTGCTCCTATTGTAAAGCCCGATCTTTTCCCATCATCTTCTTCTCCCTCTTCCTCTGCCTTCCTC
>Aam093333
CCGCAGGCGGGGGCGACTGAGGTGTTAATTAACGGGGTCGTCACCCCGAGGTGACGGTGACGGCCCCGTAGGCAATTATTCACAGAAAGCTCCAACCGTTACCCAATTTGAGGGGGCTTTATGAAGAAACTAGTGCTCCGTGGCTAACGTCGTCTGCCTCC
>Aam093393
TATGCCTAAGCCTTAAACATAGGTGAATTGGCCTGTTTGGATGGGAAAGCTCTGAATATGATGAAAATTTGTTTGGGGCAGTCATCTCACAGTCATATGAATAGTTTTTAAAGATTGAACAAATCACCTTAATAATGCATAAATCCCTGCA
>Aam093402
GGATTCAGGTGGTTGTGAAGAGGATCAATTTAGAAGCTGTGAAGAAGACGGGGTACACTGTGGAATTGGAATTCTTCAGTAAGGTTTCACATGTGAGAATAGTTCCTTTCTTGGGGCACTGCTTGGATAATGAGAATGAGAAGTTTCTTGTTTATAAGCACATGCCTCATGGCGACTTGTCAAAC
>Aam093412
TAAATCTTCCAGGCTAGCAGCAGCCATGCAGAAAGCTAAGGATGGTGTCGATTCTGACAAGCTTCAGTCATCTGAAAGAACTCTAAAATCTCGGGCTATACTAGGGCGTTCCGTGGCAAATGGCATAGTTGCTGATCAGGGTGTTCGGCCTA
>Aam093437
AGTCTCCTGCTGAACAATCTCCACAACGAGATTGCGAAGCGGCCAGGTGTTGAACTCGAAGCTGGCAGTCTTCCCGCTGGACTTTCCAGAGGTGGCCGTCGGAGTTGCAGATGCCGTGGCCGAGGAAATCGTGGAGGATGGAGCGGACTCTGG
>Aam093450
CGGAGGAGTTGCCGGCACTTGCGATGGAGCTGTTGAGGGTCGAGACGGTCAGAGCTTATGATGGGAAGCAACTTTCTTTTTTACTACAGAGAGCATTAAAACTTGACAGCCTGATAGGTGATGTAGAAGATGCAGTGTCTTCTTCAGTGAGCAAGAAACGGAAGTCTC
>Aam093478
AGTGGAGGAGCTGAAGAAGTTAGTCGCACCACATATGCTTCGAAGGCTTAAAAAAGATGCAATGCAAAATATTCCCCCGAAGACTGAGCGCATGATCCCTGTTGAGTTGACATCCATACAGGCTGAGTACTACCGTGCCATGTTGACAAAGAACTATCAAATATTGCGAAATGCAGGGAAAGGAG
>Aam093479
TAGGGGTTTGAGTGGACTGGTGCGTTTGGGGAGGAGTTTGTTGGCTGTGAATTAACGATGGTTTTGGTTTAAAATTGTAATCAGTTCTCGCTTTGTGGACGGGATCGGATTTGCAATGTATTTTTTTTTGTAATTGGATTGGTAACAGGATAGTGTTGTCTTTGGAT
>Aam093498
TGGCATTAGAAAGTCTTGGAGCTCCTCCAGTATAAGCAACAGCTCCCTGAGAAGCAGGATCAATATCTGACTCCATATTGGTGTAAACCTCATGCTCGGAATTAATTTCATCCAAGGCTTCAATTTCATCCGGAACTTCAGAATTCGTGGCTTCAAG
>Aam093524
GTTGGGGACCAGTCAAGGGATTACGGAATCTGAGCTACAGATATTGCGACTGCACTGGCGAGAGATCCGAGTAAGGGCTAGACGTGTAAGAGCTGCAGATATTACGACGGCACTGATGGGAGACCCAAATAAGGGCTGGACGTGTCAGAGCTGAAGATGACGCAACTGCGTTA
>Aam093546
TGGTCCCACCCTCCGAATTGCGGCACAGCCATCCAGTCTGGTTTCTGAGGCAGACACAATTCAACGCTGTGATCAGATCATTCAGTTCACTCACAATATGTAAACAAATCCTACAGGATCACAAGGATGGCGACATTGAGGCAAAGTTCAAT
>Aam093553
TGAGGTTGAAGTCGAAGAGGGCAGGTGAGAAAGAAGATGGAGATACCAGAAATCGCCGAATTCGCTCGTAACTTCATTAGCTAAGTTGCTGGTGTAAATTAGGTGGTACAGGTCGCATGAAGTATTTGTAATAAAATTTGTAATAAATGACAGCTATGTTTTACGTTGACAGAGTGAAGATTCTAGCGG
>Aam093615
GTCCGTGCTGGCTAAGGCTCACCAGAATTGCTCAATGTCAAAGATGGCCAGTTGTCAAAGATTGAGGTCTCCCAGTAGAAGATTAGGACTTGTGTTAAAGATTAAGACTCACACATGGATTGTTGAAGTTTCATCTCTCTCTCTCTCTCT
>Aam093622
TTGCTTCTTTAGTGGTGAGACAACTAATGTATAAACATTCAGAGTAAATTCTTGAACAATCTATTACATCAGAAAAGCCTAGGGTTTTTGCATAAGGTTGTTTTGTTCTCTAGGGCTCAACTTCTTGCGGGCTCATACCCCACAACTTGGGAAG
>Aam093663
GCTCTTGGGGCTCGAGTCCTGGTTTATTGAAGATTCGGTAGATTTTTCTCGCGAGAATAAAAAACCCAAAAAGCTATGATTTTGTCGTTAATTTAGTGGATTTGGTTATTTACTGATCGCAGATACAACCTTTGCTCTCTCTGATCTGATGGC
>Aam093691
CCAAGTGAACCTGACACAGTTGAAGCCCATGGAAGTGATGCTTTTGGAGATGGTATCCAAGGGCTGCTTCCCGAGCCCCTCAGCGACCATGGGCTCCAAGTGCGTGACCCAGTTCACGCACGCGAGCTTCACTCGCCGCCCAGACTCGTCCACTATCCATCG
>Aam093740
CAGAAAATGGCCAGTGGGAGAAGCTTCTCGCCCTTTTTGATCGAATGATCGATGAGGGAGTAAAGCCTGATTCCATCACCATTACAAGTGTTCTCCAGGCTTGTGCTTCTCTGAGCATGAGAAAGGTGAGAGAAGCTCATGGGTATTTGTTTCGAGGTGGGTTC
>Aam093745
GTTCTTAACAAATAATTATAAATTAGCATCTATGAGTTAAACGGTATAAATAAATTAGGCCAGTAGAGTTAGATACTGCAATTTTCAGATAATACTAGCACAAAATGGGGGCGCAGAGACAAGCAGTAAAGCATACTCAGTGATTTTACT
>Aam093753
GCGAAACAGTAGCCGGGCAGAAGTTGTCAACTTGGGTACATGGAGGGGAATTGAATTGCATCTCAAGCATGTATGTGCTGTTGGTGTTTATGGCTGGGGCAGTGTATGCGAAACAGTAGCTGGGCAGTGGTTGGAAGATATAACTCAGAATCAGGTTCATAAATTA
>Aam093765
GATCAGATCATTATCCAGGTGCTGGATGATTCCACCAACCCAATAGTTAATTAAGGTAATAATCATGGTTTAAATGAGTAAAGACTGGCAATGCCATTCCTTTTTCTCTTTATGTTCTGTTCTGTTCTTCTCATTTGATTTCACATTGTGGTTGTCTTCAACTCAGAT
>Aam093777
ATCTGAATAAGATTAGGAGAATTGTTGGCACACTTGCGGATGGGCGTGTTGGAATTAGCTGCATGCTTCAGTTTCTTCTTGTTTTTTGTATATTGTTTCTCCATTAATGTACATAACTCGTGTGTGAGTTCATTTTTCCTATCGCTTCCCACCAAATTATGCAACTGTTGACCTCT
>Aam093783
AGAGGGAGAGAGAGAGAGAGAGGCAAGTAGAGTTGAGAGGGGAAACTGATTTCTTTGCTGTTTTGTTTTTCTTTAGTCTTGTTACTACCTTGGAAAAATAATTATAAAGTTCTTGAATGAAAGTGAGTTTCCTCTTGGATATGGCAACAATTGAGGAACATAGCTGGAA
>Aam093796
TCTTTTCTAATATTTAATCCTGTGGTTTTGACCTTATGCTTTAAAGGATCTGATTTACTGTTATGCTATATTTCTTGTTGAATTTATTTTTCTTCAATGCCATGAAACGTTTACATAGATTTTCTCCATTTTTTTTTTACATATCTTCTCTCA
>Aam093804
CTGCTAGTAGTAGAGTTTACCTCTATTTAGCGGTACGATGTCCGGCGGTGCACCGAGAAATTCGGATGGCCCCCGAGGTGGTGGCCTGCAATTGGTCGCCGTCTCCAACTCCGCCTCCGTTCCCGCCTCGACGAGCGCTGTGGGTCCCGCGCGGACGGCGGCG
>Aam093815
CTCTCTCTCTCTCTCCTCTTCTTCCATTTTTCATCATCAAGAAAAAAAAGAAGATAAAATTGCAAATTTGTGGAATTCAACAGATTAATATAATCATGTCGAACCCCACCACCTCGCTTCCACCGGGCTTCCGGTTCCACCCCACCGACGAG
>Aam093862
CCCATGTTGACTCAGCTAAAATCCGATCTGCAGCGAATAGCCCTAGCAACAACTCTAAGAATGAAGATGCAGATTTACCAGCATTGAATAATGTTAGACAGCATCAACATGTCAGGCATGATATGGAGAACACAAACAGTAATGATGAGAATCCTGTCGAGGATTTTGATAGGAAGGAATCTGCAAG
>Aam093919
GCGAGCGACAACTTCCGGCGTGGGGAGGCGGGCCTCCTCTGCGACATACGCCGCAGAAAGGCCCGTCCCAACCCCTCAACGGCCGACAAACCAAGCACGGCCAAGAACACAACCACCCCAACCTCCACTTCCACTTCCCTCGACTCCTCCACC
>Aam093923
CTTCAAAACAGTGGGCATTAATCTCCACTATTTTAATGAAAAGTCTTTTATTCCGAAAAGTCGCCTTACAACTTGCTCTCATTCTTTTTTTTCCCCCAACACCACGTCCATGTCATGGGCACGCTCACAATTTAACTATGAATTAATGACATGTAAAAGAGAGTCACCG
>Aam093934
CCATCATTGAGTAAATTGGATAGGATATTACAATGATTTTAATATGTCTCAGCGCCAAATGTCCACTGGTTTTCCTGAACTGATGCCAAGCTTCTAGGACAGCTGAAATTGTCTTGCACAAAACACCATTATTTCTTTGTGAGTAAACTTTCCAGCTTCTTGTCTAGAATCTGAT
>Aam093998
AGGGAGAAGCATAATCATAACGAAGTTTCTTAGATATAGTCGGCTATGATCTGTTAACCAACATGATTCACATCACTAGTGTTGTACATCATAGAGATTTCATAAGAAAAAAATTTACAGAACCATGTATTATTTCGAACTTTGCTGTATAGAATCATTCAAACCATAATGCATACCTTTTC
>Aam094009
GTAATCTCCCCTTCTGAATGGTGGATTTCTTTTGTTGTCCCTCTCGTGGACGTAGGTAATATTCACCAAACACATAAAATTCTGGTGTGATGTCCTCTCCGTCTCTATTAGCTAAATTTTATTATTTTTATCTTTATTTATACTTGTCATCTCTTGC
>Aam094026
CGTCGCTTGTGCTGCCGGCCTGATCTCGCCCAGACCTTGTCGTCAACCTGGCCATCGCCAGATCTCCGTCGTCGTCGATCCACAGAGAGAGACAAGAGTTATAGAAAGAGAAGGAGATGTGGGAGTGATGATGGTGATGTTGATGATGTTGA
>Aam094036
TTTGGGTCACATACTATTACGACAAATAAAACATATGCACCTAAACTTTGTGCAGCTTATATGGTGGCATTTTTGAAAGAATTAAAGGAAGGATGGGGCTTTTACAGTGAGATGTCAATTTGATTGGATGGGTTTTGTTATTAACAGGAAGAAGATTTGGTAATTGATTAGAAA
>Aam094039
AAAGACTGTACGAAGGGGTAGGCCGCCGATTAAAAATGTTATGAAGCAAATTGGCAGATCTCCAGCCGATCGCACTGGTTCTGATTTCTCCTCGGATGCCACACTTGCCAATGCTAGAGATGGTGTTCACAACTTTAATTTGGCACGTGATGCATTGAGGAAAGGATCATCCTTCGACAAG
>Aam094057
GGCACGTGAAAGCGAGCGGACAACTCGTGAGGCGGGGAGGCCGCACTGGAGAGGGATGTGTTGAACCGCGTTCAGAATCATCTCCTCGTCCAAGTCCTGCGAAGGTCCATGTCCTCTCATGACCGCAAGACTGAAAGGTCTCGGGATAACCAGTCATCA
>Aam094072
ACATTAGATCTTATCACACTAAACACCATAAAAGTTAACTTATCAATGGTAGAAGAGCTGGTGGGATGCCTACTGACTTGTGAACCGGGCCTTTCTTGTGGCATTGTGAAAAATTTCATTTCCTCTAGCAGTTCCTGCCCAAGTCACTATGTTGGTGTTTTTATTGATTCACCTTCTGACACA
>Aam094082
CTGTCCGTCCGATCCGGCGCTGCGGTGTGAACTTTGAATTGTGGCCGTTGGATTATTTCATTAGTTTTTGTTTGGAAAAAAAACATTTTTTTTTTTTTGGGGGGGTTATTCAATTTTGTGTGTTTTGACAGATATCTATGCCTGGGATGATGGA
>Aam094100
CTCTCTCTCACACACACACGCACAACTCTTCCCAAAAACTCTAGGGTTAGGGTTTTCAAGCAAAAAGTAGTGAAATTCTTCGGTCATGCCGTTCTTAGTCCGCGATCGCCTCTTCTTCGGCGACATCACCGACGCTGCCCAGACCCTGACCTCGCCGCCGGGCTCC
>Aam094103
TCTATCGTCTTCAACAGTTATTTGGAACTTCGTCTGTTGAGGGCATTCCATCTCAGCTGGTACTACAGCAATTTGACAATGATCTCTCGAAGAAACTAAATGATGCAGTCAACGAGATAAGGCGCCAGAGATGTTCATATTTACGTTTGACGCTATGCAGAAAGGCA
>Aam094123
AAATGCAGAAACACTCTGTAGCTTACTGATATATCTTTTAGTTTCCTTTTGGCTCTTTTGGATTTGTCGGGCATAAGAATGGACCTCATGGATGTCTTGTCTGTGTGGGTGTGAGCAAATGTATGGATATATTTTGTTGTCTATATTCATTTGGAAGCCGGAGCATAGATCGGAAGA
>Aam094154
CGTCCTCTTCGACAACTCCCTCGTGGAGAAGAAGGACCTCTTCACCGGCACATTCATGCCCTCCACCGACCTCACTGGCGGCTACCGCACCCTTTCCTACCTCGACGTCACTGAGCCCAATCACGCTCCTCTTAAAAAGCTCCTCTTCTTCCTCCTCTCC
>Aam094204
TTTGAAGCCCAGCAACATTCTTCTGGACTATGACATGAGAGCCCGTGTTGGTGACTTTGGATTAGCGAGGTTTCTTCGGAGAACTATTAGCTCATCTCAAGACACATACAACTCTATTGGAATTAAAGGATCTATTGGATATATAGCCCCGAATAGTAG
>Aam094210
CTTTCTTCTCAACTTCTTGATCAGCCATGGTAATGGCTCCAGAGATGAAGTGGAAGCTGAGGCTTGTGAGTCTTGGGACGAAACTCAACCAGATTCAATTAAAGCATCCGACTCTAGAGATTTAGCAGCATTGAGCATAACTTCTGACCGGACTGTTCAAAAGATTCCTATTTCTGAAGGGAAG
>Aam094247
CTTTTCGGATCAGGTTCAAGTAAAAAAGAAGGTACTGAAGCAGGAGTGCCATTGCTTGCTGAATCTAATACAGTTTCTACTGGAGATCCATCCTCGGGAACAAAGGAGTATTGCCCACCTATACCCACCTCAGGAACTGCGGATCTTGGAGAAAAGGGAGCCATC
>Aam094298
AGCATATGCGAAGAAACGGCTATCTGTTCCCACCAACAGAGTCTTCTCTCATGATTTCTAGTTGTGCGAACCCATTGGGAAAGAGTTTCAAATCTAAAGAGCATCTGTTTGTTGTTGAGGGGAGCATCATAATTTTATTTCGTTAATTCTTTTTTGTAACATGTCATGACATAAATTTCTAATGTCAAGGTT
>Aam094299
AGAGAGAGAGAGAGAGAGAGGTGCAATTTTTAAGCTGTATTTTCCTGGGTGTCTTGTATCTTTTCTTAATATTGGTTATAAGCACTTACATAATTATGTGTATTGCTTCCTCTTGCAGATCTTAAGCTTCGTTGGAGCATACCTTGTGGACCTAATAGTGTCA
>Aam094326
ACGACTATGAACACTTCCCCGTCTCATCCCATGGTATCTACAAAGGTGGGAAGAGATTTCCTTTCTTGCAGGAAAATGTCCAAGCAGCCCCAGCTTCAGCATGTCAGCCTCTGATTAAAAACTTCTCTGCTATCGGGTTGCAGAACAATTCTGCTTGTGCTCTCTCTCTTC
>Aam094340
CTAATATTGGAATAAACATGATGTTACCAAATTTTTTCGGGGTCCTCAAGAATTATAAGTCAAAGTATCACTCTTTATTTTACTTTTCGTAGATAAGATCTAAGGTCACTCTAAGGTACAGTGATCCACTCTGAGATATTTAGAGTACAACTAAC
>Aam094350
GCAAAAGTTGGGATTTGGGGGAAAAAAAAACTTTGAGCAATTAAGCCAGCCCTTTTTCCTCTAAACCCCTTAACTCTTACACCAACCTAGAATTGGTGTAAGCTTACACCCAATTCTCACCCAAACACCTTACCAACTCTTCTCATTGAAACTTCTTACTCCCT
>Aam094385
CTTGGAGTTCGGATGGTTTTCTTATGTTACAGTTTGTATTGTGGGCTATCCGCATTAAGGCATTCAAAGTGATATAAATGTGAACCGATCCAATAATATGATTCACACCCCAAAATCGAAACATTTAAAGAACTTCAATGGCTCAGTGGAACTTAATATGAGGCTATGAGACAGACGTAAC
>Aam094393
GTCTAGAATCCCTCCATCTATTTTTCACGCAGAAGATGGGGAAACATTTAGCACGTTTGATTTTGATCATACTTTTGAGAGTCACTTGCACACAAGTTACGGAACGGACTATGAGAACGAGTTATCTCATAGACTGAAGAAGAAGGAAGGAAG
>Aam094424
GGGAAGAAGAGGCTGCTGGGACTGGAAACCATGTTGCCTGTTGAACCTGTGGAGTTTACCCTTTGTCTTTATGTGTAATGTTGATTTCTTTTTGTACTCTGTATGCGCAAAGACAAGGATCATAACTAAATAAATCGATACATGAGTAAGTGCG
>Aam094448
CTTTTAAAGAAACAGGATGGAGGGGAACCTTCCAGCCTACACACTCGCACCTATCATTGATTAATCCAATTAAATCCCCAAGTTTAATAACTGCAGGGATTGAACCTGGAACCTCCTCCTTAGGTGAGAGTGGTCTTACCAGCGGTTAGCCC
>Aam094453
TCTTCCGATCTGAACTAAAGAGAGGGAGGGTTGAAGGTTAAGGTCTTGTTGACAAGGGGAGAGCTTGAATGGTTGATGGCTCAGTTGGAGGAGAAAAAAGAGAAGAAGCTTGAGGATGTGTTGGTGGAGATTGAAAGAGAGAGGGAGAGAGAAGGAGAT
>Aam094467
AACAGTTACATAAAAGTTGCAGCATTTTCCATTGTTCAGGTTCAAAACTGTTAGTACCAGCCAGCAGAGGTCCTACTGCATTTTCCATCTGTCATACTTCACAATTGGTGTTAGGTGGTATCAACCGGTGAACATAGCTAACTTGGCTTCTGGCAGAGGC
>Aam094480
CACCGACTCGTCTCCTCCCTCTTTCTCCTGGTCAATTAATCGGTTTCACACTGATTCCAATAAAATAAAAAAAACTTTATAAACAAAGACACAGTAAGTCTCAGCGGAGGGGAACGTTTCTTCTGTCCTTTTCCTTCCTGTCTTCCTCTCATTTTTATTAGCAACTATTTAGTACTTCTTCTTCTTCTTCTTCTT
>Aam094488
AGGAAGAAAAGATGATGTATTGTAATTTTGTGTAAATATACATGACGAGTTCCTGCGAACCTCGAACAGCATGGGTGGTTGTTGAAGCCAACTTTTATAAAAGCCAAGAACCCAAGATAGAATAGGCCCCTCCTCAAATGATAAAACCAGTTGCCT
>Aam094502
GCCAAGAAGCAAAATATTAGTGGCATTCCTAAACTTGATGATGCCAATGAAGCCGGTGGAAAGAATTCTGAGAAATGCACATTAATTCTGACAGAAGGTGATTCAGCTAAGGCTCTCGCGGTGAGTGTTTTTAGTAATACTCTTCTTTTTTACTTCATTTGTTAAGACGAGATCGGA
>Aam094509
TGAGCCACGGATCGCATCGCTTGGAGCTTCAATTAACTTTATTCAGTGCTTGACATCCGCTTCCGATAGGGATAAGTTCCAGGACCTGTTGCCAGCGATGATGAGGACGTTGACTGAGTCACTGAACTCCGGGCAGGAGGCCACTGCACAAGAA
>Aam094529
TTAAAGTCAAGGTGTCTAAATTGGATTCTGGTCTTGGACTGAGATGCAAACCCTATTTTGGAAAATAATAACAATTAATCTATCATTCCAAAATATCCCATATTTGGATATGATACAGTCTAGAATATACACAAAAATTCTCATAATGATCCGACCATAAT
>Aam094531
AGAGAGAGAGAGAGAGAGATCACTTGCTTTTTCTCAAGAGACAGAATCACAAGAAAACAGAGGAGACAGCAAATTAACAAGGAAAGGAAAGAGAAAAAAAAAAATGGGGAGAGCTCCGTGCTGTGAGAAGATGGGGTTGAAGAAGGGCCCGTGGACGCCGGAAGAGGACCAGATACTGGTGGCCCACACACAGAGA
>Aam094554
CCAGCGGCAGCGGTCGTTGCCGTCGGCGAAGAAGCCGCCGGAGCCTCTCCGGCGAGCGGTGGCGGACTCCCTCTCCGCCTCCTCCTCCAACCTCCAGGCCAGCTCCTCGGCTCCCTCCACCGAAGCTTCCAGAACTCTTCGGGACTACTTAGCAAACCCATCA
>Aam094585
TCGTCTTCATTCCCTTTCCTCGATCCGAGACACGAAAGAAATATTTTTACCGCCACGAAACAAAATCCTCGATCGGATCCGAGAAAGAAACAAAAAGCTCCCATTTGAAGCAACTCCCGCCGCTAACAAAAACTACAACGAACACGAGAG
>Aam094587
GTCGCATTTGGTCAGGCTATCTTGTTTTAAAGGAGCCCTACAGTGAGGGTTTCCAATAGAGTGTACATGGTTTATTTTTTCAGATTTCATTATGACCCATCAACGTCGGTATGTTAATATTTAGGAGTGGGAAACTTTTTGTATTTTTCTGGGTCAATGCCTCCTGATATGGTTGATTGTATGTAAACCTATTCA
>Aam094610
CCCACAAAGGACCCTGTTTCATGAGGAAACTAGGCCCTGCCACCTTGGGAGCAAGTCTCACGTGAACGTTCTGCTTAAGCGAACACACAAGAGAAAAGTCACCGGGATCTGTATTTTGTGGATGAAGAAAGAGACCATCTTCTCTGCACCCCCATCCTAAATGGGTTGGCCATCCAAGATCGGAA
>Aam094632
TATAAACATGCTAATTTAGTTAGAATTAGCAAATTAAAGCAGTCTCAACCCTAGTACAAACATTCAAAACGGGCTTAACATCCTAGATGATTCCAACTTAAGCACATTATATAGCAAATTAAAGCAGTCTCAACCCTAGTACAAACATTCAAAAC
>Aam094700
CTCCCTGCTGCTCACCCCCGCGTATCTCCTTCTGGCTAGTGGACCGGCAATCCCCGTGTGCGCGCTTGGCATTTGAGCGCAGGGCTCGCCAACCCCGTGTTTCTCCTTCTCTTCCCTCGGATTCTTTCTCTTCTTGTATTTTCTACTGGC
>Aam094707
CAAATGATGATGCACCTTGCTCTGAAGACTCTTCTCTCAGTAAAAGCACTGGCAAAGTATCTCTTTCGCCAGTGGATGTTGGTAATCACGATAATAGTAATTTTCTTTTTGATGGCGCTTCTTCTCCGGTGGTGGAAAATGGCACCAGGTTGGGTTTTGAAGATGATATCTGC
>Aam094784
AGAAAACCAAGTTATTAGTTTATTTTAAATTTATTATAAGTATAGAAATCATTTATCTGTTTCTGGTTCAATGACTAGCCTCACCAACTTGGCATTCAATATCCCTGGCCACCTATCAACTACAACAGTTGTGCTTGTTGAGTTGGCTTCATAAATGTTCTCACGTAGCCAGC
>Aam094802
TTGTCTTCAAAATGCCCTGCTTTTGTTGAACAAAAATGACCAGAAAACATTAAAATCCATGGCTTCAATCACTGCTTTGGACGAGGATGATGTCAACCAGGTCAAATGTGGCAAGAGTTCCAGCCACAAGAACACATCACTGGGAGACTCAAAGGCTACAAACATGACATCGGCAGTCAACTTGA
>Aam094824
TGTTAGGTTAAGCATATATTGAAGGTAGATGGTTGCATATATATTAAAAACTAGGTTCATGCATTCTTTAGACTGCATGTTCAACGGCTAACCTAACCTCTGGAGGGCATTGGGTGTCATTTGCCCATAGGAACTTGTTTTTTAAAGCCTCTTCAGAATGC
>Aam094829
TCTGAGTTGCGTAGTTAGGTTCTTTATAGTAGGCGCCAGCTTAGAGTTAGCAATTTAAATTAGATTAATTTTAGCGTAACATAGGGTTAGCGTAGCGAATATAGCATAACATAGTTTGGTAATCATAAAGTAGGGTTAGCGTAGTTAGGTTCTTTATAGTAG
>Aam094836
CGCAGCTTTAGAAAAAGATGACCCTGAGGTGATATATAGCCTTGGTATCGAGCTTGCAGTACAACGGAAGCTTGATGAAGCCAAAGATGTTGCAGTGAAGTATGTGGAATTGATGGGTGGAAGCTCAGTGAATGGTTGGAGACTATTAGCTC
>Aam094845
TCCCAATTTGGCTAGTGTAACTGTGATGCCCAAAGCCATGGCCAAACATAGAGAGAGGGGGAGAGGGGTACCCTCTAGGCCTGTCAATGGGTCGTGTTTGGATCCGCACCTGATCCGAAACAGGCCTGTTTAGTCAGGTCTGGTTAGATTTGTATACCCGATAAGAGA
>Aam094850
CTCTTTTTTATATTTTAATTTATTATGTTTTTGTTGTTGTTGTGGGGGTTGGGAGTGGTGGGCCTGAGACATCTTGATATTGAGGTCAATGGTGACATTATTTTAGGCATATGCTCTCACCCTTTGCCAAACTTTTTGTTCCCATTTGGTATCGGGAAATCCCAAACAAAC
>Aam094852
CTTTCAAGTCCATGGAAGGAAGAGACATTTGTTCAAGGGAAAACATGTATGATGATAAGATTCATAACCGAAATAACCCTTGTGAACCAGAAATTAAAGACCCGCCCTATCTTTCTCGACCAGTTGCAAGAGTAAGTGCCTTCAGCATGTATAA
>Aam094871
AGGTTTCTTTCGATACTTTTTAGCTTTTTCAGAATTTGATTAGGGTAATTTGGAGGCCTCCTAGATGAAAGATCAAATCTTGATGCATATTTTCTTTTTATGTGCTCACATTATCTGCAACTATATGAGTCGAATCAGCATATATTGGTGTCT
>Aam094910
TTATAGAAAAAAACATCTTGCAAGATTCAAAAAGTTCAACATAAATTAACAAATCAGAGTAGAAGCATCAAGCTCAAAAATGGCATTAGTGATGGATTGACAAGAAATATAAAGACTTGTACTATGTGTTGTATGTAATTGAGGTAGGCATATTTT
>Aam094911
CTAGTGATGTGGAGGGTAAATTGATGGAGATGCTGATTAAAGAGGACCCAGGCCTCGGAGCAAATTATGTTCTCTCTGCTAATTTAGCCGCATCATCTGGTAAATGGAGTGATGTGGTCGAGTTAAGAAGCAGCGCTGTCGAAAGGGGGTTGTAGA
>Aam094919
CTTTCCGCTATCCTCGATCCCAATCCCATCGACAAGAAGGAAACCCTCACCTGTATTAATACGAATTCGAAACCGATCGAAATCGCTCATGCCTCCTCTAAAACCCGGCTCTAAAACTCCCCATCGCCCCTCTGGTTCCTCCCTTTCATCCTCAAACCCTCAGAAAGAGAAGCACCACAAGAA
>Aam094926
TTCATTTTCTTATTTATGACAAGGGTTGGATCAGAAATCCAGTACCTTCAATTTTCTTATCGCTTGCATTTATCATGCTTTGGCACAAGAAACACGGCAGAGGGAAACAGATGAAAGCCTTCCATATCATGCCTCCCCCTAATAGGAACCCTGTTG
>Aam094932
GTGGAAGCAGTTCTCAAGTGTTTGGGTAGAATTCTAATGATTTTGTAATCATCATTTCAAAGGTGCCTGACAAACGATCAATTTTTACAGGAAATCTTTGTTGAATTAACTTTCTAGTTTGTAAAATGCTCTGTCAGATTAGCTTTCTTCGCC
>Aam094948
CTTGATTTGTTTCTCAAAGTACTGCAGCAAGCAAATTAAGATGGCCACTAACAACAGCAGCCCAAGCTCCATCCTCATTGAGGGGGAGGCAGTTCTGATGCTTGAGGTTGCAGTGTCCGAGTCCACAAACTACACTCCCTCTCTCCTTGATGATGGGACCCACGGCTTTGTTCCTCAAGAGGTCTCCCACGAGAGAT
>Aam095012
CCAACACTCGGGTGGACTCGGTTCTTCCATCCACGGCGAGGATGGAAGGGTCTTGTGCACTTCGATCCCAACTTATGGAAATGGCGAGGAAGCAGGAAACGAGGACGGTTACATTGTGGGAATGTCGACCTGCTACCCGAAGCCTGGCTCCGTCAAGATTGCAGACGGAGAGCTTCTTACTCTTGAATCC
>Aam095050
TCTTCCGATCTATGCTCAGAGTGACGAGGTCTGGGCTATTAACATAAAAGTTATTGGATTACCTGGGATCCTGTCAGTTTTGAGGCCAGAGTGACGAGAAGCAGTAGATATGGAAAGCAACACCAAGCAACCAGTAAATTCTGATTTGTGTGCAGT
>Aam095051
CCGAGAATGTCATCGCCACGATGCTCGCCACGCGTCTTCCACCCCCAATCAGACGGCGACAGACCTTTTGAAGAAGCTTCTGCTGGCGTCGCCTCGACACGATCCCAGAAGTTAGCAACCTTGTGTTTCACTTATATTCTCATTATTAGACCAAAC
>Aam095062
ATCTTGTTGTCCTGCCCCCTTCTGATAATTGAGAAAGAACTTGGCTTTTCACCTATCATCAATGGTTCATCTGGAACTACTGCATCAAGGTCGGATTCTCAGTCTCAACGCCCAGCGCACAGCATTCACGTGAATCCTAAATATTTAGAGGCA
>Aam095104
GGAACCTATTGCATCTCATAGTTGAAGTCTGCATCGCAAGGAAACTGATTGACACATCAGCATACTTTTGGCCTAACTACGTTGTTCCATCTGCATCGTCGAAAGACTCCGTGTTAGTTCAAGATTCTTCTTGGTCAATGTTCATGGAGGGATCTCAG
>Aam095112
ATCGAGGGCGTCGGTGGTCGAGGACGTCGAGGAGGGGCCGTGATGAGACAGATCTGGTCCTTGGATATGGACTCGGGAAGACGAAGTCAATGGTGGATCTGGTTGATGATGGCGCTGTTGTCGAAATTGAAGAGAGGCCGCTAATGTTGGACCTTCG
>Aam095113
AAGAGAAAGGGAGTGACAGTACAATGAGCTCATCGCGCGGGGTTCAACCTCAACTATTGATGGAGATGTGTTATTCTTGGCCTCCGATCAGTGAGGATCTGGACATTCACATTTCATTGTCGTCGTCTTGGCGAGATCAGCAGCTAGGTACTCCATGG
>Aam095131
CCTATCCTCTCGTTGGGTATGATGATTCAATTGGACATAAACATTTCGAGTGAGAGGCTGAGATGTCACTTACCTTGTTCATCTGTATCAGAATCCTCTAACTCTCTTATGTTTCCCGATGTAGATAGTTCAGACGAGGAGGAAGCTGATATA
>Aam095189
GTGGTTTGCTCAGGGGAAAATGGACCTGTCGACTGAGAAGGGGATTGGTTCGGGACATGAGCGAGAAGGCATTTACTATTTGGACGATTAAGTGACCTCTACGGGCTTGGTTACAGGTCAGCTTGATCCAGTTTTACCGTGGCACTAGCGACGATAG
>Aam095190
TGGGACGTCAGCTACAATTGCAGAAGCAGGGAGATATCCCAGTTAATCGCCCAGGGCAACTTCTCAGCAGTTAATGCCTCCAATCTTTCTTATATGGGACGTCAGCTACAATTGCAGAAACAACAGCAACTTCTGTGCCAGCAGCAACTGCTGCAACAGCAGCATATCTCTACTTTAACTGGACGTGAAGTGATCAA
>Aam095191
ATTACCGGAGAGCAGTCGGATTTCTTCTACGAAACGTCCGGCTGCTCTCTCGGGGAGGCCGACAAGCTGCAATGGCTGGAAGGCAGCAACTGCTTGATGGTTGCCGCTTTATTCCCGAGGACGGACAACTGTTTCATCGGGCTGTTGGATTTTAGAGAGAAGGGGGTTGTCTGGTCTTGGTCTGATGCAGGGACC
>Aam095202
GAAACTCAGAGGAAAGCTGAGGATACATATCAAATCGATGTCCAACCTAGCAATACCATTGAAACATGCAATAAATCACATGGGATAATTAAAACCAGTCGAAATGTATTCGTTGCGAAGTCAATCAGCTTGGATTTTCGATTATCACGAGGAATTGCAC
>Aam095208
CTACGTTGCATTTGGTATTACGTCTGAGGGGCGGTATGCAGATATTCGTTAAGACCTTGACTGGTAAAACTATCACTTTAGAAGTCGAGCCTAGTGACACGATTGAAAATGTCAAGGCAAAAATTCAAGATAAAGAAGGAATTCCTCCCGACCAG
>Aam095240
GGCGCCTCTACCAGAGCTCTCTCCTCACATTGCTTATAAAAGGGAGAAAGCAACCTCTTCTTTGTTCAAAGGACCATGTGATCTCTGACTCATCGATTCTCTCTCTCCTCTCTCCTCCCCACTCCATTATTATTCTACTCACACCCCCCCCCCCC
>Aam095301
GGGCATTCTTTGGATGAACAAACAGAGAAATCTATGGCCCAAAGCCCGGACGATTGTAATAGCTCAATGTTAAGCGATAAAGTAGAACAATCTTCAGAATCTGCTGGCATCGATGCTGCTTTATCAGAGGATGACGCTAAGTTGACAGCCGG
>Aam095316
TGTTAAGGAGAATCTCTTGAACAACATTTTAAGTGCCATTCCTTCTGATCTTAGCAGGGATGAATGGTTAGCTGCTCTACCAAGAGCCTTGGTTGCAGGATTTATCAAGACCGATAAAGATTTTCGGGAGAAAGCACAAACTTCGAACTCAGA
>Aam095323
TGTGATTCTTCTCTTTCGACGATGGTGCTCGTTTCGAAAGCACTTGGGGCTGCCCTCCTCCTTCATTTGCATGTCTAGTACTCTGAGATTGGTCTGGGGGTTTCTTTTTCTTTTTCTTCTTGCAATTGTTGGGGTGGCAAGATTGTTTGCT
>Aam095351
CGATCTGAGTTGTTTTTAAGGATATGGAAGTGAATGACATCCAACCAGATCCAATAGCATGCTCTTCTCTCATGGAAGCTCTCAACAGAGGATGCCAACCTACCCAAATTATTGAGTTGTCAGAGTTAATGTGGGAGAAAAACATCCCTTTTAATT
>Aam095464
GCTCCAGATATCGCCCGAATACTGTAATGGGTTTGGATGCGGGTTTGGGCTTTTAACGGGTCGGGTCTAGATCCGATAACCCAAACCCAATATATAAGTCAATGGGTAATTGGGTTTAACCGGGTTAATGGGTGCTATACCTACCCAATAA
>Aam095468
TAAACAAATTCTTCAAAAAATCACATCGCAAGATTCCAAAATAGGTCAGCTACTAAGTCGGCTGCTCAGCCGACAATTGTTGAACATTGTGCTTTTGAATCCGACCCGCATTTGAAGATTAGCGCTGACCCGCCTTTGACCAGTCGTCGGC
>Aam095533
AAGAAATCCTCCACGGCAAGAAAGAGAACAAGGATACTCTCAGTTGGACTGAGAGATATAAGATCGCAGTGGGTGTAGCAGAGGCACTCGATTACATACATGGCGGTGGTAGCGCACAACCTGTCATCCACAGGGATGTTAAGTCCTCAAATATTCTTCTGTCTGATGATTTTGATCCACAGTTGGCTGATTTTGGAC
>Aam095536
GGTTGTTAGTAGAAAGTAAGAGGTTTGTTTTGCTATTTTAGTTTTCAAAGATAGAGGGTTAACTAACCCACCAACTGTCCTCTTCATGTCTAATTTTTTGAGGTCAGCAAAGAATATGCTATGGAATCAGAACATTTACAGTAATTCTTAG
>Aam095539
GAAAGCTCTGTGTGCCTCAGAGTTTGTACTCATGGCCATTCTTTGTTGATGTTGGAGGCGAGATCTATGACCCAGGGACTAACTTGTGGGTCGAAATGCCAGCCGGTATGGGAGAGGGTTGGCCGGCAAAACAGGCTGGAACAAAGCTGAGTGTAGTAGTGAATGGTGAATTATATG
>Aam095541
TGGGAGCGTGTTCAGTTCTAGGCTTAGCTCAACATGCCTCTCTATTAATTCCTATAATTTCTCTTAGACCCTCCTAAACGGTAATTTATCGGGAGAAAACTAATTTTCATCATGGTTTATACTTCTCTTGTTTCTCAATAGAATTCCTAATGTCCAA
>Aam095575
CTGTGCAATTAAAGCCACAAGAAAATTTTAAGTGGCTTGCTGGACCATGGATGATGTGTTCCTCCCCTTGTGACGGAGGAATTCGTTACCGAGACGTGGGTTGTTTCAGAAGCACGGAAGATACATCTATTGAACATTATCCTGTAGATGATAGTAGGTGTTCAGAGGAAGTAGCC
>Aam095578
TTCCGATCTGAACTGTGCCTTTCTGAATCGTCTATGGTTCTTCCTGTTTGGATATGTAAAGAGAGGGGAAAGAACCGGTATATTATGTGATGGATCATATATATGTGAGAATTACTTTGCCATAGTTTACAATATAAACAACTGTTGTGTCTAAGTTATATGTAG
>Aam095594
TGCAGTAGAAGGACCACCCGCTTCTCACTTTCGGTCGCATGAGTTGTTCCCAATTTCTCTCCTTCCTCTCTCCTCTCACTTGAGGTCGATCCGGCGGCGATCGTTTCGAATTCTCGCCCAAAATCAGCGATTTAGGCCCTAATCGATCGATTCA
>Aam095597
CTTAGATCTGGCAGAGACTATGAAAATGCCAATGAAGAGTCTGATAAGTCTCCTAAGTTTTTGGGTTATTTTCTTTTCCGTTCTTCTTACAAGAGGCAATCATCGGACTTGAAAAGCACATCATTCAAAGATCTCAGTGCACATGTTGCTTCTGTTAACAACATTTTGGAAAACCA
>Aam095607
GTGAGACTGAACGAAACGGTTAGATCAGCAGAAAGCAGTCAGTGTTTCCGTGAAGCTATGATCGGGTTCTTGAGGATGGCAGAAGGCGAGATCACAATGCTCCAAAGCCAAGAGAGCGTTGCACTCTCGCTTGTAAGGGAGATAACTGAATACTTCCATGGGGACTCG
>Aam095612
GAGATATGTTCCCTCTATTGGGCCGACTATTTTGAGGTGTCTTATAAGTTGGATTCTTACCCCCCTTCTTCCTATGACACTCAACAATCTTATGATTATGTTGGCTACATTATAAGCAAGCTCCAATCACTCTCTAACAGCTCCTTTCATCATGTC
>Aam095628
ATCTGAAGTCTGTTAGTTTGGAGTCCTCGTACCTATACAGCCTCGCCCAGTTGCTAGGCAACAAATCAGTTGAAAGGCTGGAAGTCGATGTTCCTCAAATGTCTAGAGTCAAGATGAGCTATCAGAAACTGTCACCGCCATGGATCTTATGAACGTCTTCCAGCGAAGATCGG
>Aam095635
TGAAAAAAAAAAAAAAAATCAATCAGTCAGTCAATTTTTTAATGTCTATTTAATACTACGTTATTCAATATTGATGTGATTATTCATTTATTTTATTATATGTTAGTTTTCCATCAAAGAAAAATATGTTACATAGTGTAGTCCTGAGGGGTAGTGGGC
>Aam095647
GGGGTGGGCAACTTTCAAATGAGGCAAGGAGTGCACTAGACTCGAATGATACTTGTGCGTGTCTGAGCAACTTCGGGTATCCATGATCGATTCGGCCCCGGACGGGCTGGCTGGCACCCCATCAATGGCCTTTCTTCCCGTTGCGGCGAGGGTCCAGTGTTTTTCTC
>Aam095675
TGGACGATAGTTGGGTTCCTCCTCTTCAACTCGAAGGTATCAGATTGGCCTCGTGTTTCGTGGGTCCCCTTTTTCCAGCTTGGCTTCAACATCAAAAGCAAGTTTTTGCGCTGGACTTGTCTAGCGCAGGGATTTCAGGTACAGTTCCTGCATGGTTCTGGAATTATTCCATCGG
>Aam095691
CCCAAGGCCAATGCCATGCCTCCATGAGATTGGGCCACCTCCATTCTTGACCAAGACATTTGAGATGGTGGAGGATCTACATACTGATTCACTGGTCTCTTGGAGCCAAGCAGGGAACAGCTTCATTGTTTGGGACCCTCACAAGTTTGCAAGCACTCTCC
>Aam095699
TCAATTCCATTCTTCAACTGATCTTCCTGCGATGATCAATGGCGCGTGGAACCAAAAATTGACCTCGATCCCAAATTTTAGGGTATCACCATTTGCTGCTGAATCTGCTGTCTCTTGCCTTGTTGTGGGGGAAAATAGCAAGAGAGTGCTAAAGCTGCG
>Aam095707
TCTTCGTAAAGGCCTCTGTGCATACCTGCTTTTCTTCACGAAACAACTCAATACTAAAATAATCAAAAACTCTGGTCAGAAAGCAAGAAATATCAGTTTTCTCTAGCTTCCATGAAAGATTTGAGAATTAATTCAGCAATATTCACACTAATGTTTTTCT
>Aam095728
ATTCATCCAGTGGCTGAGGAGCGAGTTTGCGGCGGCCAACGCCATCATCGACTCGCTCCTCCACCACCTGCAGTCCACCAGCGATCCCGGCTTCTATGACCAGGTCATCGGATGTGTCAGCCACCGGAGGGTCAATTGGGCTCCGATCCTCCACTACCAACACTTCTTCCCCATTGGGGAAGTC
>Aam095763
AGAAGAAGAAGAAGAAGAAAATCCCATTCCCCAACTTATTCCTGGAAGCATATATGATCTGCTTAATTTAGACAGTGAAATCATACTGCCATCTAGGTTTACAGTCAGATCGAGATCCTAGTTGACTCAAATAAGACTTGACCAAATATACAATACA
>Aam095780
TGCAGACCTAAATCGTCCGGTATCACCCCACGCTCTCCAATCTCATCCAACCTTTCCTTGTAAAGGTTACTGAAGTTCTCGATTTCATCCTTTCTAGGGCATTCGTATCTGAGAAGAAAGCAAATCATCAGTAAGAGTAAAATTGTGATGGCCG
>Aam095782
TGCTTCTTCAAGCTCCATTCTGCCAGCAGCACCAGCATGGACAAGCGCATTAAATCTCCCAAAGACTGACCCCAGCCCCAGCCTCCCATCCCTGAACTTGAATTTGAATTCACCATCATCATCATCATTTGACACTCATGTGAAATCGAGCCCAAAATTGTCACCATC
>Aam095793
GTAATTGTAAAACCTGAACAAGGTTCAAAAGCAAATTGAGAAATCAGGTGCATGGGGCAAAAAGATTGATGTTCTCAAACTTATGATACTAGCGGTCACTTCTTTCTCAAGGCATTATACGTCCTCAACAATGACCAGGGATTGTCAATCATTG
>Aam095795
ATGTTGAAGAGCCTACTTCAAGTGGTCAGATTGCATCATCAACATCTGTTCAAGAAGCAGAGATTGCTGATCATTCCACGTCACTAGCAAAGATGCCAGAAAATCTTACCTCCAATTCTGATCATCCACAGTCACCAGCAGAGATGCCAGAAAATCTTACAACCAGGGAACCTGAGAATACAGATCGGA
>Aam095830
TTCCGATCTCTCGTGGAGGACCAGAGCTGTGATGGTGATCGCGGCCACGTTCGCCAACGCGACTTATGAGAGGCTGCCGGTGGAGGAGGACCAGGCTCCGCCGGGGTCGGATTCTATCATGGGATTAGAGCAGAGTAATCAGAATGGAAACGGCGAGATCTCGCCGATGGCGATGTTCAATTTGGACGAGAGA
>Aam095895
TTGTAAGTCAACGTGTCTGTACTCGGAGGAGACTGTGTAACGAGCGCCGAGGCTCGAATGGTTTCATGGTTGGAAGGAGAGCGGTCTCGCTCTTCCGCATCGCTTTTGCACCCTGAAAAAAAAAGCTTGGTAGGAGCATTAGAAAGAATCAGATGTTTTAAA
>Aam095905
GGGGGGGAGAGAGAGAGCAACGGCCTTTATTTCGAATTCTATCTCCCTCATTCTTATAAACCCCTCTCTCTCCCCTCAATTCAACCGAGGGTTTTTGACTTTGCTCCTCATTCTTCTCCAAAGGTTGTTGACCCTCCCAGAAGTGAAGATAATACAGAAGTTATTGAGCACATAGGAGACCATGTCCAACATTCACCC
>Aam095907
GGAGTATGTAAGGGACATGTGCTGCTGCTCTTCTGCATCAGTAACAATCATTGATGGTCTCAAGGCTGCAGACCACAAAGCAAAATGCCCTTTATGCCGGCAGGGGGGAGTATATGAGGGTGCTGTGCACTTGGAGGAGCTAAACATGTTATTGAGCCGAA
>Aam095911
CGTGGGTGGTGCGGCTCCCCTATAGTTGAATCCTTTTGGTTGCAGTCATTTTGATCTGTTGAATTCATCTTTAGTACAAGATAAGCTGTGCATGGCATTCCCCCAATAAAGCCTTTCATAGTTTCTTTCACCGTGACCTTATCATGAGTTCCCA
>Aam095953
TCTTTGTTGTTAGTTGGATCAACCCTCACAATTCCTCTTTATTTAGCTTCTGCTTATCACACTATCCCACTAGCTTCTCCAAGACTCCAACATTCTTCATCGAGCAACCTTGATGGGAGATTAAAAATTAGAATCCAATATCACACAGAGAGAGAGCAAAAAGCATAATT
>Aam095978
AGATGGAAGGATTAGGGGAGGGTGTGAGGAGATTGGGGGATTGCAGGAAGAGCATGGCGCTGGCTTAAAGTTCGGATGGCATCACCAAACAGATGCTGTGAGCCACCGTTCTGAGCTTCAGGCATTGCTGATTGTTTTTTTGAGTTCAAAGATCCCAGTTGGG
>Aam095996
GTGCCACTTCACCACAAAAGCCCTCCTGAGGTTTGTGCTAGAGATCTGGGCTTTGAAGTTGACTTGCATAGGGCTGTGCCCTATTTTCAACAAAGTGGGGGAAAAATGCATTTTCACTTGGGCTTGTGAATTATGTATACCGCCTATATGCAA
>Aam096015
GCCCTTGCCAAGCCCATCAAGGAGCTGAGCTCAGAGCCGGTGCCCATAAAGAGGTACTCATGCCCTTTTGGGGGTTGTAAGAGGAACAAGAAGCACAAGAAATTCCAACCTCTAAAGACGATATTAAGTGTGAAGAATCATTACAAGAGGAGCCACTGCGACAAGAGTTACACTTGCAATAGT
>Aam096028
AGAAAGAAAGAGAAGAAAATGAAGAAAAAGAGGAGAAGAAAAAGAAGAAGGCCATGGTGTATTCCCTAACTTGATGCATGTCTGGATGGAGCTCCCTCTTCTAGTTCTCATCATCATCTTCATCTCCCCTCCATGACCTAGAAAGACAAGAATACAGATCG
>Aam096049
TTATTCCTTTCCCCATTGAAGAGAGTCAAAGGTCAAATATTTGAATAGATAATGTTATTTCTGTTTGTAGTTATCAACGGGTTGAGAATAACTGTCAGGTCACCCCCAAATATTTCAAGTGAGGTTTTGCTCTTATTCAACTGTCATTTGATTTGTTTTTAT
>Aam096056
TGGTGAACAAAGCTCCATATGCGCTAGCAAAGAAGTCGGACGAAGGCATGGAGGTGGGCGCCAAGGGAAAGCCTCAATCAGCTGATGGAGCTTGCCCTACATTGTTTCTGCAGCCCGGCGAGTCCTATGTCAGAAGGAAACCTAACCAAGGTAGA
>Aam096062
GTGTTGGAGTCGGGGTTCCCTCATATACTTATCTTTTGAAGTCCCTAAGATTATTAGGGGTCGAAGCCCTGATGCAAATGATTCTGTTTTGGTGCATTCGCTGCCCTGGATTATTGATGCGCACTTGAAAGTTTCAGAAAATATCTTGCAGGTTATTGTGGGGAGT
>Aam096085
GAAGAGCCCAAACGGAAAACTACGGTGGGTACAAATGCTGTATTATGTCTCTTATTAGAAGCTATATAATTCACACGTATCTTCATAGAGCCCTGAACTTGCAACACTGGCTGATGTGCCTTATGTGACAGTGTTCTATATGAAGTGTTCCCTA
>Aam096089
CGTCGCCTTACGCTGCTCCTACTGCACTGCTGCTTTTACTACTATTATTGTGTTGCTCTCTCTACTACTCCAATGTTGCTGGAATGCAGTGCGGTGCTGCTGCTTTAGTTTTCCACTCCTCCCACTATGCAGTAGAATACAGATCGGAAGA
>Aam096116
CTCTTCCGATCTCTCGTAGATTTGAGAGGTGGTGGTGAAAATTGGAGAGTGGGTGATGGAAATTGAGAGGAAGAAGAAGATGATAGGGGTTTGGGAAAGATGGCCGGAGGTCGAAGAGGGGCCTCCACTGTGGGGTGGCTCGCCGGCGTGGGCCGGC
>Aam096123
TGGGTCTGGCAAAGTTGAACCGTTACAACTCATTTATCAGCATCCTCACTTCAAGCTCTGGACGAAGAAAGAGAGAGTCATAAAGGATTGGCTATTTTGCTTTCTTCAAGTGGGAAAAAGAAATAAAAGGAACGGAAAAACCCTAGGCAGGGACTCTTTCTTCGCTATCCAGATTTTGTCCCCG
>Aam096137
GGGAGAGAGAACAGAGAGAATTATGTTTTGATTTTTATGTAACTGAGAATTTGGTTTGTTTTTGTTTGGCTGAGGATGGGATTTGTGGAGGGATTTGATTATAGGATAAGGATTTGATGGTATAACTAAGATTAATGACTAGACGAGATCGGAAG
>Aam096147
TGCTGGATATCCCTGATGTTGAAGTGGTGATCAATTACAGTTTTCCTCTAACTACTGAGGACTATGTCCATAGGATTGGAAGAACAGGACGTGCCGGTAAGAAGGGAGTTGCACACACCTTCTTCATGCCGGAAAATAAGGGTCTTGCTGGAGA
>Aam096188
CTTTTTCTTTTTTAAAATCTGAAAAGGGAAATGCGTGGGATAAGATATGAGATAAAACTTTTGATTTGGGGGAAGTAAAATTTGAAAGAGGGATAAGAAGATAATTGGATTATATGGATAACTAGGATTTGGCTTCACACTAAATCCTAT
>Aam096196
CAAAACCGACCGAGCTAAACAGAAGAGGTTTTCTCTCGCGACTCATTACAATAAATTTGTCAGTCCTCCTGTCTCCCAACAACAAAAAAAAATTAAAAATTGGCCGCTCCAGCAATCCTCCCTCAGGAGGCGAAATCCTAGCGCTTCGCCGCTCG
>Aam096197
GCAGACACCCAAGTGCCTAGAGGTGGGCTGCAGGGTGAAGTTCAAAGACCCTGTGGTCAGCCAAGGCCGGCAGTGAGATGGGGGTGATTGTCGGAGACTCGCATGAAGCTGGCAGCAGGAGATCACAGGTTCCCAAAAGACAGAGGGAGGGGAGGGG
>Aam096232
TCCGATCTTGAGTGGAGAGGAGAGGACGGGATGTGGGAATTTATAGGAATGTTAACTTGAATTTTTTGGGTGTTTATTTGATATTTTGGAGGAGAAGATAAGGGAGGTGATGATAGGAGGGGGAATGATAAAAGGATATGAGGAGTGAAGTGGTGAAAGGAAG
>Aam096244
AAGATTGCAGCAGCTGAAGTTGAGTCACAACAACTTGTCGGGTCCGTTGCCGGATTCAATTTGGTCGCCGGAGTTGCAGTTTCTCGATGTTTCCGTCAATAATTTCACTGGAATGTTGCCTGACTTGATTCAGGCCGATACGGACCCTAATGTGAGACGATAGAT
>Aam096247
CTTTGATTAATTTTGTAAGCACACGGCAAGCAAAAATATGAGGTTCATCAGATGTATTTGAGTTTTCACTTCGCTTGATATAACAATAATCAGATGAATATGCTCTTTATTGGGATTCACATTGGCTGATGGTTATAGTTAACTTCTTTTACTGAATGTCCG
>Aam096285
CCGATCTGTATTCGGTGATGGAGATTGAGAGCAAAAGTCATTCTCGATCCCATTATGGCAAATTTTGTAGTCGTGTCGCTGTAACCTTTATATAGTCGGATCTCATCTCTTATAGTTTGGTTTGATTATTTCCTGAACTTTTGTGGTGGGAAGAATTATGTATCATGAGTGCATAACTTGTGTATGTTTT
>Aam096288
TAATGCTTTAATCCTATGTAGAGGCAGAGAAAAGACGTTACACCCCAAGTTTCTCTATTTATTCAACTCGAAGCAGTACATAGTATAGTGAGAATTGGGAAGGTACATAATTACAAAAATGATGTTTGCTAACATTAATAATAGAAATAATCTTTT
>Aam096326
GTTAGTATTTCGTTTCCCCCAGAAATATTTTGAGAAAATTTGATTTCAAATCTTCGGTTCCTTAGATTCGATTGTTTGAGTTTTCAAGATTTTTCTGCCCAAAAAAAAAACCCCAAAATTTGACGATTGGAATGATTGAGTTCAGAATCCAG
>Aam096327
ATAGATAAGAGGGTTGAAGCTCTGTTAGATGGTTATGATGTGGTGGACGGAAAAGAGCTTGAGACACTTGGAGAAGCGTTGAATGCGACTTTCGATCACACAGACTGGGAGGATTGGGATCATTCTGAAGTGCATGCAGGTTTTACGAGATTCGGAACTCGCAATTTGGAGCCCACTG
>Aam096336
TCCGATCTGAACTCGATGAAGCAGACTCTACTGAAGTGAGTACTCAGAAAGTGTTAGATGGAAGTTCTGCAGACGTGGGCATGACAGATCCTTCATCCACCTATCTTAAACTGTCAAATTATTCCACTGCAAGATTGTTGGAAGGTACAACCAGCACAGACTTTTCTATACCAGAAGTCA
>Aam096348
GATTCATTGTTAGCAGAGATGGGTTTTTTACCAGTTAGTTGGGGTTATTCTTTCTGCAGTTGTGATTGCTGCAGTTGGGAGTAAAATGTAGCATGACTGCAAATTTACAGCTGTTTCAGTAGGTTTCTCCCCAACAATAGATGGGGAGTTGTTCATTGGTTCTGTTAAGGGTCTTCTTCTTCTTCTTCTTCTT
>Aam096373
AGCCGATCATGGACCAGTCTCGGCCCGCAGGGGTCTTCGCCGTGGGAGCCGGGCACGTCAATCCAACGAAGGCGATCAATCCGGGGCTCGTCTACGACATCCACCCATCAGACTATGTCACTCACCTCTGCACCCTCGGCTACACCAAATCGGAGATCTTCAC
>Aam096397
TCAATTCGCTATTCCCTGCACGAAATCTCCTCCGCCGTCTAGAATTCCCAGCTCCCCTCCTCCAAATCAATTCCCTATTCCCTGAGCGAAATCTCCTCCGCCGTGGAGAATTCCCCCTCCTCAATTCCCTTGGGCCGCTGCTCAATCAAGCGCTGCACCCTCA
>Aam096405
TATTAGCTTGACACAGATGAAGGGTCTTATTTCTTCTGATAACTCGTCACAAGAGGCTTCGATTCAGAACTTCCCGTTATTCAGCAAGAGGAATGCTACAGCTAAAGAATTGCAGTACAAACAGGCCAGCAGCTTCCCACCATCTCTGATACCCCCCAACTCACAACATGTTACC
>Aam096429
TCTCTCGTAAAAAAAACATCTTTTTGGGCAAGGATTTGTGCACCAATTTCTGACTACGCTCTCTCTCTCACCCTCTTCTTCCTCCCTCCTCCTCCTCGAACCCTTGCTTTGATTCTAAATCCTGATAATTCTCTCAAATTTCAGTGAAATTCGAAGGGAAAGAGAGGCTTCGGAGCTCAAGAAACC
>Aam096433
AGGAAGTTGAAGGACCGAAGCTTTCTCTGAAAGGGAAAGGATGAAGGGGGCAGTCAAAGCTGGCATTTTTTGCCTCTCTTTTCCACCCCACTTTGATTTGTTATTTAGTATTATTGGTTTGAGCTTAGTCTCTTATTAAGCCCTCTTCTCTTCTCAAATCTGGGGCTTGTGGAGAAATCTGGA
>Aam096488
GCCGGAGTTGTGTGGCTCTATAGCGTCGTCTTCTACATACCTCTCGACATCCTTAAGTTCGTTATTCGCTTCATCCTTAGTGGAAAAGACTGGGAAAGCCTCCTCGAGAACAAGACGGCATTCACAACTAAGAAGGATTATGGGAAGGAGCAG
>Aam096490
AGGGGATTGGGGAGGAGAGGGTGAGGAGAATGAGGGAGAAGGTTGTGGAGATGATACCGACGCTGGTGTACGGCGGAGCGGAGGACGGGATCCGCGGGGGGTTGAGGGACGCAATCGATGTGGCAGTCGATGGGGTGCTCAGGCGGTTTCGGGACCACAGCAGGCGGCAGAGTGAGG
>Aam096511
CCCCTGTAAAATTGTTTAGTATGGGCTGGTGTTGCCGTTTTTGGCTTCTCCCTGACATGTTAATTCCCCTTTCGGTGGTCTTTTGCCTTATCTGGTGGCTTTTTTCTGACACGCTATTCTCTTTATTGGATTTATATTGATGGAAAAAAGGTAAACAATCTATCTCTTTCGACG
>Aam096561
AAAGACTAGTGTTAAATATGAAGTCCCTACACGTTACTTGGATGTGAATGGGTGCAAGTGTTCAGCTATCCAGATTCCAGAAGTGTTTTTACATGGGAGTTTTCTGAATACCTGAGATAAGGACATGCCTACAAATAGAATAAATTCCTGC
>Aam096567
CCATCATCGAAGACATTAATCGTAATAAATTAGTCGATGAAGGAGGTCGAGTTCGAGATCTCATTTCACAAAAGGATCTCATAAACAAAGATATTCTACGGTATGCTCATGAATTTTCTTTCTTTTTATTCTTCGGGCCTGTTCGTTTCGCCGCAAGTCATAAGTCGTAAAATGA
>Aam096577
CTCTCCCCCACCCCTCTCTGCAAGTGTTTGATCAAATTCCATGGCTGAATCAATCAAGAAGATGAGCTCACTGCCCCAGCCGAAGAAGGCCGGGCGCGGGTTCAGCAGGCGGTGCGCGTCTCTGGTGAAAGAGCAGAGGGCCAGGATCTACATT
>Aam096585
AGTTTCTAGGGTTCAAGTAGACAGGTGAGAAAGGCATAATAAGATACTTGGTGGGCAAGAATCGTTCAGGAAACCAATAATTTTCTTAGCATTTTCCTTATTTCTGCAACTCTGCTGAAATATATCTTGCTTTTATTCTTATTGATGTGCAGGCCAG
>Aam096628
CAAGGAGGAGCAAGTAGACCAGGATTTTGTAGGGTTTTTCATATTCAAACCAAGAAGTGAAATTTGTATGCTAGGTTATACTAGAACCCATAGCTCACAACTGTCTGCATGGAGAAGATAAGTATATTAGCAGTTTGGAGGGTTTCAGTTTA
>Aam096629
GTGGACTTTGTCATAGACTGAGGTGAGAGATAATACATGCAAGAACTATCTTGTTGGACAATAAGTTATTTGTTGGATGTTTACATTGAATTGCTATACTAAATGGTCCTTATCTATATGATTTAATACAAAACAGGGTGAAAAAACTAAAGGGGAGGACTCAG
>Aam096644
ACGTTTTGCACGTTGTAACAGCCGCGGTCAGTGTTGCTGGTTTGTTGGGATTGCATACAGGAAAATCCGTCCCTCTATAACAACCCGCTTTGAAACGGGTGCATGTTATGACATGGAGTAAGATATGGCTGTTAAACTATCGGCGGAGATCGGGG
>Aam096645
TGGTGTGGATCAACCATCCGATTATTCGCAGCGGAAAATCTCCACCACACAAAGACTAGCTAGTAGCTACTGTATGAAAAAAAGTTACTATTATCTACTCTTAGGTGAAAATAGCACTCCCATTCTTTAAATTGAAACCTCCATCTCCAT
>Aam096649
ATTAAAGAAAGTTTAAGTCCGTGCACTGTGCCGACATTAACTCCAAAGAAAGACGTTTCTTGGAGGACGTGCATTGATAATCGCGCCATCAACAAGATTACCGTCAAATATCGGTTCCCATCCCCAGACTGGATGACATGTTAGTCATGATGTCTGGAG
>Aam096676
GGTAGGATGTCAACTTAATCTTCTTACCCTTGTGCTCAAATCGACACATGTTCGATCGACCGTAAATGGTAACATCATTGTCATAGAGTCATGGTCGTCCTAGAATGATTTGACCTACATCCATCGTAACCACATCACACCATATCTTGTCTTT
>Aam096679
GGGGTACTCAAACGATTGTAAATTAGATGTTTAAGAATGATATACAGAGATTGATGATATGGATAAGATGGAGGTAGAAACAATCACTAAAAGTGGACTTGAATCCGAGTGCCAACACATTTTGATATAGAGTTTTAAAGACAGAAAGAGAGGC
>Aam096709
TTAGCGTATGACGTTACGCTTCTACTTCGAAATAAGCTTTTCAGTTGATCAAACTTATGCAGGACCATCTTACTGCACTTTGAACTTTGGTTCTTGTCAGTCATATTTGAAAACCATGGACCCTTAGGATAACCTCACGGTGTTGATAATCAG
>Aam096710
GGTGTTGATAATCAGTCTTGGTGGAAAATATTGGGATTGTGGGATTGCCAAATTGTTTCCTCTTTGGAACTGTTTTGTTGATTGGATCCTTCTTGCATGGAGGCTGGTGGTTGACAAAATTTGCTTAACTTGCTATGCAGAGAATACCTGGATGGTGGAGAT
>Aam096725
GGAGGAACAACCCCCCGGGATTTGGCTCATTGGTCAGATCCCTGCCGTGGAAACGCGGCGTTCCAAAGCCGTGTTTTCGCGGCCGCTTGGTGAAATTTGGGGAAGCGTTTGCTTCTCCTATCTTCAGACGCACTCCCTCTTCTACATTTCGCTATAAATACC
>Aam096777
CCTGGACGTCTTCTGAGTGCTGGAGGAACGAGAGTTCGGGTCGGTTTCTGTTATGAACCTGAATTCAATTTTTTACTTTGTTTGACTCTCTCTCTCTCTCACTAGCTATAAATAGAAAATTTTATAATCCTAGTTGAGATTGTAAGCCGAA
>Aam096780
CTTCTCTTCAAGCATGACCAAGGTATGAACCATACAGGCATATGTATACACACAACCCACAGATGTATACACATCATGGCAAATAGACGGTGGGAGGTGTGTTAAATTTACATGCACGTCCACACACACACACAAACATGTAGACACCCACACACGCCACGAG
>Aam096813
ATAGGTAATTTCCCTCCATCCTTCATCTCCATCTCGTCTTGTTTGTTTTAATAATTTCAATTCAATTCCGTTTTGTATACTAGGATTCAATAATTGTGGAGGCCGTAGGGAGCACTGGGAGACAAATTTTTTTAATTCCTAAAAGAATTCCTTG
>Aam096901
TTATCACAAACATGAAGATTATGGTGGCTTCCAATCACCTCTTAGCATCACTAGTACTCCTCGAAAGGAAACAAACAAATCACTAGATCTGGTTACAGAATACAGAGACCATAGGAGGTCAATCACTTGTTTGTCCGTCACTTCAGGTCCTGAGGAG
>Aam096916
ATCGAGATTGGAGGTTGGTATTGGTTATCTTTAAGTAGGCAAGGTTAAGCCGAAATTTTGAGTGGCAATGTATTAAAAGTTCAAGTAACGATCTATGTATTATTAGAGGACAAGATTAATCCCAAGAGTCAAATTAGTATAATAAAAGGTAGA
>Aam096917
ATCGAGATTGGAGGTTGGTATTGGTTATCTTTAAGTAGGCAAGGTTAAGCCGAAAATTTGAGTGACATCATATTAAAAGTCCAAGTAACGATCAATGTATTATTAGAAGACAAGATTAATCCTAAGCGTGGAATTAGTATCATAAATTCGGG
>Aam096950
GATCATTGCTAGAGATGCCAAGAGATTTCATCATTTTAAGGATGGGTTATGTTCTTGTAGAGATTATTGGTGAAAGATAAGCAGATTCTAATGTCTCCCCTTGGTTTCAAGGGATCAAGAAATGATCCAACATAAATGGCTTTTTTTCAA
>Aam096964
TTGGTATCTGCATTGATGAGTGTTTACATATGTGCAAATATTGAATGATTGATGCATCCAGTAGTCAGAAAAGGTGTTAAATTATCATATAGCACATGCAGTAAACTCGCACATGCATGCATGCAATCTCTTACCCCTTATTACCATTTG
>Aam096987
CTCTCCCGTGAATGCTCCACCTTTCGCCATGGCCACTGCTCGCCTCCTCCGCCGATCGCCGATCATCCCCCGATCCCTCCGCCTCCAATCGAGATCCTGCTCCACGTCTTCCACCCCGTCGCCGCCCCCTCAGCCCCAGCGCCGCCACCCTCCCCCTCGCCCCCACGAGTTCTCCAAACCCAGC
>Aam097012
TTTGGCTAATCTAAAACCGTAGATCACCTAATTTTTGCAAAAATGTTTTAAATTTCTCTTTTTAAAATGCTCTTTCAAAAATACTAACATTTGTTTTCTTTCTTTATGGATTTTATGGGTGTAATCCACAGAAAACTTCAGGAGACTATAACTCT
>Aam097022
TAAGAAGGACATTCTAGTTTCGTATTATCGAGGAGATGCCACTTAAGACAACTAAATAGAAGAAAAGGGTTCTAGGTGACCCGAAAATTTGGGATAAAGGCTTTTTCATTGTTTTCATCTTTTGTGTGTGTGCATGCGACTCAAGATCGGAAGA
>Aam097065
TGCTCTTCGTACTGTTGGAAACATTGTCACTGGGGATGATATGCAGACACAGTGTATTATCAATTTTCAAGCTCTTCCTTGTCTTCAGAACCTTTTGACTCACAATCACAAGAAGAGCATTAAGAAAGAAGCGTGCTGGACAATTTCAAACATCACGGC
>Aam097079
CATTGGACGGGGTACATAATGTCTTCCATGTGTCGCAATTGAGGAGGTATGTCAGGGACGACAGCCATATTCTGGACCATTCTGAGTTGGAGCTTCAACCTGATTTATCATACCAAGAGCAGCCGTTGGCCATTCTGGACAGGAGTGTCAAGACACTGAAG
>Aam097096
GTTGAGGTTCCCTCCTCGCTCGGAGACTATGTACATTCCGAGATGGGATCCCCCATCTGGAAATAGTAGCGCAAACATCTGCCACGGGCTCTCTCCGACTCACCTATTAATTGAGCACTACCATCCACCAAAGTAGCGTTGGCAGTTCTCCCTTG
>Aam097111
AAAGTGTCATGTGGCAGTTGGATTTGTGCTTTATGTCCATAAACTTTGGATTTCAGTCTCCATAGCATGAGGGACGAGTATTGCATTAAGATCCAATGAATTAGGCAGTGTGCCCTATGTTAGAATAAATATAACCAATACATTTGAACATCCC
>Aam097246
TGGTGCAGTTTTATGCATGAATCATAATGATAGATTGATGCATGAACCATCATATTCTTATGGTTGTTGATTGCCATGGTATGCACACAAAGAAGAAACACAGACACGACACGGCACTTCAACACATGACATTCTAAAGTTATAGCTATGAAAT
>Aam097288
GTGTAGTGTTAACTTGACAATTTTTGGTTTGCGATATGAGCAGTCTTGAGGACTTGTCATTCTATTAATGAGAATTGATAAGTGAAGTTTAGGATTGTCAGAGGTGTAGTGTTAACTTAGCAATGACTGTTTTTGTGGACCTACCACTCTATGGA
>Aam097335
ACTGTTGTTAAAAGTCTATAACGTCAAACTTTTAACGATGGTTCTAAACAAAACCACTGTGAAAAGTCTGAACTCATTTCTGTTGTAGTGCATGTGGGTTTGCGGGTTCGTAGGATCGAACCCGACGCGATTACTAATTATAACCCTAAAT
>Aam097352
ACCTCAGACCTGAAGACACCAGGCTCATCGACAACCCGAGTAGATCCACTTGGTGCCGTGGAGTCCAGTAACATCACGGCATCCCCCTGGGGAGGAGGGCACAACCTCAACAGCCTCACTTGGCTACAATCAATAAAAAGACATCAACACAG
>Aam097376
TGGTTCTTGACCACGAGAATGCCATTTGTGAACAAGAGGCATTAAGACAGCTCAGCAACCAACTCCAGGCTCAAATCACTCCTCTCCAAAACACCTTAACGCCGACACAATGGGAGAGCGAGCCTGGAACTGGAGAATCTCCCAACATCTTGAC
>Aam097381
GAAGTGTTGTTCCATCTTGAAGGTCTAGGGTGAATTTGGAGAGAGGATCAGGAACATTTGTCTTTTGTAGGCAGTTACCCCGATTCTGTCTACATGGGTTGGAGGTTCGTGTCGCAATTTCAACTTTTCTCCGTCGTTACCACCTTTGAG
>Aam097395
TGATTTTAAATTCAGAAGGAAGCGGACACTGAGAGCAATTTTCAAGCTTGTTTACAATCTCATCTCTTTGTGGAGCTCATAGTTGTGGGTACTTATGCAGCTGTTGCAACAATGCTTTTCAGGTCCTTTTCTTTTTAAGCTTGTCTTTAGT
>Aam097441
TGAAGAATGTAAAGGTTATCCTGATAATGATCACATTGATTCCTGCAATCATTTCTCAGTGAGCAGTCATGTTACTCCAATTGGTAAGGGCAATGCTTCAAGTTCAGGCAACTCCCACAGTCTAACTGCTCGTGGGTCACAGTGGAATTAC
>Aam097452
GAAGTTGCTCCCACAGCGAGGACGTTTTCTCTGTAGAAAATTCATCCAACACTTCGTCCGTAAAACAAAACTGAATAGCTATCGAGGTTTTCTCATCCAACTCCCGTCAAGTTTCGTCCTTCATGTTTTAAGGCTTTTTCTCCCTCCCGAGTAG
>Aam097467
CATGGTTTCTTTCATCTAAAAGGTTTTCCAAAGTTTTCTTTAGCAAGTTTTCTTTTCAAGCAAGTCCAATTTTCCAAGTTCTTTTCATTTTCTTTTACATCGCCTTTCTTTTCATGAAACCAAACCACCACGAATTCTTCCTTTACTTTTCC
>Aam097473
GTTTAAAAAAACTAAACGGAGTTTTTGATAGAAGTTTACTAACGTTGCTAATAACTACATTAATCGATAGAGATGCCAACTTGGCATCAGATAAACAACCGTCAGAAATGCTCCTATTATTCTTTTGTGGCATCCTTTTGCTACATTGCTG
>Aam097505
GCAGAATCTGGATACTTCATTGCCGTACTTTGGCAAAGCCATAAAAGAAATGTGTCATACCTTGGCTGATAGCTGAAGCTCATCGCTCGATCAAAAATACCCAAGAAGATCTTCAAGCAGGACATCCCTTCCCCTATAGGTGAAAAGCTCTG
>Aam097516
CGTCCGGTCGACCGCTATCCCAAAGGTCAGAAATCAGACCGTTGGCAGTTGACCGGCCGGTCGACCGGTAGAAGAATTTTCTTCTGAAAATTTTTCCAACGGCTATTTTCTGTTTTGTCTTTTTTGGGGTCTTTCCCAATGGCTCTCTTGGGTTTTCTACTCATGTTTTC
>Aam097535
TGTAGATCGAGGATTCCTGATGATTCAATGCCCCCGTTGTATGAATTCGAGTGGAGGAGCAAGAACTTCAGACTGTTGAACTTGCCGAAGATCGGTTGGATCTCGCCGGTGAAGTTGTTCCTGCTCAGATCGATGAAGACCAGTTTCGGGCAGTTGAGGAGCTCGTCGGGGATCTCTCCGTCGAAGCTGTTGTTGCCG
>Aam097560
GGGAAGCAGATAAAGAAGAGAACTTTGGACCTGGATTTGAGTCGGTTGCTGTCACTTCAGTTCTTATCTTGTAGTGGCGTCTCTACAGGCTGACAGAGCCTTAAATGTACGTTCCATCCGCTGCAACATTGATCAGGTTACCGTCACTGTTGTGGG
>Aam097565
CTGCACTGGTGGCTCTATACAGTCCAGTACAACCTGTAGCTTCTGCCTTGTTATCAAGAATTTTCCTTGGAAATCCTATTTATCTTGGAAGCATTATTGGAGGGCTTTTAATCATCTCTGGCCTTTACCTGGTTACTTGGGCCCGCTATAG
>Aam097569
CGGGTGCATCTCACAATGTGAAATCATCTTGGAATAGTTCCGTATCCTCACCGGGCACTGCAGTTGCGGCATTGAGAAATGCAAAGATGAGAAGAACCCAGGACTTGATATCAGCAGAGCAAGTTAAAGGAACAGGAAATTTGAAAGCAGGCAAGCATGTTGTTAGTCCGCG
>Aam097573
CCTCAAATCAATCTTCGAAAACATGTAAGACCCTCCTAGTCGATTCAACATATCATCAAGGCGAAGTATCGAAAATCGATATTAGTGATCTTGTTGATGGCTCGGCTGTCCACCACATGCGTCAACTTCCTCCTTGGCATCAAAATGGCTGGC
>Aam097628
ACATCAGGATCATGACACGTGTCCCATGTCATCAGGATTGCCCGAAACAAACAAGATATGCCGGCAGAGCACTATCTCGTGCACCTCTTCACTCGTTCCCGAGGCTACTCCACCTTCAGATAACACCTCCGCTCTCTGAACTCCCATGCTCTCAGCCG
>Aam097677
CATAAGAATGATTGAGGCATAAAAACAGACTGTGTGAAAGGAGCTCTAAGCGTTTTTGTTGACAGTTCACACTTTTGGATGCAATGGCTTCAATGAACTGCAAAGACTGGTGTTCGATGAGACTGTACGCGACGCGAAGAGCTGGAGCTTCTCCCT
>Aam097681
CGAAAGTGAAGTAATCACTTTCATTATGGATCTTATTTCTTTTTCAACTATTCTGTAGATTTACATTTAAAATTCAATCTCTTATTTCTAGGAAAGGCAAATTAGTTCCTTACTATAATGTGTAGTGGTGCAGGAACGAGTACTCTCAGCTTTGG
>Aam097711
TGCAAGTTAGAGTGACAAAAGATAGTTAATGAGAGAAAAGTGATTTAGAGAAAGATCAGGGAGAAAGAGAGTTAGAAATGGAGATTTGGAGAGAAATGGAGTTCGAATAAGAAGAAAGAGAGTTAAAACAGGGATTAAAGCGAGAAAGAAAG
>Aam097712
TTCGATCTCTTATTTAGAAAGTTGGATAAACATAAGAGATTTAGAGAAAGTGAGAGTGGGAGGTATAAAGAGAAAAAGGAAATTAGAGAGAATGAGTCGGGAAGGAATTTTGAAAGGAGAAAGAAAACAGAGGAAATTTTGGATAGTTTGCGG
>Aam097736
TTCGAGGCCGTGAGGGAGCTGCCGGTCGTCGGCGGGACCGGTCGGTTCCGGTTGGCCCGGGGATACGCGCTCCTGAAGACCGAATGGGTCAGCGCCGGCGATGCCATTTTGGAGGTGGACATTTATGTCCTGCACCACAAGTTTGTGTGAGAAATTGTTGTTTGGCCA
>Aam097794
GGTGACCATATAAGTTTGTACAGATGTCCGATTAAGTCTAGATAGGAAGAGAGGATGGTCATGCTTGATGCAGCTCTCCCAAATTATTCTCTCTTATTATTTTCTTTTTATTTTCTTCATATTCATGCTCCGGCGGTTGCTATAGATTAT
>Aam097828
TTTTGATAGCACTAGACCATGGTCCGAGCAGTCGTTAGTCCGATGGGCAACTCCCCAGCTCCATGACATTGACGCATTGGACAAGATGGTCGATCCAGCTCTGAAGGGGCTCTACCCTGCAAAGTCTCTCTCGCGATTTGCTGATGTGATTGCCC
>Aam097834
CTTTCATATGCATAATTTCGATAAGTTCATCGTTAAATAGCATATTCTATTCATCTTGAGCATACACAAAATTACAAGTATCCCCCTTCCAAAGCAACATATGCCCCATAAATTACAAGTATACCTCTTCCAAACAAAAGTATACCCCACAAAATA
>Aam097845
GGTCTATACAATCTCAAGTATGAAATTTGCATTATGACTTGTTATTTTAGAAAAATTAATGTTTTTATGTTTATGCGTTTGTGCGTCATTAATGTTTTTCCTGCCCCAATATTCATTTTTTTTAATTTATAAAAATGTATCCTGAGCTGACCC
>Aam097876
TCTAAGTATATTTTTTTCACGGTTCATCCATAAACAATGCTAGTTACGAATAATTCTTGAGTTCATGGAAACTATTATATATTAGAGATTTAGAGACTTTTCCGGTATGTTTCATATGGGACTATTCACTATAACTTGAGGTAATACACCAC
>Aam097881
CTTACGATTCTAGGTGGAGATTGTTAGGATTGCGACTCGAATTCGGCTCACAAAGCACTCATGTTAAGAAGGACAAAAGAGGTACAAAGGTAAAAGGGGATTTTAGACCCACATTTTTTTTTTTTGAAATATTGGTCGTAGCCTGGTGCAAGTAGG
>Aam097902
TTTCGACCCCGAACGCATCGTTCTCACAGCCGGGGCAACCGCTGCTAATGAGCTCCTCACCTTCGTCTTGGCAGACCCTGGAGATGCTTTGCTAGTCCCTACTCCTTATTATCCAGGATTCGACCGAGACCTTCGATGGAGAACTGGTGTGAATATAATCCCCGTCCACTGCG
>Aam097912
ATTCTCCGACGATTATAAGGTGTCATGTCTCACTGATATCTCCATCCCGGTCAGTCGTTACTAGAGACCTCTGTCAAAAGAAAGGTGACCTAACCCTTATTCAAACCTTAAAAGCGATTCGCATAGAAGACCAGCATAGGCAATACTCCAAA
>Aam097935
AACACTTTCTTCTACGTTTTGAGAAAGTCCGACGGAGAACTAATCGCGTCGTATTCTTCTCCGAACTTCATGTTCTTTCACTCCGTCAACGCATACGATTTTGTTGATGACGCCACCGGTGATACAAATATCCATGTAGATTTGTGTAGTTAC
>Aam097941
CCTAATCACTAAATGTTTTGATATGCATATAAATACTCACATACATAGTTATATCACCGTGTCCTCGTATCCTACATTTAAGATTGAGTTTTTCTTATATATACCCTCAAATCCTCCCTATTTCTAAAATTACCTTCCAAATCTTCATATTTCTAAAAT
>Aam097949
TTTTGTACCAGATTTTTTTTAATGGAATTTAATATTCTCCCACTTAGATAATTTCTTTTGATTATTATGAATTTGATAGTGAATTTCTTATGGAACTTTACGAATTATTTCAAATGACAAGAGCTACTGAAACAATTGTTGTTTCATGTTTGGAAAGT
>Aam097950
TTTTGTACCAGATTTTTTTTAATGGAATTTAATATTCTCCCACTTAGATAATTTCTTTTGATTATTACGAACTTGATAGCAAATTCCGTATGGAACTTTATGAGTTTTATTTCAAATTACGGGAGCAAGAGACTGTTGGTTCACGTTGGGAAGTCAT
>Aam097979
TTAGTGATGAAGAAGAGAGAGATGACCCCAAATTGGGAATCATCACCAAGAGCCTGAGCCTGTCAGCTGCTGCAGAGTTGAACTATGAGTCTGGTGGGAGCTCAAGTGGCAAATGCATCACATTGAGCAGCATGAGTGAGGAGGAATGGGG
>Aam097985
AGTGAAAGCCATCCGATTTTATTCTGTTAGGTCTGCCTCATAATTATCAAATATGCAATTTTGGAAGCAAAAATATCATCTCTCATTGACAATTTGGAGGATTAGAATGTTTTCTTAGGTGGACGCTACGTGTATGGCTTGAGTTCATTC
>Aam098004
GAGATGTGAACGATGCTGCCTGTGGGGTTGATCGAGGCCGCTGACACCTCGGACATGGATGATTTTGTTGAGGACGATGATTTTGTTGAGGACGAGGACGAAGATGATTGATTGCTTCTGGTTATGATCTGATCTTGGGTTGTTCTGCTGCACTGGAACTCAGATCGGAAGA
>Aam098010
TCTGACCTTATGAATGTTGATATTGAGTTCAAGCCAAAGACTGACCGGAGCTTCAGCTGGCACATTTCATACGAGCAAGGTGTGGTTGACATCTTCCCCGCAAGGCTCAACAGCAACTCTAACTCTTTTTACCGAAACCTCATCACTTTCGAGCAGTGCTTTTTCCGCGACATAAGAAGTAGGATCATGG
>Aam098029
TTACTGCTGTTCCGATCTCATTGTAGATTAAATTATCTTTTTGAGTCAGTTAGATGATAGAAAGGGTGTGGTTATTTATTAATTTGCGTACACTCGGGTTATACAAGCAACACACTTTTCCATCTTCTTACTGGAAATATTTGCACTTAAGCTTTGTGGACA
>Aam098034
CCGCCAGAGAGGAGGCCGTACTACGCCAAGTACGCGCGAGAGAACTTCGTCAACCACCGAGAGCTCGACGGTTCCACCTCTCTCCTCGAGCTCCTCGATCGAGCCTACACCCATCAGATCTAATTTTTAGGTTTTTTGGATTAGATCTGATCTACTTTTCGATTACACCTCTCTC
>Aam098042
TGGAACCCGTTACTATAGCACGGGGTTGAATTAAACCCGAAATCCCCAATTCCTTTTTTGGATGCAGGTCGGGTTGTCCGCTGAAACCCACTTTGAATTCTATTCCTTTTTCTTCTTGCTTGCAGATGATGGGTTTTGGGGAAGAGAGGCGGATGAACTCGCACAGGCGAG
>Aam098071
CCTCCACCTACTCCTCATCCGGCGAGGATCCGGTCACCGCCGGTCTACTCGGGATGAACCGCGGCGCCCTCTCCTTCATAACCCAGACCGCCACCCGCCGGTTCAGCTACTGCATCTCGGACCAGAACTCGACCGGGGTCTTACTAATCGGCGAATCGAACCTGACCCTTTTCGTGCCACTGAACTACAC
>Aam098073
TACCCCTGCAGAGCAACAGAGAATGACACACAGAAAATACAGAGCAGAAATTTAGGGTTTTCTTAGGCTGACTTGTAGTTTAGTTTAGGTTTTTATTTTTGTTTTCTTTTGTAATTTTTGTAACCGAGAGGAGAGGATGCTTTCATGGAGGAAGG
>Aam098083
ATTTCTATTTGCTTGCACCTCACGCTCACCCTTTGTCTTTCACGCAAGTGGGTGAATTTCTGGGTGCGGGTCTATGTCGCATCTACCAAACTCCACAATCTCAGATCCTACGGCCAGTATCCACTTAGTTCCCAATCAACGCCGTTATTC
>Aam098094
TATAATGTCTGCAGTTCTATCCCAGTGACAAAGAAGTTATGGGCAAGCCTCGACAAAAAATACAAGATCGAGGATGCCGGTGCTAAGAAGTTCTTCGTGGGACGATTTATTGAGCACGAGATGGTAGACAGCAAGACTGTGATCAGTCAAGTGCAAGAGTTTCAACTTATCTTG
>Aam098097
GATTTGCGAGAGAGGAGGATCTGAGCAGGATGACTAAAGACTCAACCTTTAGGGTTTGTTCACGTCTTTTGAGCTTAGGATTATGTCTTACTAATTTTGCATTAATTAGATATGTTTTGGTTGGGATTATGAAGAATGGTTATTGTGTTTAATGTTTTGAGA
>Aam098109
TTCCAACTCGTCCTCAAAGCGCCTTCTCCCCTTAACCTTATTGCCTTCATCTCGATCTCCCCGGCAACATCGACCTCAGTCACTGCCGTGCAACTATAACTGTAGATCTTCCCCGACATCGACCTCCGACGCCGCCGCAGACTGCAGATCCT
>Aam098114
CTTACAGAACAACTGGTGGAGAGTAATACTTCTTTGCAAGCTGCTTTATCCGAGGTTGCTGCATTGAAAGTGAAGATAGAGTCACTAGAGGTTCAGCTCATTCAGTCCAAGGATGATCTCATGGATGCTGAGCGGTGCCTTGATGTTGCACAGCAGGAAG
>Aam098128
CTCCTGTCGGAGCTCGGCCGCACCCGCGGCGACAAGTCCCGGCCCGACGATCTCGACGGCTGGCAAGACGAGCTCTACGGGGAGCTGAAGCTCGCGGTGGGGCCGCACAAGCTGCCCTTGGGCTTCACATCCAACATAGGCTCGGATGAGCTGTACCC
>Aam098168
GAGGAAGTCAGGAATCACACCTGATTCTTTGCTTTGACAGTTTGACCGAAGAGGAAGTCAGGAATACATTTGATTCCTTGCTCTGATTGGGGAGGAAGTCAGGAATCACACCTGATTCTTTGCTTTGACAGTTTGACCGAAGAGGAAGTCAGGAATACAT
>Aam098229
TGAGAATCTGATACGAAATGTGAGATGAACATGAAATACTGCTTTTTTTCTGTAAATTTGGTCAGAAAAACTGCAGAATGAATTCCTCTATTCCAGTTTGCTTCCATTTAAGTGCACTTTCTGTAATTGTTATAAAGCCTGTGTCCTGGATAACTATGACCTCTCC
>Aam098274
CTGAATAACACATTCGAAATCGAGCATGTGAAAGTTGGGAGAAAGACGACATAAACCCTAGATTAGGGTTGCCTTCACTTATATAGATGATGAAATAAGATACGAGTGTGGTATGAGTTTATTACCCAATACTCAAATACCCAAATAACTACACAGTCA
>Aam098309
TTTCAATGTTGTCACCGTGCAACATAGGTTTTAAGTATCAGACATGGATGGACACACATGTCGTGTCACAGTGTTGGACACGCCATTTTTAGTTAGGGGAAATGTCCTACGTGGCTACATGTCACAGAATTTAACTTGTTTGAATTGCCG
>Aam098318
CGGCGCATCAGATGACGAGTTCCAACATGAGGGGGCTAGAAGATGTCAGTGTGTAATTCAGTAGATTTAATACTTCATACAAATGTGGATCAAGTGTGTAGAGGCAAACTATGGCACCTTCTCTAGCAACTCAAGGACTAACATGGCGGATAAGAGA
>Aam098350
CTCCGATCCTCGGTTCTTTATGTGAGATAAAATAAAATTCCTCTAAACATGTTCCCCTTGAACTTGTGACTTTTCTCATCACAAGTGAGTGTCAATCAACTCCAATTCTCTCCTAATCTCTGACATTAGTTTCATTAAAAATAATTATATCCGCC
>Aam098367
CCACTTTCTAGCGGATGGTTAATAAAGTTTTCAAGGAGCGAATCACAAGCACATTGGAGGTGTACATTGATGACATGCTTGTGAAGAGCCTCCAGTGTGTCGACCACCTGCAACACTTGAGCGAGGCGTTCAATCGTCTCCGGAAGTATAA
>Aam098379
TTGATTTTTTTGCCTTTTCCCCTCTCCCTCCAGTTGGGATCAGTGAGCAGTAAAAGAACAGCAACTGAGTGCCGAGTTGAGTGAAAGACAATATCGACATCTCCTTCCTTCTACTGTTAAGATCAGCGAGTCGCAACTGGATGGTTTTGATCTATTCTCCTCTGCTTCCC
>Aam098393
GCCAAGGAGATTTACACACGACAGGATCGAATTTTCCCCTATCCCAGGGGAATGATGAGGATATCTAGTGGATTGGTTTGTTTTACTTGGTTGGGTCATTTTATCTAATTATTTTAGTTGGTTAAGTCATTTTATCATAGTTTATTTTAAT
>Aam098395
ATCCTGACCCTCTCGATGTCGAAAAGGCCAAGAAATCACTCAAAGAGCATGAGCAATCATTGCTTGACGCAATTGCCAGACTTGCAGATGCATCTGATGGCGAAAGTGAAGAGGGTGATGGTGGCCAGGACCATCGACAGTGGAACCAACATGGAGCTAAC
>Aam098424
ATCTCTCGTAGAGTAATGAACAAACTCGTTATACTGTTGATACCAGACAGTACAGAGACATTGCTCCAGCACCACGAAAACAAGGGTCAGATGCTTCCCCTGAGATTGACAAGTTAAATACTTCCCTCCCAGACAAGACATATGCAAGTTCTGAAGTTCCGAAGCAATATGATCAGAAAGC
>Aam098425
GATAATAAAGAACAAACTCATTATACTGTTGAAACCAGACGGTACAGAGACCGTGCTTCAGCGCCACAAAAACAAAGCTCAGATGCTTCACCCGAGATTGATGAGTTAAATGTTTCCATTCCAGAGAAGACATATGCAAGTTCTGAAGTTCCGAAGCAATATGATCAGAAAGC
>Aam098427
CGCGGTCTGTGTTCCTCGATCTTCCACCAATCACACCCCCGTGCAGGTGAAGTGAATATGAAGACAGATCCAAGTTCGTTGCTTTCTATGTTTTTAATTTGCAGTTTCTGTTCCTCTCCAAGGGTGTTATTGAAGGATGTATGATCGTGAATAA
>Aam098429
CCGATCTGAACTGGAACTTCTTTGATTGCTCCAGCATTAAGATCTCTTCCTTTGGGAGTTCCAAAGTTAATTATGTCTACTGTAGCTAGTGGTCAGACTGAACCTTATGTTGGAACATCAGATTTAACTTTGTTTCCGTCTATAGTTGACATCTGTGGGATCAATAATGTTAGCAGAGTTGTATTATCTAATGCCGGAG
>Aam098528
CTTTAATCAATATTTTTTAATTTGCTAATCATTCTTTTGCAAATTAGGAAAAAAGATTATATTAGGAATGCTTTATATTATTTCCTTTGTAAATAATTTATAACAGAAAAGTAGTTATTTGAAAGGTAAAAAAGAGAATAAAAAGCACATATCGAAGGCTTGG
>Aam098535
CTTATTTAAGATTCTGCTGTTTTAAGCTTTGTTCATGATTCACCTGCATCTTATGGAAATAGGATCATGTTTTACTTTTTGTGAATAAGCACTGTGAAATGTTTATTTAGAACACTTTCTTAAATCTACTCAAATTTCACATGTAATTCTGTAT
>Aam098544
GTCCTTTCCTCCAGTGGAACCAATGCAAGCTTTACATTCATCATAGGCCTCATTTGAGGTCGGTTTTGTGACCCAGTTACCTCGATTACCATTTAGAAAGATCTATCCTACTGCCAAATTTCCACTCCAATAATTTGTGTTACTTCCATAAAAAT
>Aam098546
ACCCAGACCCGATTACCCAAGGGGGTATCATACCCGTCTCGTCTACCTGCGGATCTAGAAGACTAGTTCCCATACCCGAATCTGTTGTACCCGCAGATCCAAACCCGTTTACCCGGACCTGTGATCTTATCTCCCAAAATCACATCCGACTTGAT
>Aam098565
ATATAGGCCATAGCCTGGTGCAGTTCAGATTGGTTTGGTTTTTGTTTCCCCCAAAATGATGAAAACTGAATCAAACTGACTGAATGATCACCCCTACGTAAATAACCTCCTCTCTCCCTCTTCTCATGGAGCCTTCCATGTGCATGTGAACCAACG
>Aam098575
CAGCTTCAGTATTTATATATTTTCCACAAAAGTAAAATTTTATGAAATAACTTTTAGAACAGAAGTTCAGAAATTATTCAAGAATCTCAACGGTTCGAACTGAACTCAAATCGGACTAGAAACGGGTCTGAAATGCCAATTTTCTGCAGCGAG
>Aam098631
CTATTAATGACTTGAATCCGAGGTAATTTGTTTCAATATTCTGTCCACCATCCCCAAAATCCACCTCATCTAATATCCTATCGACCTTCTCCAAAATTATGTCCATTTTTTTTAATACTTTGTTCACTTTCTTGAATAATTTGTCTATATATTATAACATTTTGT
>Aam098737
CATAAACAGGCATATTATTTTATTAGTGCCGACCCATGATGTATGCTCGTACACCTATCATGGTTCGTATTTATCATTGAGTCATTAATTGTCTGTATATACACATTTGCACAAATATATATGCACATAATTTTTTTTCAGCATCCACTG
>Aam098746
CAGAGAGAGGGGTTCATTGATTGAAGAGAGTGAGCACACACCGGTAATGGCATTCTAAAGAACAAGAGCATCAGCTTCGTGTTGCTGATAAGTTTTTCCGTTGCGTTGCGTGATCACTTCTCTTTCTGTCAGCCCCCCACACATTAGCTTTGCTTTCCATAGCGAATGGATAGAAACTGCTCCACGCGTGCCGCTGCC
>Aam098768
CCGTTACATATGGAGCAGATGTTAGTATGCTAAGTTTCAATTAAATCATACATGTTATGATGTATATGTCGAAGTATTGTGTACTGATGGGTCCCACGCTTGGATTATATGAGATGATTATGTTTAAAATGAAAAATTTTTACTGGGACCGTTAC
>Aam098771
TTAAGGGAGGGGGTCTTAGGATACCCAATCTGCACACAAAAGATCTACTTTTTTTCCCGTCCAGTTTTAAGCAACCAAGATGAACAAACACCCAGCTAAAAGTTATTGCCCCTTGGGACTGTCAACACTTTTGTAGCATATATATCAGAACAAACTATTTTACGAATGAAAGAGGAGG
>Aam098810
GGAGAAACCATTCGGTTCTCTATTACCCATGCAAGGTATATGATGGTATCTGAAGTTTGTTTTTCATTGTTTCCACTAGTATCATAATTTTGACCTTTGCTTTTTCGTCTATTTCTTATGTTAAACCCAGGTGCAATTGAATTATTCAAGAAA
>Aam098843
GGAGAAAGGGACAGAAAATTGTCACCTCAAGGTGATGGTTCCAGTGGTGGTCTATTGGGCTAAGCGTTTTTGCTCAATTTAGATACTGTGAATTTTTATGAAACCCACCTTTTATTTCCTCTTTCTTATTAGCATTTTTATACTCCCCAATATGAATAGGATCATGC
>Aam098862
TCTACTGCAAGCTTATAATATTGGTATGTGCATTTTTCCTTTTATTCAAAAGAGTAGAGGAACAAGAAAAAAGAAGGGGAAAAAACACAGATCTATTGGTTTACTATTACACAAGTGGATTCAGTTGTGCTTATTTTGTACAAGGGACCAAATACAT
>Aam098871
ATATGATATGATACATGATATGTGATTGATGGAAGTTCTCTATGACATATTAGTTTGTGTTGTGGATTTGAGTTTGTGTATCGATATGTTGTGGACTTGAGTTTGTGTATTGGAGTTTGTGATTGAGTTTTATTAATGTGATATGATATGGGG
>Aam098901
GGACTACAATGGGGGATCTATCAGGTGCTTGGGGCGGAGACCCATTTCTTGGGTGATGGCATCAGGCGGGCGTTTGAGGCGAAGGTCTCGAAGCCCCCACAACTGGGGTTCAGCCAGGAGGCCCTCGTCGGCCGCCGGCAGATCCTGCAGGCCGCCTGCGACACACTGACCAACCCCAGCTCTCGAG
>Aam098902
AGCCCAAGTATCGGCTCATCAGGGTAAATCCATCCTTTGAAATTACTTATTCTATCTGTTTTGTTTTTTTTGCTTTATTATGTGAGGATTCGTTGGCTGCATTGTTTATAGACCGCACAATAAAATTAAAATAATTATCTGATGCTTGTCCCACGCATTTAATT
>Aam098937
GGACCATTGATGCGGACATCGAGAACGGTTTGGTACGGTGTGATCGGCCGCCACTGCCCGATATTTGCTGTCAATCGGGAGGTGTTGATTCCGATACCAAAACCGACTGGTTAAACTGGTGCCGATCCTTATAAAATGTTGCAATCTAGCAGTACT
>Aam098957
GCTGGAGGATTTGATCTCAGTTGGGACTAAACGTTCTGAACCTGAAGAACAGGACACCAAGCAGATCCCACAGCGGGAGCCCATTGACGGAGATGATCTCTATCAGGAACATTTTACGGAAACAAGTAATCAGTCTCCACATGAAAACTCAAAGCCG
>Aam098976
CAGCTTCTTCCAAAGCCAACTCGCCAAAGTCCCCAATTGTGGTGAGGACGTCTGTGCACCCACGTTCATCAGCGGGTTGCAGGTTTCTCACCCCTTGTACAAGCATCTTCTCAAGCACAATGTTACTCGGATGAGCGAGGTCTTGTCACGAGC
>Aam098997
ACTCAAGCTCACAAACCCCAGCTGAGAGAAGTGAATATAACAGCTTGTTTCATTAAAGAACAGAGATCTAGACTGTGTCACTCACAAAGTATAAATCCCCACAAATTGAATTCATACCCAATGTTGTTCCACAGTCGGCGACTTGAACCACCTGATCT
>Aam099017
GCAACTTCCCTGATCCTTGACCGAAGCCACGGCCCCCCCCTCCAGAAGCGGCCGCCATGGTTTCTTCTTCCAAAGCTTCTGATTCTTCTTCGAGTCGATCCAAGAGGCTCGAAGATGATCCAGAGAAGGAGAAGATATCCAATCTCTTATTCACAATAACTCGATTGAAGAAGCAAATCCA
>Aam099022
TTTCATTCTTTGTTTTGAGCTCATTCATTGAATTGTTGCTGTTGAAAAAGAACTTGCAAATTATTTTTTTATTTTCAATTGTTGTAAATCATAGTTGAAACAATTTCTAGCATCATGCACAACAATATAATTGAAATACTCAAATTCATGAATTT
>Aam099054
TGGGAACTGCTACAACCAGACCACACCAAGGACGTCGTACAGATGGAGACTGAAGATGCTTATCGGTTAGCGTTAAGCAGAGTGGTGAAGTGGGTGCAAAAGAATATGGACCCTCACTACTCACGAGTTTTCTTCGCTACCATGTCGCCTGCTCATACAAGT
>Aam099093
CTTTTTTGTACGCCTATAAAAAGGCCTTGTATTCTTATTTTGTAATGAATCAATCTTTTAATCGACTTTTTATGAATCAAAATTGAGGTTCTCTTTTCAATTACTCGGGGATTCGAGTTCTTATCTTTGGCTCATGGATTCGGGTCATGTT
>Aam099099
AGTAAATCACAAGCGTGTATGTTTAGTGAAAGTAAGACTTTACTGATAGATGTTATCTACAAAATTGCAACTGTTCGTGATGTGCATTACTGTCTAGAAAGGTGGCAATTCAAAGTAATGAATGAGAGCCAATACAGTGAAGCAAGACCCCAG
>Aam099113
TGGTGGTGGTGGAGCTGATACTCAAGAGGCAGTGGGAAAGGGGGCCAGAAGCAGCCTGTTTACAGGAAGTCCATTGACAGTTTTGGCCAGCGGACCTCTCAGTACAGAGGTGTTACAAGGCATAGGTGGACTGGTAGATATGAAGCTCATCTCTGGGACAACAGCTGCAAGAAGGAAGGACAAACTAGAAAAGGG
>Aam099122
TAATTTCAGACGCAATTGTTGCAGTTATTGTCTTTCAGACCTAACACGATAAATCTTGGTTTGCCAATCAGATTGTGGAAAGTCAATGTTTTTCACACGTGAAAAATGTATAAAGTGATACATTTTCATTTTTTCGGCCACTTTCCATCTACGAGAGCA
>Aam099124
TTTCACCTTCACATTTCCATTCTTTCTTCTTCGCATACTGAAATATCGTAAGACATTTTAGATGAAATGGGTATCTCATTTCACTGAAGGCAAACCGTTCATAGAAATTATTTGCATCTCAGGCTGCACTAATCCTGCTTCTTTTCACCTCCTGTCGCTGATTTTTGTCTTCATGATGTTTCA
>Aam099147
AATTAATGGTCTCAATAATAAGTACAAATGTGAGATGAATCTAAGCTTAAAAGTGTCCAAATTACTTCTTTCTTGCATATGTATTTTAGGACGTAGAAATCATGATGATATATGGTGTGGACCGCGTGGACTGGAGATTAGAGTTTTAGAGGCG
>Aam099176
GAACATGAATCCCATTCTATCAGGGTGATTTACTACAACGCGCGGAGTCAGGATTTCCATCCAGGGAGGGCACAAAGTTCCAATTGGCTAGAAATTCTGGTGTTTTGTAGGGCTTAAAGAGTGCTAATAACCTGGCCCGATGATTATGTTG
>Aam099202
ACCGTTTCCCTCAGGGCCGGCGACTCGTCCCCCCCTCACAACAAAGGGTCTTCTTTAACCTCTCAGACTCAGCTTGCTGCTCATCCCCTGCGCACACCAGAGAGAGAGAGAGAGAATGGGGCTCCTCCTCCTCCGGTCTCTCCAGCGAACCCGCCCCCTCCTCACTCGCCACCTCACCACCCGAACTCA
>Aam099212
CTGCCAGTTATCTGCAAGCCTGACTCCCTCTGTGCAGCGCGGTTATATCGTCTGTTATATTTTCTCTTTTCAGTTCCGAGACGTTAAAAAATAAAAATCTCTAATACAAACAATACATCATTGATTCTATTTACTATAGTAGATCGGAAGA
>Aam099241
CAATCATGGCAAATCAGTTTTCGCTTTCTAAGATTGGGCAGTGTAGCATAGTTTAGGCTTCAGGCATAATACCAACAAGCATCCAGATTTACACGCGTTGCAAGTGTCTCTTCTTTTCAAGATAATTTGTTTGTTTTGATTTTCATCTCCCGAGATGGAGG
>Aam099277
TTCAAGTCAATTTCTTAAACAGAACTATGGAAAGATTAGCAAAGAAAAATAAAGAACTATGGAAAAAAAAGAAACTAATATATTTTTTTGACTTTTCCCATAACAGACATAATAGTTTTCTAATTCATATTCTTCTAGATTGTAAACATGGCTGGCCGTGCATAA
>Aam099293
TCTGGAAACTCGGGAAAAAAGTGTAAGTCACCAGCTGATTTCCAGTCAATGTTAATTTCTATAGTAGTCCATGCTTTTGGTTGCTGACGACCGATATGCTACAATCTTTGCAACTGTAATTGTTACAGGAACTCGCAGCAAGATCTTTTCAA
>Aam099325
CTCTCTCTAACTCTTTCTCTCTCTTCTTTCTCATCTTCTCTTTCTCTCTCTAAATATAATAATAACGTATATTTTAATATATGGATTGGTCATGTGCTCAGATTTCTGATGTTCCGAGATTTCACGTCGTTTTCCGGTAAATTAGATCCTAGAGACTGGACCGTGGC
>Aam099331
CGTCGATGGTGCTGATCACGTCGATGGTGCCTCGGGTGAATTCGAATGGATGATCTCGGGAGGATGATTAATCGGGAGCAACGGTACTCCACCTACGATACAGAGTTCTATGCGGTAGTTCAAGCTTTGCGTTACTGGCGCCATTACTTGT
>Aam099334
CTGAAATTCCCCTTTTTTTTATTAAACGGATACTATCACATGCCACTGTAACCTCTTTAGATATGTTTTTCAGCAGAAATTTGCATCATCGGACAATGACTACTACGCTTCAAAGAATATTTGCCTGGCTGAAGCTGGTCTTTAGTTATTCACGCT
>Aam099384
AGCCTCTTCCAACTTCTATATAAACTTCTTATCAAGCCTTGCCCCCCTAAAACCCCACCATCCCTCTCCTTCATCCAACCATGCCTAAACTCCAGACCCAACCATCTCGCACCCAACGCTACGCCCACCGTGTCCGAGAGAGCCTCACCAGCA
>Aam099386
CGAAGTTGAGCAGAAGCCCCCTTTTTTTCTGGTGGGAACCATCCATCCCGGGACCCTCTACTTCCCAAGATCGATAGCTGGTTGGCTATTCTTTCGAGCAGGCTCCCCCGCTTGGGAGATATGTTGGCCCTTACCCGAAGCAGACAAGGTA
>Aam099403
AACGAATGGGGAAGATGGGGGAAAAGGAAGATGGAGAAAAGGAAGTGAAACCGGCCAAGAGGAATGAAAACAAGAAGAGGAAGAGGGGGGGAAATGAGCGGAGGAATATATGTGGAAAACGGTTTGATGCTGCCCTCGCTGAGAAATTAAGCTAGAAGAACTGGAAAACTGATTGCTGA
>Aam099447
CTCTTCATATCCCTCAGAAGTGGTTGAAGTGTTGTTGGAGTTTTTCCATTTGCAAGGACCTAATTTCTCTGATGACATTGACATGGAATGCTCGGATGACTCAAAAGTTGATGATCCAGGGCCACATATCGATGCAATGTGTGATCTAAAGACA
>Aam099477
AAACTAGGTTCTTACTGGAGATAGCTTATCGTAGTTTTTTGAAAATGAGCAGTCTCTGTCTTTCTTTACATTTTAGGTTGGTATAGGCAATTGTTTACTTAGAATCTACGTTACAATACTATTAGTATCAAATTTTAGAAGGGTTTAGTGTTTCATGCAATGGG
>Aam099487
ATCAAATAAAATTATATTTTTGCCAATAACCATTCAGTCCTACCAAGTTGACCGCTCTGCTGACAGAAAATTTTCACTCGGATACGACTGCAAACTTAACTCCATTGTTGGGATTTTTCCTCATTCGGAGTTCCTCCTTCCTCTACCGAGACTTCCCATAAGAGATCGGAAG
>Aam099491
GTGTTTTTGGTCGAAGATTCCCAGTGATAGTATTATTGTTACTTTGTTTTCTGATTTGCATTTGTGGGTATTTGAAAAATTTTCTCCCTTTTTTTTCCCTGAAAAATGCAGCTTTTTTACCGTTAGATTCTCTTCAGGGTACGTTATTCT
>Aam099523
ATTTGACTCAATTTTTGAGAGAGGTAAGAATTCGAAGTTAATCGTCCTCTAATTTCACTGAAAATTCTGTCTTTTCTTCTTCTCCTTCAGTCTTCAACTCGAGGTGGATTCAGTGATTGTGTAGTTTGTTTCCCCACATTCTAGGAAAAATTGCAGGG
>Aam099531
AAGGGACTTGGTGTCTGCTATATATGATTACTGGTTAAAGAAGAGGAAGCAAACACGTGGAGCTTTGGCTAGGGTGTTTCAGGGTCCACCCGTGAGGAGAACACAGATAATACAAAAGCCATTTCTTCGTAAAAAGCGATCTTTTAAAAGGCAACGGAGCCAAGCGGAACAGAACCGGGGTGGTAG
>Aam099590
GCAGTGGGTGATAAAGGAGGGAAGGAGAATTCGACCACCGTCAATCGAACAAGATATGGATGACGATGATGATAATTAACTAAGCATGAGATAAATTATCTGTACTGGCAACATTGTATCTGTTTCTGTTAGCAATCCACATAGTTCGGATCCCGCTATTTTTTTTCTGTAAAAT
>Aam099617
AATCAACGACCTAGTTAATATATTAACAACCTAATAAAGATCTTGACTAAAATGTATATTGGATCCCTGAATTCTTAGGATACTTTACATGAACAGTAACCACAGTTTCCACTGCTACATCTACTCCGAGCCTATCTCCTTATCTAGATCATCTAAAG
>Aam099622
AAGAATGTGAAGATACGATAGGGGTAAGTGAGAATGTGAATTTGTAATCTTACCTTAAGATTCTCTAAGCCACTTTTTTTAATCATCATTTTTCCCGTGGAAAATGACTGGAGATATTACTGGTGCTTCTTATCGGTCAGCTAAAATTATTGGCGAAGGCACG
>Aam099655
CTACCAGGTTTGTGTTCTTTATTTTTCATTATTTCTTTTATATTCACATCTGCATATTTGAAGTTCATATGTCTTTGGCAATTTGCATGTTCTCAAATCTGCATACTTGTATAGTTGTATGTATCTCCCACAAGCACTGAACCTCGTGCATAATACCTCCTTTAGGTTA
>Aam099663
GTCTGATTCGAGTTCCGTCTGAAGTATTGGATTCGTAATTGAGTCCCAGAGCCACTGAAAGATTTCAAAGCTTTTGGGCAATAGATCCGATCTCTGCGCAACTTTGTTTGGAGCAACTACTCGGTATCTGTGCTTTTTAAGCGCCTTTGTGTATATTCTAAGCTCA
>Aam099674
CCCGGAAGAGGGGAGGCTTCCTGGTAGACTACTTAACCTCATTGACTGTTGTGTGCGACTTACTGATTCTCCAACTATAGTCTAACTCTTGTGAGGCAAACACACAAATTTGAACAGAAGAATGTATACATTTGAATTTTTAAAATTGAT
>Aam099706
TCTGGATTGTCAACAACCTTTATCATCTTGCTTTCTAGCATCTTCATCATGCTAGCAAGAATCTCCTTACATTCAGCGGTCAGATTGCTGAATTGTGGCCCCTTGAGGTGTGAAGCATACCGAGTATGAAGTTCTTATAAGATAAACCAAT
>Aam099714
GAGAAACATCAATGAACCAACAAATTTTTCCTTCTCGTCATTCAATTTTGCCGTGCCTGTGCGTGGAGCCAAGGGTCCGATCTTTGAAGATGGACCTGATTTTGATATGGCGTTCAGGCTTTTCCATGGGCGAGATGGAGTTGTCCCGCTATCAGGTAGATCC
>Aam099715
CTCTTCTTTTCTGTTCTACACTAGAACATAAACGTTCAGTTGCTGAGTTTTGTGGGAATGTGGAACTTTGTAGACACACACAGCAGGTTGTTTTCTCGGACCCGTATAGAGATTCTCAGTATAATCGTTGGACTTCTCCTTACCTTGATCATGATGCTGAGGCAATTCGTCATGACGACAATTTGAAGCTCG
>Aam099717
AGAGAGAGAGAGAGGGAGAGAGCATGCCTTGAGGTATGAGTATGTAGGAGTGTTTGCACAATATGTAGGAGAGTGTGTTTGTTATTTGGATATGAGGAGTGTTTGTATTTCTGTACGAGTATGATGTTATGAGGAATGAGGAGTTTGTGG
>Aam099774
TTGAAATATTTTTCTACAGAATTCAAACCCTGCTGTTATACATAAACTAATTGTTAATTTGATAGTAAATCGGAAAAATTCAACTTGTTGTGGGAAAATTCAATATGAAGAAATAATCTTTCATATCTTCAAATTTTGGATCCTCCTGTTTTCTTCAAAGTGGGCAGAACTCAGATCGGAAGA
>Aam099818
TGAACAACTGCGCAGTTTCCAAGTATGTTTAAGGCCCTATATTTATAAACTCCTTTGTTGCATTATTCTATATGTATTTAATATTCTTACCGGCCTATTATACAACGATATTTCGGTCAAAAGTTAATTTTGTCCCATGATCAGCCAAACTCAGATCG
>Aam099859
CTATTAAATCTAGTGTTGGATCAATATATTGATCAAAATGTACTCTGAACTGACGAATCATATTTTATTCAGCTTCCTTCATTTGAAGCTCTAAACACGAATCTCTTTTTAGTAGTGTTTGTTGCATATGGCCTGTATATCTCCAGTGTCTTCCTAAA
>Aam099868
CAGAAAGTCCAAACAAAATGCAAAAAATTTACTGTTACAAGTCCTCACAAAATTTCAACAGAAAATGTTCCAAAATCAAAACGAGTTATTGTTCATTTCTTTGATGTCATCAAACCTCTTCCCACGTGATCTTCTCTTTCTTACTCAAGATAGGAA
>Aam099898
GCATATGGAGCATCCTCTATGTTGTGAGTCACGGAATCGATCTAACAAATCTTTGCCAAAGAAATTTGTTATTTTTTCGTAAATTTTGCTCTGTTCACAATGCTAGAATCCCATTGACATTGTAAATTCTCTTGCTTGCAGATTGACATCCTAGCTAGTCTTTTG
>Aam099903
TTTTGGGGGACAGTGAAAAAGTCATTAACTTGATTATCCTTAACTGGGAATATGACTGTTAAATATCTAGTTACTGAAATCATGCATAAAGTTTAAATTCTCGTTGTCTTCCATGAAGTCCCATGAACTTTCTTTTCCCTTCAGCATAACTACAAA
>Aam099932
ATTTTTGTATTCTGATCTTGAGATTGGTGTAAGGATTATGAAGTCCAATCTTGTGCAAGGAGTGTAAAGCCTAAAATTTTATCAGGTTCTTGTTTATCTTTTATATTTCTTTATCCATCTTCTTAAACTCTAGCTTTCTTTTCTTATTTGGATTGAAGGTGATTGCGA
>Aam099941
GCTTTTGAGATATGAGATCATGTTAACAATCAGGGTAGTCTCTTCCACCCATTTCAAGTAGAAAGATGCTTCAATTATTTGAGAAAAAAGAAAGATGCTTCAATTAGAAAGGGCATTTCACCTTTGGACTTCCCAATCATAAAAAAGAACTGGC
>Aam099965
GACTCAACCCTGCCCACGGTCTACGTTCCTGGTATGGATCGGAACGTCTTACTATGATTCTGCTAGATATTACCTATGTGTTGCACAATGTTGATCTGTTTTGGCTTGCTTGTTGGATTGCCCTTCTGCTAGCCATGCATTGACTTTTTCGC
>Aam099969
AGCAGCTCCGGCGGTGGTGGGGGCAAGGACTGGTACTTCTTCAACCTTAGGGACAGGAAGTATGCGACCGGACAACGAACAAATCGGGCGACAATGTCAGGGTACTGGAAGGCCACTGGCAAGGACCGGCAGATAGTCCGGAAGGGGTCACTG
>Aam099970
GGGTACCTAAATGTAAAAGTGCAGCACATATCTACAGGGCTCAAAGCAGATAAGAGACTGAAGGAGAGTATGGAAGCCACGCTGCCTTCACCTTCAACAGCTCTACTCAACATCACACATCTCTTCTTCTGTGAAAAAGGCTACGCAGTGAAGAGAGAAGGAAACACAGAGAGAGAGAGAGAGGAGGGGA
>Aam100000
GTGTTGGGCCCGATTTCGGACCAGGAGAACATGGAAGTACTTTTGGTGGAAATCCTTTGGCGAGTGCAGTTGCAATTGCAGCTTTGGATGTGATCAAAGATGAAGGACTAATTCAGAGAGCTGCTAAATTCGGTCAAGAATTCAGGGATCAATTAA
>Aam100013
TACTCAGGGACGTTGGCGAAGAGTGAGTGAATTACATCAAAGAGCTCTTTTTTCCCTTTCACCAATCAGTTCTTGAAACTTATCAATGAAACTTATCGTCTGTGTCCAGTCTTTTCCCTTATTGGTAATTGTTTGTTTCAGTGCGAGAAGAGGAAGGATCTATCT
>Aam100026
TGAGTTAATCATCATCAAAACTTGAGTGATTGGCTTTCGGGCCAACACTAAGTTTGCAGGTACCACTGATGGGATCACCCCCACTCAGAAACAATAATGCAAACTCATCTACACTCCGTTCCCAATTAATCATACCAGAGATAAAGATTAG
>Aam100052
AACCTTCACATCCAGGTTCGAGCTTCAGTCGTCTATCGGATTCAGCTCAGTAGATCAGCGCACAGCAGTCCAGGCCTTGTTCCTGACCGATTTGCGCCCGATTTGCGCCATTCCTGAGGCAACCATCTTCCACTTTCTATTAACGCTGTCCAG
>Aam100095
GAAACAACTGCTCCAGAACTTGCCTAGTTGCTATACTGGCTGATGATGGTTGGTTACAGTATCCGCAACATTGAAGTGCGGTTTGACATGGAAAGAGTGCTTGGCGCTCCTGCAAAGCTTGCTGAGCTTCCCCCAGCAGAGAACATCTGACACGAAGATAAGAGATCGGAAGA
>Aam100111
CTCAACAGTCCTTCATGCGCTCCCTTCTTCTTGGTTTATTGATAGCTTCTATTTTTGCATTTCAGGTGGACTTAGTTCATGGAGGTGTTACTGCAAGAAAGCCTGGAAATAAGTGGTGGTTCATCAAACCAGCTTCTCCAACAAGGGCAGCACCAAATAAG
>Aam100169
AGAGAAATGGTCATGGCTTGATTAGAGGAGTTTGTTGAGCGATACTCTCTCAATAACTCTCTCGGTTTTAGCTATTTAAAGATCCAAGTTCTTTATCATTTCACACATTACAACTAACAAACACAAACCTTTTCTTCTTTCTATTCGTATATTTCATCTTTGG
>Aam100176
AGAGCTAGAGATGTTACTTGAGGTCAGAGTACTAAATTTGCTTCTTAAAGATGATGATTCTCCACGTTTTTATGTCATGCATCTATTTTACTAATGTTACATCTAACCTTTGGTTAGCTTTTGATCATTCAGGCATACTTCATGCAAATTGATG
>Aam100202
GATTTCACAGCTTTTGAGCAGCAGTTCAGATCTCCACGAGCTCCTGTTTGGTGCTGGTACAGTTCCTGCAGTAGTCCAACAACGTTTCAGGACCCGTTAGGTGTCAGATTCAAGTTTTGTTCGAAGCATTAGGTTCATAACTGAGCCCCAGAGCCGACATGGAAGAGAACCTCG
>Aam100206
TTTATTTTTGCCCCCTATGGGGTCTTTGTCTAATTCACAGCCATGCCTTGGGCCATCTCGGCTTTGCTCGAATGCGTCCTTTTTCTTTCTTGCAACACTTTGACCTGGTTCACATCCCGTTGTACTCTTCCTTGAAGCTCCACCTGACGAT
>Aam100215
CCTGTGAGAATGGCATGTTACAAGTAGGCACAGTGAAACAACATGATTCTGGCCATCACCTTTTTTGGGTAGAGAAATAAGTTAACTGTGTATTTTTTTTTCTCTCATCTTTTCTGGACAACTCAGTATGATGTCTTTGAGAACGATTAGA
>Aam100226
CGAAAATCGTCCGAATCTGACTCTGGGTGGCGGAGGTATCGATCGGAAAACAAAACCAATATTAACGAGTCAGAATTGTAAATAATAAGGTTCTATTTATAATTTCTTGGGGTCCAAAATGTAAATAATTTTCTCATCAGGGGTTAAACTGAAAATTTACCTTTCTT
>Aam100244
TCCCCTCTTTGCCGAAACCCCCTGTTTCCTCTCTCTCTCTTCCTCCCTCTCTCCAATGGCGACTCTCACAGCCTCCTTCCCCCTCAAAACCCTAATCCCTTCCTCCATCTCAAACCCTAAATTTCTCAACCCTTCAGCTATGTGCTCCCCTCTTTGCCGAAACCCCC
>Aam100262
AGGAGGAGGAGCGTCAAGTTCCAGCCAATTGGAGGCGTGTCGTGAAGGCAAGGCTATTTCCCCATTCAAAAACACTAGTAATGGTGAGTGAAGTTTAACCTAGCTCACACGCTTCAATTTATTTGTTTATTGAAAAGAGCTAACTCAGATCGGAAGA
>Aam100263
GCTGGCGACAAATCCAGTGATCGATCATCCATGCTCTCCGGCCGCGAGAGCCTCATCAGGCTCGTCGGAAAGAGGAAGAGAACCCTCTCCTCCCAACTCTCTCATCTCCTTCAATCTCAACCCAAGAAAGAAGAAGAAGAAGATGCCGAGAATCCCTCTTCTCTCGTCAAAGA
>Aam100271
TTTTCACATATCTTATTTTGGGGTATGTTCTTTTAGCCATCGTTATATTACTTCTCTCTTTTAATCAAGCATATAGTTGTTTGACCTTGAATGCTTATTCTAGTGCGTTTGACTGGGTTGGGGTGTGATTAATGTCAGATTAGTAACAATAGGT
>Aam100276
TTGTACCAGAAATTTATGCCACTGGATGCAGCTGAGCAGTGGAGGTATTCTAGTCTTTGAACAGCTTATGCAAACAATGATTTGATTTTTAATTCTCTTGTTGTGTTCATGTGTGTTTCAGTCTCCTTTTGATCCCCACTGAAGTTCTTAT
>Aam100303
CCGCTGACCCGGAACCTACGGGCGGGTTTTATCCTCTAAAAAACCCGCCCGATTTTTCTTCTTCGGGTTTAAAAATACTCCAAAACCTGCCCGCCCGACCTGTTTACACCCCTAGATAGAACAGCGATTATTGTCAAAAAATGCGAATTGAAAGGGA
>Aam100315
AAGATATCAGTTACCAAGAAAGGTAATTCAAACTTTGAATTCTAGCTTTGAATTTGAGACTTTGCACTGAACAGACTAGTAAAATGGGAAGGAAGAGTTTGTTGGTGACTGTTTTAATTTGTGCTTCTAATTTTGTTTTCAGTGCTGAGCACAACTTGCC
>Aam100327
TCTTGAGTAGGGTAAAGGGGCAGATTTTGTCCGTGCAGTTGATGAAATAATTGATATCTATGATAAAAGGGAGAACCTAAGTGGAGCTAATTCAGGCGATGAAGGCAATAATTCACATAACAAGCAATTCGAAGGTTCTACGAGCAAATCATCCAGAAACAGCATAAGAGA
>Aam100344
TTTTAAGCATGAGAAAATATTTTTGATCCACTTCTTATACACATCTCTGGTAGCATGCTACGTTGTCCCTGTTATTCTGTGCTCCATAATATTTTCTTCCATCTGATGTGCCTGTCAATTTTTTTTGTCCTCAGGTATGCTGCACCTGAGCAATAT
>Aam100348
CTTCAGGGAGATCCTGCTTGTTGGGCCATACATGTTTGAAGCTGCCTCTGCATACAATGGAATGGGAATTAAATTGGCTATTGACTGGTTGGTGGAGGTGATGGAAAGAAGTAAAAGAACAGAACTGTTGAGAGTACGCGCAGGTGCATATGGAAGTGTTTAG
>Aam100434
GCTTAATTAAAAAATTGTCCTTCCCCAAAATCTCTCATCTGAACTCTCAGCCGTGGCTCCTGCATCTAAAAAACAAGTGTTTTTCGAACGGATCGTTAAAGGATAATAATATGAGCGCGCATATTGGGTTGCCAGCGTTGGACTTCTCTGCTGCTTTCCCTCAGGCAA
>Aam100441
CAAGTAGAGAGAGAGGGAGTAGTGATTGCGGCGAAGAGAAAGGAGAAGGAGATGGTGAAGAACTTTAGGCCAACAGTCTGGCTGACAGAGGACTTCCCGTTGAAGATGGAGGAGTTGATACCGATGCTGGATATACTCGCGAATAAGGTGAAGGCGGTGAGGAGGCTCC
>Aam100492
CTTTAGTCTCCCCGACGCCACCATTTGAGGAGTCCTTAACTGGCTAACTGCTGTGTGAAGATTGTCCAAATGTATCCTGAAGAGTTTCCATTTTGCTATTGGGATTATTACTTTGTAGCTGTGATTGTGGTTGCCATTGTGATTCTGATGT
>Aam100516
AGAGAAGAAAAGTGAAAGAATAAGCAATTCAAGTGTAGCTTAATTTCTATTGATAGATAACCAACTGGAGCTTCAACACCGACATTGCATGGACATGGCTACAACGACACGATGCAATGCATACATGACAACACGACAAACTTGAAAATTAGGAC
>Aam100562
GGAGAAAAAAGGGTCTGTAAGGCATACCCTAAAGAAATTGAAGTAAAAGGCTTTGTTGTTGCTGTTTCTGGTGTATCTAGTTTTCTTCTACATATTGTAAAGTGTAAATATATATTCCCCCTTCTGACTAGAAAAATTGTGTCTTGTTGG
>Aam100571
TCGACACTAACTCCACCGACTCGCCGCACTCATTCTTCATCTTCTTGCTCCTGCCCTGCAATAAGATCGATGTCGCCAGCCTCCAGATTTGTCGCTGAGCTCGACAAAAGAAGTCGATGATCTCGTCGATGCGCTGCCACCACTGGAGCTCCTCGCCGATGTCTGCA
>Aam100576
AAAGAAAAGAAAAAGAAAAAAATGCTTATGTACGCAAGTGCATACAGACAGTCATGCACACATGATGGGGTTAGAAATATAATCATACATCTCTGTAAATCTAACCAAGTCCTAAAATATCACTATTTTTTGCATGTATGCCCAAGAGTAACATCT
>Aam100638
TGCACCGGTAATCTCGGGGAAGCAACGGTCGAGATAATAGTTCGAAACGTTCAGAATACATTTCCGAACGAAGAACATATAATAGCAAGACCAGCTTGAATTCTCCAGCTTCTACACAAAAGGGACAAACCCCTCGGACAGAGACACCGG
>Aam100640
CATAAAGCAAAATTAAGAAAAAAGAAAAAAATATGAGTAAAAAAATTACTTATTAAAGCTCGATAACTATGTCTCAAGAAGCATGATTATTCGCGCGACGGTGGTCAAAAGAAACAAATAATCTCCTTAAGTTTTGTGGCCTTGTTTACTCGA
>Aam100682
CGGAACTACACAAGTCTATCTCTACACACATTTTAAAGAAATTAGTCTCTTCAATTAAGCTAACTTACAGAGTTGGTGCATGCTTATTAACTAAGAATGATTTGATGATTGTTTCACCTCAAACTCTTGTAATCGATTCTCATCTTTTATGTCCGTTTTTATTAAAATAGCTAAATACAG
>Aam100690
TGCAAGTACTACACCAAGGTAACAGAACCCCTGCCCTCACATTGAACTGAAACCAAAAGCTACCAAAAACTGGGTGGATGATGAAGAGACGATTTCTTCTAAACCCTTAGGATTTCCATGGTGCCGTGGATGCATTCACGGTGAAGCAAGTGGACACAACTGGAGC
>Aam100692
ACTCCTCTCTCTGACACAACAACCTCTACTCAAGAGGCAAGGCACAACTCTCAAACACAACCACCTCTACATAAGAGGCAAGGCACAAAGCCAAACAACAGTTACCTCTACACAAGAGGCAAGGTACACAGCCAAATAACAATCACCTCTACACAAG
>Aam100700
AGAGAGAGAGAGAGAGAGACTTCACAGTGCGGTAATCAAGCCTAGATCTAGCTTATCTGACACTGCAAACAATAAATCAGTACCAGCAACCCCAAAGAGCAAAATCGGTCGACCAGGAACAGCCAAATCAGACTCTGGCACACCTTCTCCGGTTCAAAAGTCACG
>Aam100706
GGAAAATAAAGTGTTATTTGTTTCTATTATAATGAATGGTGGAGATGAGAACTTGGAATTTGAAGAGTGAAGTGGTGGGTGGAGATTTTATTGGAATTGGAAATGGTGAGGTGGCATGATTTTAGACAACTTGAGGATTAGAGAGAGAGGCCAAGTGG
>Aam100725
AGGGGCTGATGGTGTTCGTGCCTTCCTACAAGGAGAAAGGCGGGGTGGATGTCTACCTAGCCCTCTTCCAGAAGCACGTTGACTTGTTCAACAGGATTTGCTACTCTTTGGATTAATTGTGCTCCAATTGTCTGTTTGATGCTCAATAATTGTCAAATGCAATGCAAGGTTTAATCGAATTTGAT
>Aam100729
AAATCCTACTTTGGGATACCAAAACAAACTCAAACGATCCTCTTTTGAGATCTCAAACAATTCTTCTGATGTAATACGGGAGGATCTCAATTACCTTCAAATCAACGAAATAGGAAATTAGGGTTTTAACAAGAAAATAAATAAGAGAAATT
>Aam100735
TGAATCCTGACACACACCTTTTTCTTTTTCTCTTAAGAAAAAGCCGTAACCCGGTCTTGAACTTGGGACCTCCCCCCGGCTTTAGCACTGAGGCCTGACACTTGCTTTCGTTTCGTCCGTATACAGCATCGCTATTAATTTTTCTTTTGTACAGGCACT
>Aam100742
CTTGAGAGGGAGGAAGATCTTAAGCTATTAGCACCCTGAATTTATCCTTATAGGATTAGAGAAATAATTCTCTGAATTCTTAGAAGCGAGAGAGTAGATCTCTAATTTCCTCTCTATCCTGGCCCGTTTCTCCTCTCTTCGCCTCTCCTTTTTTC
>Aam100747
CTAATGTATAGTGTGTACGACATATGTGTTGAATCTAATGCTCAAATGAAAATAATGAATTTATATATGTAATATGTATGCATCTCTTTTTTTTCTTATGTTGTTTTTCCCCCCTCATGTTCATGATTGCAGTCCCCAAAATTTTGTTTTCCC
>Aam100748
CTCTTCCGATCTGTATTGGAGGCAGGGGAGTGAGCAGCGGGTCAGGGAAGAGCACTGTGGTGTCCCTCATCGAGAGGTTCTATGACCCCATCTCAGGGCAAGTGCTAATTGATGGGCACGACATAAAGACAATGAAGCTGAGGTGGGTGAGGCAGCA
>Aam100754
CAGCGGAATCGAGCTGCAGAGCAACAACAGCTCTTTCATGGATGGTGGAATGTTCTCATGGACTGACTTGATGCAGGATAAGGATTCAGCGCAACTGCAGCTCGATGGGGAAGCAGAGGACTTGAAATGGTCTGAGTACCTACATGGCGCGTACCCGATATCTGCAGCATTG
>Aam100764
AGTTGTGGGATTGTCCAAGCCATGTGGATGTTGATGAGAGGACGGATATTTGGTCCCTAGGATGTACCTTATATGCAATAATGTATGGTGAATCTCCCTTTGAATATGCCCTTGATGAATCTGGAGGGAACTTGCAGCTGACTGTCATGAATGCACAAATAAAATGGCCAGGTGGTCCTGCACCCCCTTACCCGGAG
>Aam100774
GGTCGGAGAGAGAGCTCTCAGCTCCGTACACGGGGGCGGCGTGCTCGCCGCTGTCGACGTTGGGCCGCGCAAGTACTCGACTTACAGTCAGCCAAGGAATCATCATCAGCAGAGGCAGCAGCAGGAGCATCCTCAGATCGGATCAATTTCTCATTTGTTGGCCGGAGGAGTTGCCGGGG
>Aam100775
GGGCAATAGAGTGAGCGATTAGCAAAGAATCTCTCTAAGGTGGTTAAACCAAAAACTAGAGTCCAAAAACTCTAATACCAATTGAAAGTATACCTAGAGAGGGGGTGAATAGGTATAGTGTTAATCTAATAATAAATAATGCGAAAATGTAAATA
>Aam100816
AGCTCTTTTCTGAAGCTGGTGCATTGATTAGTTTGAACTGCTTTTCTTTAACATTATGGCTTTTTAACCCTGGCCTGTTTGCATAACACTAGGAAATGGCAGAAAGTTCTCTTCTTTCAGTGTGCACCTCTGAATCCTCCATCCAAGATC
>Aam100833
ATAAAAAGTTAAAAACTGCTATTAGTGCTCTAGAATCATGTTGCAGTAGTGCTGTAGTAAGTTTTCTATCATTCAATTTATCTAGCATGCTATGGTTTTATTTGCTCTCTTGGTGTTCCCTTCTTCATGCATTGTTCGTTTCCTTATTGTTTCAATTTTCTG
>Aam100847
TCAAGGTCCACGAGTTGAGGGGGAGTCAGCTTCTGAATGGAAGGAGGTCGCTGTAAAGCAAAGCACTGAGGTTGTGTTTCAGCCGTTGAACTCCAAGAAAGCTAAGAAATTCAAGCTTCCAAGCATTGTTTCACTGACCCTCAGTGCTTAACAGGTCAAAG
>Aam100850
CAACAGCTCAGGTCCAGGATTTGAATCTTGGATGGTTCTTTCCTAGGGTTGCACATTTCTTTAAAAAATGATATGTATTTGTCCAAACAATCAGTAACATACATATCCTTGTTTATTTATACGTTCTCTTTTACCATCTTTACCTTACCAGGTTCGGAGTATGAAACGAGC
>Aam100871
GCGTGGTCCCTGATGCTATCGGATGGCAGCTCTCGCTTACAATTGTAAGAATTTGAAAAAGCTTTCTTGCGGATCTTGTACTTTTGGCGCTAAAGGGATTGATGCGGTTCTGCGAGGCTGTCCTCTGTTGGAGGAGATCTCTATCAAGAGGCTCAGAGGGTTGACTGATGCTGCCGGCG
>Aam100938
TGCAAACTCATCTCATCTCATAACATGACTAATTTGTTTCAATCTGATCGCTGCAAGATAACAATCTCATCTGATAACACGACTAATTTAGTTTGATCTGATTCCTAAGAGATAAAAACCAGGTAAAGGTGCGGAATACAGATCGGAAGAG
>Aam100970
CGGAATCGTTCCGTTGTAACTTTTTAGCCACTCAAAGAAACTTTACATCGAGCATATTTTTCCGACCAAACACTTGTTAATGTTAATTAACCTCAATTATTGTCGCCAAGAAGTAGGGCCCACTTGGTATTAGGATTCCCTTATGAAAAGTGATAAGATAGCAATCACC
>Aam100978
TTTCAATGACAACAAGGGGAAGGATCTCGCGAAGAAAGAGAGCCCAATAATGAAGAGGAAGATGAATACCAGCAGGAGCTATGCAGGAGGATTGGATGATTTTGAGAATCACAACTCATCATTGTGTGGGCCAAAATCAGGAGGGGCTTTCAATGACAACAAGGGGATGAAGCCA
>Aam100990
CAGATACAATGCTTCGAGCTTCATTGGCTGCTTCAGATCCAAGAAGCGCAACAATCGGAGGCTTCAGGTGCGAAGATTTCGATGATAGTCCTCAGGTGCGGTGCGAAGATTTTTCACACGAATTTTTCTTTTTCTTTTGGCGCGCAATTATTGCCAGCCAAAAGTAAAGCAATGATTGTATTTGATCTATAAAA
>Aam100997
ATTGGATACAATGCTCTGAACTCAAGTATATTGCTTGCTTCATAATTCAATACTTTCAACTCGTGTCTCCTTTTTCTCTATTGTGCAAATATAATTCTGAGCGAAGTTTGATTTACAGGTTTCCTTTATTACCTAACTAGCAATTTTTATTCATGCAGCTTCTTTAACAGCTTTGTTTAA
>Aam101037
TATGGAGGAGCAATTCATCAGGCTTCAACAGGGGAACAGATCCGTGGATGAGTATGCTGCAGAATTCCTCAGGCTGAGTCGCTTTGCCCCTTACATGGTGACAGACGAAGAGAAGAGGGCAAGTAGGTTCCAGCAGGGCCTGCAGTTGGACTTA
>Aam101053
TCTTCCGATCTCTTATCGGCGGGCGAAAAGAGGGCTGATACATCGCACCCGCTCATTCTCAAAGATTCAAACCCGTGACGTAAGCACAGCCCTCTGATGGGCAAGTGTGTGGACGCGATGAAGAATACTCGTGATTGTATCAAAAAGGTTTCTCATCTCAAGAACCCTACAAA
>Aam101057
TCGTGGATAATTTCAGGTGGACTCTTAGTTATTAGGGTAGATAGGTTTGCTTTATTTTCATCTGTGTCATAAATCATGAATGCCTATTTTCTCATCGTAGTGTCGACCTATTAGTAACTTTTTGAAATGGATGATTGTATGCTGGATTTTTTGTTTTAAATGGTATGGGTG
>Aam101078
TGAAAATTTGAAAACATATATGATATTGAAAACTTTTCCATTCATTCCTTTTGGAAAAACAGTATAGATTGTTGAAATTTAAAGGAAGAAACATTCTGGTGATTTGGGAATGAGAAATTAGTTGACATTTTTATTTGTCTAAAGACAGAAAGTAG
>Aam101128
AGTATATTTTACAAGGTTGAGAATGGCTCAGGACTGTGTGGCAAAAGAGAGAAAGAGACAGCCAGCCAGCCAGCCAAATAATTTTATATATTATAATTTTTTTTCCAAATTTACTTGTCAACTATATATATTTTTTTAATTTTCAGGTTATCTA
>Aam101129
TGATTCGCTGTGTTATGGAAAGACGATATCGGTCCATTACCCCGAACAAAAACGCTGTGCTTGGATTTTGACCATCGATCAGTGAAAATACTGACAGCTTTCATGGTCTATGCAGACCCTGTATGATCCAGTAACGTTATCGAGGATCCTCTTCAACCTGAAGAGGGGGTTAAGCTTTAATTTCTT
>Aam101131
TACAGCCTCCTCTTATAATTAATGATAAAGTTAGAAGCGCACAGAAAGCTGGGTTCAAGGCTGCTATTGTGTATAACGATGAAGAACACGGTCCTTTGGTTGCAAGGACTCCAGCTGGTATCCGCATACATGCTGTGTTTGTTTCAAAACCCTCAG
>Aam101143
ATTTGATCGCGCCGGCGACCAACCTATTTTTATTTCTTCACGACTCTCTCTCTCTCTAACCACTCGCCCACTCGAAGAGAGAGAAAGTCCTAGAGTGAAAAACTCAATGGCATCGCTAAAGATCAGCGCTCCGTCGAGCCAGTTCGCCGGAGTCCGGGGGCCATTTGATCGCGCCG
>Aam101149
CGTCGATGAACCCCTTCTCCCTTCCTCCTCCCAGCGTCCCCCCTCTTCGCTGGCGACCCCTAACCACATTATCATCTTCTTTCTTTCTCTCCCTCCTCCAACCTCCTCCGAAGACCCCCCCCCTCCCCCAGACCTCCCCTGCTCCCAGCGGC
>Aam101176
AATGTTTTCTATCATGAATATGGAAGCGGGGTAATCTGACCATCTATCTTACAATTTGTCACTTAAATCTGATTTCCTTTGCTTTGACCCAAAGCTGTTTTCAATGTATCTGAAAAGATATAATTATATTTATATGCACGTTTACAATTTAATACCTCTTTGTATGCGCG
>Aam101186
CGTAGAACCAGTAGAGGAAGACGATAGATTTGGAGCAAGGCTGGGAGTTTATGCAGAAGGGGATCACGAAGCTGAAGAACATCTTGGAAGGGCTACCCGAGCCCCAATTCAGTTCCGAGGATTACATGATGCTTTACACGACCATCTACAATATGTGCACTCAGAAACCCCA
>Aam101192
CAACTGTTTCCGTCTCTCATGCTGGGGGTTGCTGCAGCTGAAGAATGTCCCTTCCTGAAATCAATCTCCTGCTGCTGCCAAATTACATTGCTACTGTCTCTTTTCCATCTCGTTGTGGTATTGGGGTATCTCTTTTGCAACTGAAACCTGTAATGACCTATGTATAAATGCAAACTGCAAATATTGTATAATCTTCAAT
>Aam101197
CACCATCGGCGTCAACCTCGCGCCTTGCGGCCCTGACCAACCCAGGTGCAAGACCTTCTCCGTGGCTGCCAGCATGAACAACAATTCTTTTGCGTTCCCGACCAAGATGTCGCTGCTTGAAGCCCACTTCAAGGGAGCGAAAGGGGTCTACACCGCGGATTTCCCCG
>Aam101205
TCTTCCGATCTATCGTGGGAGAACTCTAAATAGCTGTTGGAAAAAAAAGGAAAATAAAATGATGGCTTCTCTCTCTGGCAGCTCTTTACCCATTCCCCCTTCTTCTTCTCACGCTCGCAAGCCCTCAGAGCCCTCTCATTCCAATGGCCGGCTGAAGCCAATTACTGTCACAG
>Aam101220
GCCTAGACAAGAGCTTTGAAGGTGGTGATCACCATTTGCAAACATCTCTCTCTCTCTCTCCAATTACATTTTGCACTGTTGCAATTCTTAGTACTCAAAATTCTCTTTGCTTCATTCTTCTTCCTTTCAGGGACCCCAAAAGTCGTCAAACC
>Aam101267
TATTGGACAAAGATTACATATACATGAAGCAAAACATGCACAAAGATAGGCAAAACAAGTGTAAATGAGGGAATCATCAAACTAGGTTATACATGTGCATGTGATGAGTACAAATGAGCAATTAAATGCAAACATATATGAATAAAATGTT
>Aam101278
TTGGGAATAGAAGTCTCAACCATCAGAGAGGAGATCATAATGGAGGAGGAACTTGTGGTCTCAGACATAGTAACCAGTAGATAGATCACCATAAATCAGAAGTAGTAGCAGGAAATAACCAGTAAGCAAGAGAATCAAGTAACTTACTTACTAG
>Aam101285
CGACTATGACCCCAAACATCTAAATGAACTAACTCAAACGTAGAGCTATTACGGTTATTGACTCAATTTTGATAAGTGGCATGATGATGTTTGCCCTACTCATAAGACTCACAACCTAAACTTGAAATGGAAGACTCTTCAGAAACTATAG
>Aam101291
TATTAAGAGGGTTTTGTAAAATGCCACTCTCTTCAAAGTTGTACATGTTGTGGGGCGCACCACTGTTTTGACTCTGTTCCAATTAAACTATCGCTGTTTAAACCTTTGTGGGGCCCATGCACATGAGATTCTTTTTCCTTTTATTTTTTTTTTGAAGCCAGG
>Aam101301
TTTCATGCAAAAAGAGTGCTCGGGTGTAAGCTTTTAATTTTTCAAGTTCATATCACCTACTGTTGGTACATAGGCGCGACGAAAGTATAATCCATCATTGAGCTACTGCTATAAGGAGATGTACGGCTTCTCTAGGTACAAGCGGCAGCGAA
>Aam101308
CTATGAAAAGAAAAGAAAAAAAAATTCATGCTTATAATTGTAGACAGTATCTCTTTATGAAGAGAGAAAATGTCATTTATTCAAATACAGAGAAAATGAAAGAATTCAGAGCTAACTTGTATTTTTTTCATTTCAAACTGTATGAAAAACATCTGAAA
>Aam101312
CGGAGATGCAACAAAACAAAAAGAATTTGGGGAAGCATCCCCTGCATCAGAGAGCAATGGAAATGATGCGACCACAGATCATAGCAGTGATAAACGGCTTTCTTCAGATCCTCAAGTGCCACCAGGCCCGAATGAGTTCCAAGGTCAATTTCAACAGCCC
>Aam101327
GCGAGTTGAAGGATGCCGCCTCGCAAAGCACATTATGGAGGAGAATGGTTCGTTGGGCTCACCACTTTGATAGCAGAGATCTCAGTTCTCATACTTTCAAGGATAATATGAATGATGGCGGATCGACTCACAGTAATCCGGTTGGGGACGCAGCAGCCACCCCAAACATTGGTGAAGGTTCGC
>Aam101339
AGAGAGAGAGAGAGAGAGAGTAGTGTCGAGTATGATATCCTATCTGTACAAATTTCCCAGCAACAACAGTAAGAAGTAAATTACAAAACAGAGTTATGGCATGAAATCTCATATTGTGAGAAATCCATGAACTTCTAAGTGGCAGACGCACGAGCAAAAATGGTGGAAA
>Aam101400
CACACACACACACACAAAAACAAAGAAGAAGAAGAGGAAAGGCCTTAAACATTAGCTTTTGAGAGTACTTAGATTGCTCATATAACTCGAGAAACATTTCATCTAAGAACTGCACTGAATGCTTAATTCACCTATGAATATAGTCTATTGTTCTGTTCTCATCATTTTCCATTTTATAGGTTTTTGCCCACCTCAAC
>Aam101404
TCCATCTCTCTTTCCCCCTCTCTCCCCCTCTTCAACGATCAAAATCTTGTTTCTCAATGGAAACTCCATCATCAATCAGAATGCTCACACGGTCTCAGATCTCCGTCGCATCCCAGAAGAGCAAGAAAGACGACTCCTTTTCAAGATCAAGAGCCATCGGAAACACCGAGAGATCCGACGAGAGATCGGAA
>Aam101408
AAGGGAGAGGGGAGAGGGTGAAGGTTCTTCAGATGGGGGATCTCAAGCTCTTCCCTTCTCTTGGCAGTAGTACTGGATCTATCTCATTATCCTAATGTCCAATTTCCCAATCTTTTTTTCCCCCTTTTTTGGTTGAAACCACCCTCCGCGTGCGTGCCATCCTAACTTTAGCTCAG
>Aam101428
AATTAGCCAAATCAGAAACATATGAGCTCCTCAAGTGTTTCCATACAAGCATCACATATTTTAGTGCTAAGAATTTTGTGAAGCTTGTGACGTGAAGCCTTGAGTCGAAGCCTATATTACTGATGATACCAACGAGATTGGTTGCTTTCTGACCAGAAG
>Aam101447
CATCAAATGTGACATGCTTACTCAGCACAATTTTCTTATTTTCGGGGTCCCATGACTTGTAGCCTTTCATATTCTTTTTGATGCCCAAAAACACAAAATTTCTTGCTCACAGATTTACCTTGCCATCTCTGGCACTAAAGTAGGCCGGACTTT
>Aam101485
TGAAACTTAACCTAACTCATTGGAAATGAAACATGACAAGTACAGGTCTGTCTGGAATGACTCTTGTGGAATTCAGTCTAACTCATTTTCTCAGTGATTTGAGCCAACCTGAGCCTGTCAAAAAAAAATTATATGCTAGAATTGATATGATTTACTA
>Aam101504
GTTTAAGGTCCAAAATAAGGCGTACTATGGTCACTGGCTCCTATGATTTATACACTGTTGCAAAGACTTTTGATGTTGTCTTAAAGATTGACTTTTAAAAGGTTAGTCAATACCAAAACCCGGTGTTCTAAGTGTGAGTGATATTGACATTATGATTATCAGTGCCCCT
>Aam101543
ATTAGCCTTTTTTCCATTTTATAGATTTCTCTATTCTACAAGTTATACCATGTCAGTTAATGCCTTCAGTCATCAGTAGTTGATCCAATGTTGGTGTCAACTAGAATTATGCTACCCATCACAACAACTTTGATTTATTCACAATTTTCGTTTAGATTTCAAGCTTGTAATTCTCAGTTTA
>Aam101552
GAGCAAGAAGAGACCTCATGGTACCATCAGACAAACTCACAGCAAGAAACTTCAGACTATGAGCGAGGATCCTTTGTTGAAGTGTTGCGCTTTGCTTTCTTCACTCTCTTCTTCATGCAGATGGTGGGTCACCGAGTACCCCTCGCACTGTGTGGGACTCAAGATCG
>Aam101585
AGGAGCCTTGTTGACACTTGGAAAAAACGAGTTGATGCAGAAATGACAAAGATCAATGATGCAAAGTCTGGTGGATCTAACCAGGCTGTTACATGGCCTGTCAAACAGGGTTTTTCTGAACTTTCTCATTCAGGAAGCAGGCGGTCTGGATCAGCTGAAGCAACTACAAAAGCCCCTATTTACGATAGATCGGA
>Aam101587
AGTACGAGAAGACCCTTGAAGCTTTATATTTAAATATTAAGTTGGGGAAACTAGAGTATATTAACAACTCTTTTATGAACAATTTTAGTTATTTGTGAAAAGCTACTCCAGGGGTAACAGAGTGCTCTTTGATTGAGACTTTATTTACTTATGGGTGGACCACCTCGATGTTGGGTTGTGTTTTACTT
>Aam101624
CCACTTCCTTGCAACCAAACACACTCGTTGTTTCAAGCACCAGTGAGTTGGCGCTCGACTTTGCAGTCGTCTTCTGTAGCTTTGTCGACAACAGAAGCTGAGTATATGGCCACGACAAAAACTATAAAGGAAGGCTTTTGGTTTCAAGGGTTGCTTGATGATTCGGGG
>Aam101630
TGCTGTGTTTCATGCAAGACTAATTCTCTTACTCTCTTACCCTTTTAGTGATATGTATTCCTTAGAAAGTGTTGTGATAGAAAGAAAGTGGGAAAATATAAGTCACCAAATTTTACATATGAAGACATCATTCTAAACTACAAACTATCAGCTCCC
>Aam101654
ATGTCGGAGTGAGTCTTCATACATGATCAAGTTTGACAAGAATTGCACTTTCTTCTTCCATCATACAAGAGCTTCTCCAACTCGTTAGTCAAATCAAAATAGGCAATGAACTCCTAGAGATAATACTCCCAATTTTCATATTGGTATCAATCCTCAAAACCTCCACACTAGGAC
>Aam101660
TTGTATCTGAATCTAAAACCGAAAAGTTACTAGTTTGAATCCTCAAATGGATTCTAGCTTTTTTAATGGGTTTGAATCCACGATGGATCCCATGAATTTATAATTTATCGGCATGTGAATCTTATGCACGACTCATTGCTACCCTTAGGCTCTACCCAGCCATAGCCACAGGGCATTCTTTTAAGCTATGCCTA
>Aam101702
TCTCACTTTTTAATCAGGAAAAAAATTAAAAAAAAAATTGAGGAGAAAGGTGAGAGTTTGAACTTTGAATGCTGGCGTCCTTGTTAACTCGTCTCCATCTTCGTTGATTGTTCATGCTTCAAACGTCCCATTAAAATCTCTCTCTCTCTC
>Aam101714
GTGGGAGTGACTCCGTTCTGGGGGTAAATTTAAAAGCAAAATTTCATATATGCTTACCATTCCCTCAATTATACTCGTTTTTACATGATAATGGCTGCCACAACTTTCCCTGCAATTTATATTAGCAGTATCTCAGAGATCCTGCAAAGTTC
>Aam101742
GAGTTCGCAGCCATACAAAAACTCTGTTGGCTTATATGCTGTGCAATGCGGTAAATGTTCCAAATGGAGGGTAATTCCAAGCAAAGAAGAATACGAGACTATAAGGGAGACCTTCATTGAAGATCCATGGTTCTGCGACAAGAATCCTAACATTTCCTGTGATGATCCCGGCGACATAGAGTACGAC
>Aam101751
TTGTACCATGAATAAGAGTAACTGGGGATTTTGGGTGAGGGCCTAGTTACAGCACGAATGTAAAAAATCTTGTGATATACCTTTTCCCCAATTGTTATAACTTGTGTAAAATTGAGATATATTTAGCGAGGGTGAATAAACTGTTCTATAT
>Aam101770
CACGCGCCAAAGCGCGTGGCCAACAGATGCCATAATGCCGCAATTCCACGGCAAAAGCCGCAATTCCACGGCATTTCTGATGAGGCTGCCCAACTACTTTCGTGTACGACTTTATCCGGGACTCTTCTCCCCTCTGCACCTATAAATACCCC
>Aam101798
CTATGCTAAAATGCCGGATGAGGGTTTCCCACTGTGCTTCTTGTTGACAGAGGAGACTGTTTTTTCGCAACAAAGGCCTGGCATGCACAAAATGCCGGAGTTGCTGCCATCCTTGTTGCTGATGACAAGGCAGAACCTCTAATAACAATGGAATGCACAAAATGCAGGAGTTGCC
>Aam101830
GGAAAAAGAAAAAGAAAAACAGAACTAAGCTGGTTTGGTGTGGTCGCTGCTACAGCATCGTCGGCTACTCCGGTGGTATCGAAGGAGGAAAGATGGTGCACTGCTGCGCTGCATTGCCGTCGTGGTGACGGTGGTGTAGCTGCCGCAACAGAGGGGAAAAGAAAGAGGAGAGAGAGAATA
>Aam101832
GGAGAGTGTAGGTACTGTTTTGTCTACTAGTGGTGTGACATATTTAAATCAAAGTTGTTCGATTTGATTGTATGCTTTTACTTTTGTTTATTGTAAATATTGCATCCAAGTGAGGGCAAATGGTAATGGGTTCTTAGTTTTTATGGTTCAGTC
>Aam101833
TCTCCGTTCTCTCTCTCCCTCTCTTGTTCTGACTCTGCCGTCATCGCCCCCGCTCCCTTTCTAGGGTTTTTTTCTTGCTCCCGCTCCCCCTTTTCTCTCTCTAGGGTTTTCGATTCCCTGTATCTTTTTCTTCGATCTCTTGTCTATGGACTCTTTTGGAG
>Aam101834
TGAAAAAGTTGACCATAAAGTTGAGCACAAAATAATATTAATTTAAATATTATCTATGAAGTATCATTTTTGAACTGTAATTGAACTGCAAGTGAGATTTACATGGTATCAAAATTTAATGCACTAAACTACAATTTATTAAAATGAGATTTATATGACCACAAA
>Aam101886
CAGCTGCAGAAAATTTTGACTACCCTGTAGCCATGGATATCAGAGAACTCATATCTCTTGATGATGTTATGGAGGAACTTGGATTTGGACCAAACGGGGGCCTAATTTATTGTATGGAACCGCTATGGATATAAGAGAACTCATATCTTTG
>Aam101907
AAGAATTGTGTACTCTGCCTGTCCAAACGTAGGACCACATTATACACACATCATTCTGATCCATATCAACTCGTCATGCATATCAACACAAATTTGCCAAGTAGTTCTCAAAACTAACAAATTCTTACTTTTATTTTAACTTTGTATTCAGG
>Aam101926
GCTAGTAGACAGTGCCTGTTGATATATTACATTATTGTTATTTTTATAAGAACAGGATAATGATCATCAGCATTCTATTTTCAAACACTTAGCTAGAGTGATTGAGACAAAAGGCCAACTGTTTAAACTGCAGATGGAAAAGGAGATAAAGGAGC
>Aam101930
GGTGTTTCATGTTTTCATGCTTTAAAGGAATTCAAATTGAGCTAAATTGAATATTTTCATGATTGTGCGTTTCACATTACACTTGTTCACTCACTTTATTATGTTTCTCATGATTGTGTTTTCATGAGTATGATATGGGCTTTATGGACTTT
>Aam101934
CGAGGCGATGCCGAAGCGTTGTGCTTGCCTCCTCGGAGCCAAACGAAGAAGCGAGGGGAGAAGATAACGAGCACATCGAACCCATTTGTGAAGCACTGCGTCAAGCTTCGACAGAGCTCCTCCTACCGCCGCTCCTGCGGCTCTGCCCTCGTCGTCGGACGTTAGATCGGAA
>Aam101957
TATTTTAATTAATTAGAGCACCAAGAAACATTTCAATAGACAGGTGATCTCAATTTAATTTTTTTTTTATTTGTTAAATTAATTTGTTAATTTTGGTGGTCGTCACGGTAGAAAGATAAAGGAGCCCAGCCCGCATTGAGGCAGACATCTTTCCTTC
>Aam101997
AATGACTCAGTAATTATTTTTGAACATTGGAAATTAAATAGGGATAAATTTTTTAAATAAGACAATTCACTCAATCATTCTTATTGGGTCATATTAGAGAGGTCACTGGTGGGTTTCTGCAAGATCCACGTTATCTTGATTAGGTAGCAATGCTAGGCCCAATCAGACCACCACCGGAG
>Aam102006
GTCACAATCTTCATATCAACATCGCCATAATTAGCAAACCGTCCACTGATATCAATTGATCTCTAATGCTTTCCAGATCTAAACACGAACAAAACTCATCGCGAGCACGAACAAACGAGATATGTAAAAAGTTGACAAAAAAAAAAATTTCAAGGGCTCCGCCCCCTTCCAA
>Aam102049
TTGCACGTTGTTTAATGCACCTTGTTTCTCAGATAAATTGGTTTGCTGTTTCCCCACAGAAGTGTATCTAACTTTGAGGAAATATTTTGTGTAAATTTCCTGCTGACTGCATCTCATGCTCCTTAGTTGCCGTGTCTTTAATTTGCTGACTGCAC
>Aam102080
GTTTCTTGTTTTTTTTTCTTGTCTTGTAAGGCATGTTCTTTTGATGTTTAGATTTTAGAAAAGAGTAAGAAAAGAGAGTTTTCATAACTTAATAGTTCCAATTTGGGGGTAAATGGAAACAAAAAAAATATAGAGAGGGAGACGAGAGATCGGAA
>Aam102091
ATAAAATGACATATGTCTTGTTCAATCTCTAATTGCCTCACTGGCATTTTTAGCAAATGAGCATTCATGTAGAATATCATGAGATGAGCTTTCTGTTGCCTTTAGTTTCATGGGAAAATACCTTTCGCACTCTCCCAATAGTCTATGGAA
>Aam102161
TTTCAAAATTCTCTAAAGCCAAACCCCAACATTGGGAAGGATAAGTCCAAAGCAGAATGCTTCTTCTATGACAAAACTGGTCACTTTGCCAAATAGTGCCGCCACCACAAGGGTTATGGAAAACAAAATCATACACATCCTCCTCAGGCTCATGTGATGAT
>Aam102166
AGGCTTTGCATCATCACTGTTGGGAGAATTTAAGACAATAAAATTAGATCCTTTGAACTCTCAGAAGTTGTTGGTCATCAGTTCATTTCAGGGATCAGTATGGTAGTCATCTTATCCAACAGAAATTGGAAATTGCCTTTGCTGAAGAGAAACACAA
>Aam102230
TGAATGACTGTTCTGAGAGAACTCAAACTAACGCAGTCTATCATACTCATGTGATAGAATAACAGTGGGAGAGCCAGAAGAACCAGAGTGAGGGGCTGAAGAAGCATGAATATGAGTAGTATCATTAGAGGAGGGAGTGTTAGAATCTGC
>Aam102231
TGAATGACTGTTCTGAGAGAACTCTAGTTGGCGCAGTCTATCATACTCCTCCTGGGTCAGCATAACAATGGAAGAACCAGAAGAATCAGGATGAGTAGATGAAGTGACATGAAGAGTATCACCGAGGACAAGAGGATCAGAATCAGCTAG
>Aam102237
ATTGAATTAAGTTTAATGTGAAGCAAATGTTCAGTTAGCATATTAATGCTTTGGCCAGTACACTGATCATGTTGATCATGGGAACAATGTTTTCGCAGCTAAAGATACACCGAGATTTTGGTAAAAAATATTGAGATGCTTGGAGGAGTGCGC
>Aam102266
TGAGAATTGGCCTCTTTTTCTCTTTTTCCTTTATCTCAAACGGTTAACTCTAGCTAAAACCAAACAACCCAAAAAAAATCTAATTCCCAAGTCCTTTATAGTTCTCTTCTTCCAAGGCACTAACTCTTAATTCCTAACTCCACTCGCCAAACACAGCCA
>Aam102303
CTTCCGATCTCTTATGGGGAATCAAGGAAGCGTACAGGGTGCTGAAACCAGGAGGGATCGCTTGCGTGATAGGTCCTGTGTATCCTACATACTGGCTCTCGAGGATAATCGCAGACACATGGATGCTCTTCCCTAAAGAAGAAGAATACAAAGAGTGGTTCACAAAAG
>Aam102322
ACAAGCTCAACCCTGGCTTACCATATCCTGGTTCGCATACTTTGCTTGTATAAGGTCTGAAACTACAGCTGATGGACAATGTCATTTTTCCTTTTCCACGAATAGGCTCACCCTAGTTCCCTTACCTTTCCAGGTACCAGTTAGTCCCCCTTTAG
>Aam102342
TTTTGCTGCGAACCATGGTTTTCATGATGCAGCCTATGTCTTGGGGCATGAAGCCCTCAGTTAACTGATCTTGCTTGATAATTTGAAGGACAACAATCACATTATGTATTCTTAGTTATGTCTCATCCCATGTCTTCTAAATTTCGGTCT
>Aam102372
TTGGGGGGTGAGATCCTTGTATTCCATTCCTTCTGGCACTTTTGTGTGTGAGTATATAGGAGAGATGCTCACGGGTGAACAGGCTGAAAACAGGGTCAATGATGAATATCTCTTTGATATAGGACATAATTATGATGTCCATACTCTATGGGAGGGCCTTCCGGGTTTTATACCAGGT
>Aam102380
CTCACCATGGCCAAAGTCTTGATCCTCATCCTCATCACAATCCCGCTTGCTTCTCTCATCGGCGCCGTCGACGACGGCCTCGCGAGAGACCGGGCTGCCCTCCTGGCCTTCACCACCTCTGTCGTGTCGGACCCGGGCAATGCACTCGCA
>Aam102396
TTTCTCTACATGGTATCAGAGGAAGAGAAACTCTAACCCTAAAATTCACTATCTCAAAATCCACCTTCCTCTCCTCCAACATCACTCTTCCAATCTTCATCGCCATCATCTCCCTTTTTCTCTTTTCAAAAAAAGGTTACTGTTCACGTGA
>Aam102398
TGGGGAGGTGGGAGTCAGCTACCAGAGCCAGTCTTCAAAGGCAATGGAGGAATCATATGTGGTGCTGCCCCCTGCTGCCGCTTCTATGTACAAGAGTGACTCTGCTTCTGAGGGAGGTGGAAGTCAGCTACCAGCTCTTGGTGGTAGCCAGAGTAGTAATTTGCACTCAAACACAA
>Aam102413
CGCATATTAAGCCAGACTTGCTCTCATCCATTGGTTGTGAACACAACTGGGGTTCATTTGATCGACTTTATACCACAAGGCTCAACCATTTGGCACAGAAAAAACTGAGTGATGTTACTTATGTCCACTATAACTTGCGTCTTAAGGAGAGGCAG
>Aam102427
GTTTGTTTCTTGGAGTGCTAAGGATTTTGAGAGCTCGAGGAATGGGAGCATGCGGCCAAAGGCCAGCCATGAGAAATGGGGAGAAAAATGTGTAAGTGGGAAACGAGTAGAAAAATGTGGGGAAAAAAATATGAAATTGAGATTTGTGCAAG
>Aam102439
ATTGACTATTTTTGAAATGTTGATCGGGGGGGTGCCTGGGTGCCTTTATCCTCAGATTCCGCACTCATTACCCTGTGTTCAGGTCATAAAATTTAATCCCCTAATCCCCAAGTTCACCCAAAAACCCTAAAGAGGAAAAATAATTCAATGTCCGGCGGCAG
>Aam102524
ATTTGGCTTCAGTAGGGTTCATGGGTTAATACCGATTAAAAAAAAAAGAACATTAATTTGTTCTTTTTGAAATTTATGTTCGTATCCTTATGTCTATTATACTCCATCTGAAGGTTTCGAAATTTATACCACTGCACATCATACAGATTAAC
>Aam102609
GCATTTGACGATTCATCTTATATATGGTTTTATTGACAGTAATTGGAAGAAGTCAGAAGAAGATCATTACTGGTATTGAGATCACTTGCACATCCAGTAGCATTGCACGACCCTCGCTGACCTCTGGGCGCTGCATAAATCGGCAAATTGTAC
>Aam102610
ATCTCTTATATTTAATCTGATCTTCAAACATTCTAAAATGTTGAACATTCCTTCTTTTACTTCGACTCGCTCTATGGTTCCATGGGCAGGACACCGCCGTCATTGGATGGCTGACCCATTAGAACAGATGGACCGTTGGATGCAATCTATTGACCGTTACTTTGATG
>Aam102649
AGCTTCGGTGTGTATGCGCTTTGAAAAGGATATTCATTCTCTGCGACAATGACAGGGATGGAGCACTAAGCGATGAGGAGTTAAATGACTTCCAGGTTAATTATTAGGCTTACTTCTCTAATTTCTGTGAATATTTTTGCTTGCAACTTTAGTTCTATTGT
>Aam102710
GCAACATGATGACGATGATGATGATCCGGATAATGTAGAGGAGTCTGAGGGCGATGAATTTGAGCAGGAAACGGGTTGAAGATCCATCCAGCTGAACATTGATAAATGGAAAGCGAAATATTAATTTACGTTGTTGTATGAATTTAGGGGGGA
>Aam102713
CCGGTTTTGGCTTATCAACAACGTCTGGCTCTAGATCTGCATCAACCATCGCAGTCTGATTTGCTACAAGTTTTCGGATCTCATCTAGGAGCTCAGTGCAGATTTCGGCGAATGATCGGTTCTCAGGCTTAACATTGGGATCATTGTAGTCTGC
>Aam102719
GCTAGGTAAATTTTTGAGAGAAAATGGTGGAGTATGGGAACTTTGTGCTTTCTTGAATTTTGAGTTCCTTATTTGTGTGATTCTATTTTAAGAGAAGATGAGAACTTGTAAAGTTTTTGCTTGCATTTGGTCATATGCAATCCCATATGTTAGCGGATGAGATGAATGGTTTGGA
>Aam102730
GAACACGTCCTCTGAAGTCTATCATCATCTCTCAGCTCCACTGACTTACATTTCAAGTTAAATCAATGCGCTCCGAACAATCTCACGACATGAGGATCCAGAGAGCCACAGAGCCGGTCCCACACAGAAGCAGACGAGGGGGCGTCACACCCCAA
>Aam102745
ATTTTGGGCAGAGGCGGTGAATCAAGCGAGTGATCTGGTAAGCATGTCACCATCAATAGCTATTGATCTTCAGATCCCAAAGGAGATATAACGAGGAGTATCTATGGACTATTTAACTTTACGGATTTTCGGTTGCCCGGCATATAGCTTGGTTATAACGAGTATCTATGGACTATTCAACTTTA
>Aam102779
CAAGAAAGGGCAAAAGGAAGGGTCGGACTTTCTTTCTGAGAGTGAACTTTTGACAATATTTGGTTCCAACGATTTCTACTTTTTTCCGTACATATTCTCGTTTGGAGCTTTATTTGACAAATTCTGGTAACCATTAACCTTTCCAGGCTGTAGTTATTGATCCCACGAA
>Aam102802
CAGATTTTTGTCCTGTCCGTAGCGCTTCAGAAGTCACTGTGGTGTGGCTGAATGTAGAGTAGTCTGCGACGGAACCGTTTGATCAGTAAATTATTTAGAACTCTAGAAGATAGTCAAGGTATCTTGCTTCTGTGCCACTGCACTAGATGCGCATGTA
>Aam102818
TTCAGATCTCCTGCCAGCACCGATAAGACATTTGCAGCTCAAATCCGGTCAACCCTTTACCGGAAACCCCACCACCTAAGTCACTGCATCTCCCTTCCACTGTAGTTGCCGTATCTGCAGCTCAGAACCGACTATCTCTTGGCCGACCACCTT
>Aam102829
TACAATAAAAAAAATACATGAAGACTACTTGAACTACTCGAACAAAATCAAAGCGACTCTGTTTCTCCAATGGTGATATATGTGCCAAGGTCGTGGCCGGATGTCCGCATCATCCATATAATTTAAATTTTAAGAAAAATGAATATTCGGTTG
>Aam102844
TAACCTTTGAGTTTTTAATTGGATTCCATAATTATAGCCTAACTGATATTGTGTATGCCCAAATATAAAGGTTACATTGTATAAAGTTTATAATAGTCATATGTGGTATTAAGGGCCATGATGGGTGGCTTTATCACATATGGTTAATTGCAAATGTAAGACCCACTTCTC
>Aam102891
GATGGATTCACCTTCTTTAAAGAACTTATCTGCCATGTGCTGAAACATTACTGCCTTTACTCTATCATTCCTAGACCCAATGTAGGACTGCTGCCATATGGTGTCTTTCATTTCCTAGTATTTATTTTGAGAGGCCGCAGCATAGATCGGAAG
>Aam102921
TAGAAATATAAACCAGAGGTGGAAATCTAATGTTCTTTGGCTATGTTCATGTCTGATTTCTTACTTATTGTGTTATAATATGAGAAATTTCTTCTTTTATTATTAGTCTACTTGTTTTACCTTGTGATCTGCACAAAAGTAATACTAGATCTCT
>Aam102957
TTCATCTTCAACGGGTGGGAGGGAGAGTCCCTCCCCCTTCCTTTTCTCCATTCTCCTCACCACCCCTCGTCCTCTTTCGCCTCCTCTCTCTCCTTTCTTTCCGTCTCCGCGGCTTTGTCATTCGTTTTTCACCGTCGAAAGATATACTAGTATTT
>Aam102972
CCTCTAGAGCTTGTGCATTAGTCTCTATATGCTTGTTATTGCCAATATAGGATTTCTTGGTAGAGCAAGGTACACATGCAATCCTAGGGCTTTCAAATAAGCACTCATCCTAATCTTCCACACTTCGATGTTAGAAATATCAAACACATGAGAATACAGA
>Aam102979
TCTGAAACAGGAATGAATTAACAATATGAAGCAAGACCTACTCCCTACAATCTTAGGAATAATTGAAGAGAGTTTATCTCCAGTCACCAACATTGTTGGTTGCTGTTTTCTTCAATTAATATCATCTTGAAATTGGGCTAAAGATGGGACCTTCTATAAGATACATCAACTCATTTTGTACTTGAGGAAAAG
>Aam103002
GCCTGAACGCCGCCAACGCCCAGCTCCTGGTCCCATCTGCAAAGTCTCTCAACTCTCATCTCCATGTTTGCCGCCAAAGGCCTCAATGCGCGAGACATGACCGCCCTCTCCGGCGCCCACACCATCACTCACATCTACAACGAAACAGACG
>Aam103041
GAGAGAAGAGAGAGGGATGGGACGGGAGTGGAGCAGGCAAGGTCTCTGTTTGGGATTTCATTGACAGAGAGGCCAAAGTGGCAGCAATTCCTCATTTGCTCTTCTGGCTTCTTCTTTGGCTATCTTGTTAATGGTGTTTGTGAGGAATATGTCTACAATCGATTGAAA
>Aam103066
CCCAGCCGCTTAAGCTGCGATCTCTGGTGGATCACGCAAGTTTTTGGGCATAAATTAAGGAGAAGGTCAATTGGTTGCGTTTCTTATGCTTTTAGGGTTATTCGTTGTTGTTTTGTTGTGTTGATTTGGCTTGGGGTTAACTGTAAAGGTT
>Aam103085
ACACAATGTAAATTTACTAAATGGGCAGATATCGATGAGTGCCAAGACCCCGAACAGCATGGGTGCTATGGCAAATGCACAAATTGGCCACCAGGAAACTTCACTTGCAAATGCCCGCCCGGAATGCACGGGGACCCTTACAGACAAGGAGGCTGCC
>Aam103108
AGTTGCTTGGTTTTTATCGTTGGGTAAGGCTTTTGTCTTCTTCACACGCACATTCAAGCCTTCATGTTGGTAGCTTTATTAATTTCAAGAAAGCTCATAATCCGGCAAAGTTTATATGGATCATTCAGCTATCTAGTATTCAGAGGAGCCA
>Aam103131
AATCAGCTTGCCATCATGGCCTCAAAGGCTAGTTTATTTGTCATGAGCCTCTTCGTTGTGCTCATCATTTTTAGCTACTCTATGTGCTATGCAGCTGGCCGCCATCGTTAGGAGTTTCCCCTGCCAGAAATCTCAACACTTCCTAAGGCTGAACTGCCTCCGTTGCCTGGATT
>Aam103148
TCAGAAAGGAACTCTATCAGTTGTTGTCTTGAATCATAATTATTTAAGGTGTAGGGAATCAGCATTCCAGCTCCAGAGCTCCTATTACTCTCTATTACTTGGCATGTTTGCAATCTCATATTAACATAGTAAGAATCAACAACCCATGCTATGCATGAACAAT
>Aam103158
TGTGTATGCACCTCCGAGGCAGTAACCATCGGCTGAACAGTTGTCAAATGGATAGCTACATCTCCCATTTCCACCATCAGTGTTCTCTGAAAACAAGCCTTTTGATACCCAGAATGTAATGTTTATGCGATCTCCCCTCGGCAAGCGAGACGAGATC
>Aam103203
CCGTTATGGGTAATCCTTTCCCCTCTACAGTTGATACTGATAGAATCATGGTCAGATTTGTACAGGAACCTCGCATTATGAGCGAGGCGTGTGACTCTTGACAAACAGCTTTCATCAGCAGACTCAGCATCGAATACTATGTCCAAACTCCGGCAATCTAATAGCCATTG
>Aam103250
CATGGATATGTGCTGGCAACGAGACCACACTAACTCACTCAAATGGAAGAAGACGAGACATGAAAGTGAAATTAAGAAATATCACTGGATCAATTACACAAATCCCAAAAACAGAGTTGACCACTATATCCAGTCATAAACATTGACCAGCAGAGG
>Aam103265
TTTGGAGTATTCTGTGATCATAGGATATCCTTGAAAATAAAGAGAAAATTCTATAAGGAGGCTACAAGACCAAAGCACTTTATAGTTAACATGTTGGACAATTAAGAAACATGTCCAAGAAATGAGTGTATCTGATGAGAATGTTAAGATGAAT
>Aam103283
CTGTGATGTGCATGTGTTTATGCATTGTCCATGGTGTATCTGCATCGTGAACTGCATCCATGTACTTGTATCATGCAGCATATTGCACCCATATCTATGTATGATAACATGAGTCACATATAATATAATCTGTCCTCGGATGTGCACTATTG
>Aam103326
CCATATGGGAGGTAATACATTTCTATTTTTCCTAGATCACAACTTTCATCCTAATGAGTATATTATCAATTTTGTTCAACCATAGTTTTTGTGATGCGGACATCAAGACACCAATGATTTGGCGTATCCATCACCGTTGGAGAATACGCGTCACCTCAACATGGATCCAGTAG
>Aam103350
CGTTCAGCATCAGTTCAAGTGTTCAAGTATATCTAAAGTACTCCTAGTTAGTATGGTGTTCATTTGTTTGTATAATAGAAATAATCATGTTTTACAATTCAGTAATGTGAAAATTTTCGCCTTTTCTTCTGTCCTGCATTTATATCATTGGTTAAC
>Aam103352
AGGAAGAGAAGAGTCCAACCTAAAGGAGTTAGAATTCAGTTCCATCATGTTGAGTTTGTGTCCGTCGTTCCCTCTGTTTCCTCTTGGTTGAGCTTCGTTTGGTTTCTTCGTCTGGTTGAAACATTGAGGCGCCAAATAGTTGGTTCTCCC
>Aam103360
TTTCGATTGGAATTAGAATGTTCAACTCAACTGCCATCAAGATAAAGAACTTAAGTGTTCAAACTGAGCGAGACTCCCCAGCCTTATCTTTTTGACCTGTATAAATAAAAAATCTATTCTAACGTGGAGGGGGAGAAAAAAGATCATCAATTGAATCCAGGAATCCTAACACACCAGAGAAGCCCACT
>Aam103361
TGGATTCATTGCGGGGACAACTATTGGTAAACTTGCATCAAATTATTGCTCACAACAAGAAGTTGAAGCCTGATTCACATAAATTGGGCGAGGCAATGGAATTGGCATAGGGTGAAGAAAATTATCAAGGGATGTTCAGAGCTTGGTTCTTACGTTCAACTTGACAAATCACCCAAGGAACAGATGACAG
>Aam103381
CGGATCCAGTCAACTCAACACTCTACCGCTTGCCTAGCCACAAAACTTAATCACCCAATATAAAGCAATTGAGTGATTCCACATTTTTAAGAGACATGACAATACTCCTATTCTTACCATGTATTCCATTCCAATATTGAATAAAATGATAT
>Aam103416
GTATTGGCTTACTTCAATGGTTGGGATGGTGGTGAGCAACAGCAGCAGCAGCATGTTTATCAGCAGCACCTGCAGCAGCATAGGCAGCACTCTGTGGGACCTCAAACTTACTATGAGCAGAGCTTTGAAAATACAAACGAGATAGTGTTTGGAGCAGTCCAGGAATTAGATAGCAAA
>Aam103431
GCTCTGATCTTGAGATTGGTGTAAGGTGAAACCCAATCCTGTGCAAGGGGTGTGAAACCCACAATCTTATCAGGTTCTTGTTTATCTTTCATATTTTTTTATCCATCTTCTTAAACCCTAGTTTTTCTTTTCTATTTGGATTGAAGGTGATTG
>Aam103441
TGCATGCGTAAATCCAGTACTGCAGAAGCATATGGCAAACCGTCTTCATAATTAGTCCAATTGTCTCAAGGGGAACATGTAAAATTTTTGGTACCTCCCTCCTTGAGAAGGTGTAGTCAATCCCAAAACATTGGGGTAAAAGCTTTGTTG
>Aam103449
AATACACATCAATCTAAGGTCACAATTCATAATTGAATGATATGGAGATGAATCAAGTCATATCATCTACGTTAACCATATATGTAGACTGATTAGAATTAGCACAACTATAAACTAAGACAGAAAGTAAATGATTTGCAGTATTACATATTTTAT
>Aam103464
GTTAGACTGATGGAATCCTGAGGGAAATGGTCCAAGTGGACCTTTTTATAGTATGTCATTACAGAGGATGACATAACTCTAATAGGATTAGAACTGCATGCATGAAGTGAGGGATATTATGTAGTCGATTGATGCATTTAGCAATAGGCATTAATTATCTA
>Aam103498
TTCAAAAAGTTAATCAGATTTCCTTGTGCAGGTGCTAACACAATGTATCTTCTTCCAGCTGTACTTGCATTTCCTGTTCAAGTTTGTTGGTTGTAAATGGTTCTATCAGAATCTATGTAGCATGGGTACTTCTTTTATGAAGTCGTACCC
>Aam103526
TTTGCTTCCGAGTGGAGCTTTTGCCCCATCAGTGGAGCTGTAAACTTGGTAACAACCTGAAGTGGGGGTGCAATCTATTGATAGATTGGATACGTCTACTCTGAACAGGGATAAGACCCACGATCCAGCATGTACCTGATAGAGGAAAACCACCA
>Aam103529
TTCACAGCGATCCAAGCCATCTTAGAGAACGTGGCCACAGCAAAAAGGATCCACTTGGTTGACCTCTCAATCAAGCATGGACTCCAGTGGGCAATCTTGATACAAGCACTAGCTACGAGGCAGGCATGCCCAGTTGATTCCCTAAAAATAACTGCA
>Aam103543
CTTCGCCTTTGCCTGCAATATTACTTGTTTTTCCTAACATACAGATTGATGCCTTGTTCTATGGCGTGATGAATCTGTGTTTTGATATGCTTAGGGTCTAAAGTTTGCTTTTCCACGCAAAGACCAGGGATGGGTATATTTGCGCGACAAGCTTGAG
>Aam103559
GGAGTGGATATCGCGTTAGACTCCGGATCTAAAGGTCGTGGGTTCGAATCCCACTGCGATCGCGCATCGATGAATTCTGTCATCATTTTGTTTGCATTTGCATAAAAAATTTCTCATCTTGTAGAACAAAATGATATGGTCCTCCTCTTCATCCTTAT
>Aam103567
GGAGCCTGCAGGGTGAAGAACGAATGTGCACCGTTCGGAGAACACTGCAATGCAGAGGATATCGAAGGATGTCTGAGATCATTCCAAAAAGCGAAAAGGGAGCATGTTGCTTTGAGACAAAAGCTGGAGGCTTACTTCCAGTTGCTGAGGCAATCGGCC
>Aam103574
TGGCTATTAAGAAGAATTTGCAGACTCTTCAGAGTTCACTATTCCTTTTTCTGCTACTCCTGTTATTCCACTTGCATCTTCACTTCAAGTTTATCAACGGCCCAAGAAGATTACTATTGATCTAGACAGCTTACACCCTCATTGGTCAACTACTTC
>Aam103580
CATGATTTTTCCTGCTGTATTCTTTTTTTCGATATCTCAGGGAATTGGATGATCTCGGTTTAACCTTTCCGCAAAACATGGCTCTCCCTTGTGTACTCTTCTGGAATAATATTTGCTCTTGACCCCGCATATCTTTTAGTTATCCCTCTATCTTGT
>Aam103591
GGGGACTCATTTCCTGATAAACTTTTGAAACTTTATAGACTTACATAAATTGTGGCTGACTACTGTGCTGAATGCATTGATTCTTTTATTGGTAATTTTCTTGTATATTTCCCCTAAAATTTCATTGAAATTATATTTAACATGTATTTAT
>Aam103634
CAGACTCAGTTTGCCTCTTTTGCAGAGAATCTAAAATTCATGCACCATTTTGCGTCAAAAGATGTGCTCCCTTGTTGTTTGTCCTTGTCCATCAATGTCTGCAGACCCGTAGCAGGAGACAATGGATTTTAAACTCAAGAATTATTTGGTTTGCAT
>Aam103646
AGAGCGGGGCCATGGAGGTGACGGAGGAGCAACCGTATGCTATGCTGATACCGATGGAATACTTCTTCATGGGATACGGGCTCTACAGACCATACCAGTTTACCAGCAGCCCTCGGAGTCCTCTCAGCCCATTGTGCATCTCCCCTGAGCTTCTTTCTCCCGAGAGCATGGGTGTCAAGTTGAAGCCCATCAAGACCAG
>Aam103661
TGTTAAGGGTTTTGGAGAGAAGATTTGAGAAGAGTTAGAGATTAGAGTTTGTAACTTCTACACCAATTTGAAATTGGTATTGGAGTTAAGCATTTGTCCTTAAAAAGTAGGGGGGCAAAGTGCATAATTTTTTTCAAAAAATACTAAGTTTGCCCTGCCCTTATCAAAGCCCCGTTAT
>Aam103686
AACGCGGGCCTGGTTGAGCTCAGTGTTTGAGTAAAAACATGATCTTCGCGTTGGAGTGAGGTCCGCATTTGAGGACTTGACTTCAATGATTTTTAGACAGTCTACACGGAGTAGATTGCTCACCCGTTTGTTGGTTCGTCACATTCTCTGCTGCAGCA
>Aam103694
CGCCTTTCTCCATGGTGATCTTGAAGAGGAGATCTACATTTCTCAGCTGACGGGGTTCAAAACTACAGAAAAGGAGAATATGGTATGTAAACTGAAGAAATCGTTGTATGGATTAAAATAATCTCCAAGGCAGTGGTACAAACGTTTCGACAGTTTCATAA
>Aam103700
TTGGATCGTGCTTGCCGCTTTTAGATTTATCTCCTCCTAATCCTCATCTAACTTGCAGGTTTTGCTGACTTTCTCTGCAAGGTCTTGTGAAGACTCTTTAGCACCAGCAACACGTTCACCTTCTTTTTCCATAAACCGAAGTTTTTTTTGCCAT
>Aam103761
TATAAATAGTGGGCTAATCAGATGAAATATTGGCTAACCATCCTTAGATTTCCCTTAAACCATTGAATCTTTTTCACCTTCTACCACTCAACTCCAACCCCATCAAATTCATCTTTGTCCACTCAACCTGTTGACTCGTCTGGACCCACACTTCTACACCCACTCAAGATCGGAAGAG
>Aam103765
CCTTGGAGCAGTTAATAACTTCAATAATCTTCAATTCGATTGGAAAACCTTGCCGTGAAAAATGTAGGCGCTGTTGACACCATTACTGCATGTTTCACAAACCAAAGTCTCTGGAGAGGAGGAAATAGTTGGCCTTCAGATCCCCACAGCAATGAAAAAAAGTTGAAAATGCC
>Aam103767
TATCTATGCTCTAGTATTGATATACCGTAGACCGAACTTGATCTTGTAACTGACATAGTTGTGATAAATCTTAGAATATAAGTATATTGAATTGAGGCTGACTGATTGATGATTGAGGATTATATATTCATCTTTTATGTATGGTATTTATCGGACAA
>Aam103842
GGTGGAATCTGATTGGGTTGGGTTACTAAAAGAAATGGTCAGCACTGATGCCTTCTTCTCTGATTTGAATAGCAAATGGAATGAGGGTCTGTTGGATACTGTTAAGTATCAAAAAAGGGGTGACCTATTCTATTATAAGGGTAAAATCCTCATAAATCCTTCCTCTTC
>Aam103871
TCTTCCGATCTTGAGTAAGAAAAGAAGGAAAAATTGAGCTCAGGTGATCATTGATAGTTATCCCAATGGCCGCAGCTACTGCTCATTTACCTCCATCTTTTTCTTGGATTGTTCCCAAAGATATAGTCACCTCTTCTTCTCTGATTGTAAGAAATGGGTCCTTTGTCTCGTTTCAATTTGATAACCGAA
>Aam103903
TCTTCAAGACAAGAACGCGAGGAGTGAAGGACCACAATCTCTTTCTCTCTCATTGATGCATGCAATCTTGTTTTCTTCAAGTTTTATTGGAACTTACTGCCTAGGCTCTACTCAAGACTCTGATATCCCATCTGGATATTCTCTAATCTCAC
>Aam103926
GGTAGCGAACGAAGAAACTTGATCTAGACATAAATGGAAAATATCTATTCTATTGATATGAAAAGGAATTAACTTAAACTTACATTGAGTCACCAAATTGTTCCTTTTGTCTCGCTCAGATCTGATCGCACACAACTTAATTCGAACTCTCC
>Aam103956
ATAAGATTATGCACTTTATATCTCCATACGGGATACGTGATTTGTCTGAATGCATTGGAATGTCAGTTCCAACGTGAATTTGCATGTGTAGGACTCCAGCATGACACATCTCATGGCCCCCATGGCCCATGGCTTCTTTATGAAACCCTTGGGTTTTGTTTTTGGC
>Aam104045
CTTCCGATCTGCTATGGGAGATCGGGGCCGTGGCGCACGTTAACATGGGTTACTTGCTGGTGGTCGAGAAGGAAAAGGGCGGACTTTTGAAGGTGGATTCGGAGGACGGGGTTACAAAGAAGGTGCTGATTTCAGCGTCTCAGGTGGCGGCGGAGACGGTGGCGGTGAGGAGCGACGGAGATGCGGTGGTGGCGGG
>Aam104064
CATCTAGTTGGAGATCTTAAGAGGTATTGATTGTAGGTGTTATAGAAAGACCTCTTGTTATCCATATTGTTTCCTCGTCCGACTTTTTGAATATTACCTAAAACATTAGCTTGAAATTGAGATATACAGGTTAGTGACAGTTCTCTTCAT
>Aam104085
TTTCTTGCCCTAATTTCCCATGCAAAACCTCCTTCCACCATAGAGATCAAAAACATGATGAAAGGTGACTTTGATGTGCACCATGGTGCACTAGACCTAGTCCAGCCCAATGACATCCCATGGGACTGCACCCCAATGGGCTTCCAAATCCCCCACCTCTTGGCCCGGCCCGGCGTCCTCGACGGCGGTT
>Aam104096
CCAACACTCTGGGTTTATGTTCTGATGTGAGACTAGTGTCTCCTGTCAAATCTCAATTTTTTTTTTCATATTTTTCATTGATAATTTTGCCAAAAAGAAAATTAGTGATTCTTTAAGGATTTTTTTTTTTAAAACCCCTCGTTGTATCTTGTT
>Aam104112
TGGGGCCAGAACTGGCAGAGCAACACCTATCTCAATGAGCAGGCTCTCTCCTTCAAGGTCATCACCAGTGATGGCAGATCTGTGGTCTCTTACAATGTGGCTCCTGCTGGATGGTCTTTTGGCCAGACCTTCTCTGGGGCTCAATTCCGTTGAAGTGTTTGAAGTAGAAGACGAGATCGGAAGA
>Aam104115
TGGACAAGGAAGCTCATCATTAATCAGGTCATTTGGCATTCTTATAAATGGAGTTACAGGCGGCAAGCATGAAGGTGGCATTTGAATATTTTTCTTCTCCCGTCATGTTTTTTCTTTTATTCCCTTTAGCACGACCATTTCATGCCCCCTTTCACGAG
>Aam104132
TCTGAATGTAAGCGGAGTTCTCCAGTGTCTAAATTTCGATGCAGAGATCTGGTTGATGATGTTGAGAAAAGGTATACTGTGGAAGGTTTGCCTGTCCACCCCCAAAGGATCAATTTGCTCTGATACTAATTGATCAGTGAATTGATTGGAAGAGAGGTCGCC
>Aam104180
CGGATGTCTGGATATCTGTCATTTAGAACCTTGATTTTTCATGATTTATATATGTATTGCCTTGTTAAGACTACATTATTTAGGTTTCCTAGGACATAGTATATATGATATATCTACCACTCTTTATGACGCCGACACTTCCCAGATGTGCT
>Aam104194
TTAATATCACGGGTTTTTTGTAATGCACGTGTAGAAAGTCTTTACTGCTCCAATTCAAAGATCTTATCAAGGTAGATAATGATAAGTACTAACCTTATAGAGATTTATTCCTCAACATGCCAGAAGAAGAATGCTTCCTTGTATAAAACAATAATT
>Aam104196
AGGGGAGATTTTGGGAAGAAGAGGAATAATCATGTGCTTAACGATGATGCTTTGGCTCGGGCTTTAATGGATCACAATTACCCGACGGAATACCTTCAGAATTATGGTGAGTGGACCATTGATTTGAGGAAACTTAATATGGGAATGGCGTTTGCTCAGGGCGCTTTTG
>Aam104199
GGTGGCGAGGGCCATGGTGAGGGAATGGAAGGAGTATCTTTGGGATGTTCCGGAAGAGAGAGCTGCTTTATGGGGCCATTGCCAGACACTTTTCCTGAGATATTCTTTTCCTCCATTGCAGGCAGGATTGTTTTTCCTCAGACACGCAGAAGCCATTGAGAAAAAGGTTCCAGCGAGAGAACTACATGAAATGCTC
>Aam104214
AATCATTGGTGTATAATGAAGTGATATAAGTAATAAAACTGATAAAATATAACAGAAAATCACATGAAATGGTAATAGTAACATGTAAACATATATCGACAACAGTAAATAGAGAAATACATAAGAACAAATACTCACATAAAATGACGCGGTTTT
>Aam104256
TGGTGTTACATCCTTCTTGTCAGCAAATCATTATAAAAGCTTCAAATGTAGGGGATCTTCAGTTATTTTTAATAGTGGTTTATGGTTCTAACTGGTCTTCTGAGAGGCACAACTATGGTCAGAGCTTGAGCACATAAACAAAACTTTTATTTCAGGGCATGG
>Aam104263
CTGACATTTCAGAACTTCTAATTCCAATCAAATCAACTGAATCAGACATACCTATCTCCAACCCTATCACCCACCTTCTCCTTCCAACTCATCTCTACGCCAATTCATTCGTCCCAAGCAACCTCCGACATGGCATAAAGACTACATTCTGTCAGCA
>Aam104293
GTAATTGTGATGAAATGGGTGCACCTGTTTGGAGGAGTGATAGGATCATAGTTACTGTAATGCAGCAATGATAGATTGAGGCAGTTAAAAAGAATATAGTGCTAATTAGTTTAACAGAGATGGCCCTGGAGTTACTGAACAAAAGAATGATTAATATATCC
>Aam104304
GTTTGACAGGATGGATAAAGAATTGAGAACCACTAACGAGCGTGTAACCGCTCCATTTGACAGGATGGATCAAGAATTGAGAACCACTAGCGAGCGTGTATACGATGTAGGACTATCAAGAATGTTAGTGACAATGAATCTCGACCTGAAAATCAC
>Aam104317
CTGGTAGTTGCGGGTGTCAGGGAAAGAAAGGGCCCAAGATCCTCTCCTCGGGGTTGAATGTGATGTCGGGGCAATGTCTGAGGCTCTCTCCTAGGGGTTGAATGTGATATCGGGGCAAGGCCCGAGGCTTTCTCCTCGGGCACGAATGCG
>Aam104451
TCGTCTGCTGGTGGAACAGATGAACTCATGTTTCAATTAAGTGTCCAAGTAGTCAGAGGCCCTAGAAAAGGGTTTCTTTCTGGCCTGTGTGTCACATGACATTCAATTGATTTTAAAGCTTTGAAATCGGTGCAATGAATGTTGGAATTTTGGAAGTTATGCTTTGGGTGCTTCTGGCAGACTGTGGGAAGA
>Aam104453
TTTCGCTCCAAAGTCAAGTGCTTTTTTTGGTTGCCATTTTCGACGTCAATTTCAAGCTTCCATCATGATGACGAAAGTTTTAACGCAAGCATTCCTTTTGGTCGTTGTTGCTTTGTGCTTAATCGGCGAACTGATCAAGGCCCAAAACCTTCAGACG
>Aam104517
TTAGACTTTGGTAAAAGGAATGATATGGTGCATTCATGAGTGGGGTTTTTGTCGGAGTTTATTTATTTATTTATTTTGATGGAGTTAATAAACATACAACATTGCATTCCTTACTTTCTTGCGATGGCAGAGCACAAGATTTTTGGAGTTTTGTGT
>Aam104528
AAGGGATGAACGATGAGGGAGAGGAATATCACCAAGGGGAGCAGGCTACACTTTTGGGCAGGACATTGCCCAACAATTTAATCACACAAATGGCCTCTCGCTTGTTGCGAGAGCCCACCAGCTTGTCATGGAAGGTTACAATTGGTGTCA
>Aam104534
CGCCTCTGCTGCCCTCTCATTGCTCCTCCGCTGCTGCCTCTCCTCTCCTCTTTCTCAGATTACTTCCCCGCTCTCGTCACCCACTTCCAAGGCGACTTCAACACTCTCTCTCACCAGTTACCTCCGCTCGCTCCCTTTCCCCGTCTTGAAACCCTAATTCCCAAGATCGAGCGT
>Aam104542
CATATACTTCCAAGGTGAACCTGCGGGGACATATCCTACAACGGATCATTTCAGATAAATCTCAATAATAATAACTACATACCACTTCTTTTATTCAGTTTTTGACAACGCGTTACATTCTTTCTTCACGTTTATAGACTCTTATATATATTTGTG
>Aam104555
ATTTTGAAACTCTGCTGCTACCTACTTGATGTTGTAGCAGACATGCACTACTTGCTGTTGTTGCAGACATGCAATTATATAGTGTCTGTTCTGCTATTGCTGCTATCCTGGATAGATCTGAAAGAAATTCGTGTAGCTGAACCATAACATTTAGGGGCTGTTTGTTTT
>Aam104557
TCTTCCGATCTGAGTTGTTTTTTTACTCGGTGAATTGGAAAGAGACAGCAACACCATTTGAGAAGAGGATGGATAAATACTCTTCGTCTTCGTCAATGCCTCACCACTTGGAGATCCATTGGTTTTCAATTATAAATTCATGTGTCACGGTTCTTCTTTT
>Aam104573
TTCAAGTAGAAATTAGGAGATACACCCCCCATTTAAGTGGTGGTGCTCTTATATATAGCATGGAAGCAATGCTTCTCGTAATAAAAATAGAAAACTTACAAAATAGCAAAACAAACCCTGCTTTACATAATTAACCCTATACTAGTTCTTAGTGCA
>Aam104593
GATGACTCAAATTAGTCGCCAAATTGGGTTAGTCCGTCAGCAGATTTTTGATCTTACAAGATTTTCATTAGTTTAGCAAGAAGACAGACCTGATCTATATTGAACACATAATTGTAGCTTCATGATTGTGTTTAATACATACACTACCCTTCCATGC
>Aam104594
TTCAATCACTTTGCCGCAGCAGCAAACTCCTCTGCCTTCTCAAACCTCTCCACCCAATTTCTCCACTGCATCGCCTCAATTTCCATCGTCATCACCATCACAAGGAAACAAGAACATATCTGGTGGTGGTAAAGTACTCAAGATTGTCACCCCTACTGCAGC
>Aam104603
CATGTGGTGAATAAGCTTGTTTCAACAATTCCTGGTCGAACTGTGCATAATCAAGATACAAACCAATATCAGAGAATAGGACTTCATAAGCCCCATTAGTTGAGAGAGATAGAGAGAGAGAGCTTAGCTCGGGAAAAATCCACAATATGCCAGCAT
>Aam104637
GCTATAAGAATGGAGTTAAGGACGCTGAGGGAGAGGATTCAGACAAGTCAAAGTCTGAGGTGAATGACGAGGAAGCTGATGAGGAAGGAGAGGATGATGATTAGATTAGACTGACAGGCATAGTAGCAAAGATGGTGCATTGGTTCTTTTCCGTTGTTTTTTTTAACTG
>Aam104641
CTGAAATTGTGTTTCCCTAGTCTAGTTACATGAAGAAAATATGAGCAAAAACACTAGTACGGAAAATAGGCTATATCCGTAAAATATTCCTGCACACGCGGGTACTGGATCAAAGAATAGGGCTGCAATCTTTTCTCTTCCATGTTTTTTCC
>Aam104646
AGATCTAGTGTTCAGATCAAAACAAATTTTCATCTTCCAACAGATTCGAATTATGGATCATGTTAGCTATGCTGTTAGTTTTCATATTTTCATTTGTTTGTAGTCTCACTTTGTAGGAAATCTGTGACTCTGCTAGTTTTTTCTATGGCTGTAGCTGGTTGT
>Aam104663
CTGTTTATTAAAAACACAGCACTCTGCAAACACGAAAGTGGACGTATACGGTGTGACGCCTGCCCGGTGCCGGAAGGTTAATTGATGGGGTCAGCGCAAGCGAAGCTCTTGATCGAAGCCCCGGTAAACGGCGGCCGTAACTATAACGGTCCTAAGGTAGCGAAATTCCTTG
>Aam104664
GAACTAGGCAAAATGGCACCGTAACTTCGGGAGAAGGTGCGCCGGTGAGGGTGAAGGACTTGCTCCGTAAGCTCATGCCGGTCGAAGATACCAGGCCGCTGCGACTGTTTATTAAAAACACAGCACTCTGCAAACACGAAAGTGGACGTATA
>Aam104685
ATGGTGATACGAAGGGCAATATCTTCCGCCAATTGATGGCTATACAGATTCAACCAACCTTATTGGAGAAGTTCAGGGACAGAGTGGAGATCTCAAGTTGCAAAAATTCAGGGAGCAAGTGGAAGCTGAGTTGAGGTCGACATGCAGATTCA
>Aam104694
GCTATGGCCTTCAAGGAACTGAAATTTACAGAGACAGACACGCCAGTGCAAATTGAAGAGCCAAGGACAGTGTCACACTTCATATTTCAATCTTTTGGCGTATCTGACTTGCAAGCACTTTGGACTTCAGGAAACCTCATGGCCACTTCAGGTCTCAGGAAAAGAT
>Aam104730
CCTGCGTTAAGTAAGACCTAATGACATCACACGTCATCTTATTCATCTTCTTCTAAACTCTCTCTTCTGCTTCCGTCGATCTCTCTTGAAGCTTAAGAGTGTCGTCCAAATTCTGCGCATTTAGCGCATCCAAAACCTCGCATCTCCACAATCTGAAATTGT
>Aam104824
TTGGATCAACTCATTAGCCAGTACTGGATGCATTGGCGGTACAAGGCATGAGTTCAGGAAGATTTTGGCAATGCCCTAGATTATGAGGGAACTTCAGGAAATATCATCAGATTAATCTTCTAGTTTTCTATCTATTGTAAATATTCAGTGAAGGGGAAGCAAAAAAAGGGTATGCGGC
>Aam104866
TGATACTTCAAGCTATTTGTTATCTTTGATGTCACTAATCCATGTCCGTTTTGAAGGTTTCCTTGATGCCTGCTGCATTTCATTCTTCATTAAATACTATGGCGTCATTGTCATTTCTGTCATCCACTTGTAGCCAATGACATAATAGATAACAGC
>Aam104890
AAAAGGAGAAGGACAAAGAAGGACAACCTGAGCGCTTCAATTAATGCTAAAAGAATATGTAATAATGTTAAGAGGTTTAAATGAGTACCTGAAGAAAAATTGGCCTCATCTCTCCTGTGCAACTTTTCATAGGCCTATACCTTATTCGTCCTCCAAAAAGATTGGTCCCCTCCCTCGTTCTCTATTTCTC
>Aam104894
CCCTGTTCACCAAATTCCGCCGCCCGTGACCAGCCACGCCCTCCGCCGCCGCCGACAGCCACGGCCTCCACCTCCCTTTTCTCCGCCGCTGCTGCACTATTCATCACCTGCACCAAGAACCCATCAACACCATCACCATCCAAGGCTCCGCCGC
>Aam104897
GCTGGATAGCAGGTCCGACCTCCACGAGCCTGTGTTCAGTGCCGATTCTGTTCGTGCAACAAAAGAGCAGTATTTTAGGCCCTCATTTCCTGCCCGACTTGAGCCCAGTTCGAGGCAGCTTTCTTTCATTTCAGACTACTGCTATTTCAGGACCTTGTGCGTGATTTTCAG
>Aam104902
AAAAGAAATTATTAATAAGATTGAAGAGGCAGGAGAAGGAAGAACAGCCAACAGCAATGAATGCATTTGAACTTATTTCAATGTCAAAGGGATTAAATCTAGGAAATTTGTTCGACTCGGAGCAGGAATTCAAGAGAGAAACAAGATTCACATCAAAATGTCCAGC
>Aam104910
CTTTGCTCAAGGGCTCTGTTTTCTTTGCATGCCAAGAGAACTAGAAAATAAGCTTGAAGTGTAGAAACTACATTTTCTGGATGATTGGTTCGTAGGAAAACACGGCCCTGCTCGGAAACTTGCATAAGGATAATTCAGATGATGATCACA
>Aam104920
ATGGATCAGAACAAGGTTCCAGTTCGAGGGGACATCCATGTCATCATTGTTGGTGATCCTGGATTGGGTAAGAGCCAGCTTCTTCAAGCAGCTGCAGCAGTTTCTCCACGAGGCATCTATGTGTGCGGCAATGCAACAACAAATGCTGGTCTCACTGTTACTGTTGTCAAGGAT
>Aam105036
GCGAGGGAGTGGTGAGGAGTCGGAGATGGGTGGAGAGATGTCGTGGCCATGGCAATTCACTCCGTTTCAAAAGCTCAACTTCTCGGTCGATCAAGTGGTTCGAGGCCTAGTCGATGCCAAGGTGATCGGTAAAGGGTGCTCTGGTGTGGTGTATCAAGTGAAC
>Aam105089
AGGAGCTCAAGTCTAAAGTTCCCTTTGAAAAAAGAAAATTTAATTTGAGTATCTTCACTTTTGATGAGCAATCTAATAATTAATCTTTTGAAAACTGGGTTCAGGTCAATAAAACAGATGAAAAGGACCAAGGTCAAGTAGACGATTTTAAAAT
>Aam105149
TTTCAAGTGGATCTGCAAGTGGGCCACAAAATTGCAAATGAACTGCAAGTGCAAGTGAGTTTACGAGTGGGCCACAAAATTACCTGTTTAGCTTGCAAGTGAGCTTTGCAATCCACTTTCAAACAAACAAAGTAAAACCATTTTGCTGCAA
>Aam105207
GCTGCTCTCATGGTCACCTCTTGTACACGCCGAATATTGATTAGTCATTATGGTTACAAATGCAAAATCAAGCAAATAAGAAGATGTAATGCAAATTCTTAACTCAAATAAGACTATATACGTGCACTAAAATGAGACAAATAAAATTTCTTAAAAGTTTC
>Aam105342
GTTCTTGTCGTGTGGGTATTTCTCTAGTGCATCTATCTCCGTTGCTTGGGTTCCTCAAGTTGATTGTTGCAAGAAGGCATTAGGCGCAACACAAACTACATTTCAACAACAGAGAGCCACAACCTGAGCTCCATGGTCTTCACCCCAGTCATCTTCT
>Aam105372
GAGAGTGGTTTTGGGCGGCGGCTGGAAGTAATGAGGCAACGACATTGGAAGCCAGTAAAAATCCTATGAGGAAACAAGTTCAGAACCCTACAAGACCTACAAGATCTCTGAGCAGTTTAACACGTGTTGTCAGAAGGGGAGCAGAAAGCCCAGGAGTGGATGCAAA
>Aam105432
GGAATTTGGAAATAGAATTGTATTTGATAAATTGCCACCGCTAGCAACTGATACTTAATTGACTTGGTGTAGAACGAAATGCCAATTATGCTTAACAAACTCAATAGATTGAAGTAGAACCTTGTTATGTTAGTTGAGTGTTAAATTGCAACCTTA
>Aam105460
TCTCAATCCGGATTTGCATCAAAAACCTCTTTTATTACTGAGTTTGAGAATATCTGAAAAGTATGAAGATCTCTAAAATCTCCACTTTTATTGAGTTGGGGAAACTCAAAATCATAATTGTATTCAAGGCGGTGATGAATATTTAACCTTTTGCAC
>Aam105483
CTAATAAGCTCCCGCACTGGCTTCGAGAAGCTGTTAGTGTTCCTCCATCAAAGCCACCGGAACCCCACTTACCTTCAACAGTTTCCGCAATTGCTCAATCAGTTCGCCTTCTCTATGGAGAAGAGAAACTGACAATCCCTCCCTTCTCAATCCCAGGTCCTCCA
>Aam105490
TATTTTGGGCAGGTGTTTGCTTGTGTTAAAATGGTGTTCACTATGTCAGAAGGGGTTTTCATATGTTTCCTTGGACATGCTCTGCACATAATTTTGTTAAGGCCGACAAGGCTCTAACATGTGGTTTTATCTTCTCCTAAAAGCTACAGCGTCCCT
>Aam105509
CTACTAAGAAAAGATGATAGTTTACAGTCAAATTATGTATCTGCATCGCCCAGAATATCTAAAGCTATCAAGCTCATCATCATTGTATTCAAGCAGACATCCTCGAGCACTTTAAAGACGACAATGGGGACTTTGTATGCTACCCAAGAGAGACACATAGAGGAG
>Aam105526
CTATCTGTGGCGAGGCATCAATTTCTGTGCAAGCGACTTTTTTCATACTGTACTAGAAGTTCAAAGCATAATTAATGCATCTTTTCTTCTAGTTAATAAACATATACTCACAAGTTTATTTGACTTGAATTACAGGCTGTGGAGGTGCTGCATATGC
>Aam105527
CTCCAATCTCTGATGCTACTTTATCGTGGTATCATAGCAATCGAGGTTCAAATCTCATCATGCGTGCATTTTTAAAGCGAATTTAAAAACAAAAATACAACTATGCAAAAGCCCAGGTTTCAACTAAAAAAGGCGCTCGACCTGCAGAGTCATATTAAAATATAA
>Aam105543
CTGAAGTCAATCTGTCGACGGGGGTTGAGGCTGCTGTCGACAGCTGAACTTCAAGCTGTCGACAGCTGATGGAGGCTGTCGATAGCTCTGTTATTTTCTGCCTTGATCTTCTACATCAGTCCCCTTCTCTGCAAAAGGACTCGTCTTCGG
>Aam105549
GGTAAAGGTGCTGAATCAGGCTTCATGTTATTCAACAAGCTTAAAATTTTAAGTTTGTTCGAACCTTCTGGTTGTCAAACAATCCCAAGGCAAGGGAGTTTGTCCACGATCTTCGCGAGTCCATTTACACTCCTAAGGAGTAAGGAAATGAATAGGGTGGCAACGAGTGGCGTAATC
>Aam105604
CCAACGTCTTCGACCCCAGCAGGTTGTGAAAGCCAAGGCAATCTCAATTCTCCAATTCTCTCAATTTGTCAGTAATCTAAGAAATGGCTCTGATTCCACAAATTTTTGGGCAGAGGACCAACGTCTTCGACCCCTTCTCCCTCGACCCCTGGGATCCCTTCCAAGGCTGGCCTTTCG
>Aam105635
ATCTTGAGTCCGAGGCGCTGAAAGGATGGCTTGGTAGCGGGCATGAAACCTCACCGATGACAAACCTCAAGCTTTCACACCATGATCTTATCCCCAACCGTGCCCTCCGCACAACAATCCAAGAATGGTTAGATAAGCAGAAATGATTGGATTGTCCTCTGTTTATTTCATTTAAAATTTTCATAGC
>Aam105657
TGAGGGAAGGAGCGGCTGCTGACGACGGTGATGAGGCCAGTGCTGTGTGTTGGTGATGGTGAAGAGAGAATCAGGGCAGGGGAATTTGTTGATCCTAAGTTAGAAGACGCGTATGATGTGGATGAGGTGTTGGCGATGACTGCGATCGCGGCCAAGTGCGTGGCGGAG
>Aam105699
ATATTTATGTGTGCCTATTTACCTTGTCTAATTCTTCTTCTTCATATTTAGCTATCTTTTTTAATTCCTTTATTCATGTAATGCTCTTCAGCCTCTTCTTATATTTCATTGATGCTGCTTCATGCCCGGTTGAGTGTTACACACATACGCC
>Aam105716
TTCCAAGCCAATTTTCAGGCTTTGAAGCAAAGAAAAAAGTTTTAAAATCATGTTTGATAAGTGACCAGGAAATGATACTACACAAATTTAGGCCTTATGGTAGCCACACTTTGCATTTACTTGCCTACAATGTAGTCGACCATGCCAAGCCGATGCA
>Aam105753
GAAGCAGTTAGCTGATTTACTTATTAAAGTCACCTCACCTCAGGTGTTTTCTAACCTTTGTAACAAGCTGGGCATGTTAAATGTCTATGCTCCAGTTTGAAGGAGAGTGTTAAGTTATTGGTTATTAGGTTATTGGGTGATTACCCATATACTCT
>Aam105756
AGCAGGAGAAGTCGCACTCGTAGTATTTCACACAGCCCTTTAGGTTATCGCGGTCGCCGTAGTCCTGTTCGCAGCCGCTCTCCTCCAGTCGAGAAACTGAGGTCTCGTGGCAGCATTCCTGATGGGTCAGGGTCACGCTCAGAGAAACGCCGGTTAGCTTCTGTTAGCAGGAGCCCATC
>Aam105774
CAGCAAGTCAGAGCCGAGCCTTACGGACCCATCTGGGCCTGAACCCATGGTCGAAGCTTAAAGGGTGGCTCTATATCAGCACATATTTTAGTTCGTTTTGGATACATAAAAGACTTCTCTAAAATCTTGATCGCGCAGGCCTGCTGAGGCTTCGTCACGTCATCGAGCATTCCCATG
>Aam105785
AATTCAATAAAAACCGTTACCCTCTCCGATAACGGCGCCAAAAATTTGTTCGGAAGGATTAATTGTATTGAAAAGAGGTTTAGAGTAAACCGTTGGTTGTACTGATGATCAAGACTTCGAATGTTTATGCAGGTTTACTTTGCTCCTTCC
>Aam105789
TGCAGATAATTCGCGGATATCCGTATCCGCATTCGCAAAAAATGCGGATTCGGATATGTAAAATCCGCATCCGGGCGGATACGGATTTGGATTTGGATATGGCTTTTGAACAGGTTGTGAGTACGGATACAAATACATATTTGTCTTTAAAAC
>Aam105795
CTCCGTCTCAATTCAGTACTCCACCTCGGCCCCCTGTCTTCTCTTCCCCATTACGGCCTGTAGCAGTTCCTTTTCGGACATCCCCTGCATCCCCTCAGCCAGTGCCATTTCCATCGGGTTCAACTTTGCCCACATCATCTCCTCCCCTTTATTCAAATGGATCTGCTATCCAA
>Aam105809
ATAAATGTTGTCGTGTTTTTGTAGTGTTTGATGTGTGATTGTATATAAACACCAATATCCACAATATCGGTATAGTCTTGGCATATGTGGTCATATTGGCAATATTCATGTCAGGTCAATATTGGCAATATTGGGCATAAATATTGGTAGAGGGCG
>Aam105832
GGATACACACCCTGAAGACCTGCTAGCACCTGTTCTTAAGGCATTGATAGATAAGACAAAACTGAACCCTAGTGAAGTTGGTGATATTGTTGTCGGTACTGTTTTGGCACCCGGTGAATGCTTCATTTTTCTTGAGATTACACATGTTAATATAAGTTCC
>Aam105841
CAATTTCCCAAGTAACTACACTAACTTATTCTAAATATAACATATTAATGCCGTTCATAGGCATGAATTCAAAGATCAAAAAAAATTTATTTTGTTTCATGCCTATGAATGGCATTAATATGTTATATTTAGAATAAGTTAGTGTAGTTACTTGGGAAATTGTTTAGTTGGGAATACAGATCGGA
>Aam105873
AGAGAGAGATGGGGAAGCGAGCCCACCACAGGCCAACTTGCAAATTGCCCTAGGGCTGTATGGATAGTTTGTGGTGTTAGGCTTCTTGTGCTCAAGGCATTTAGTTAGAGTGGAGAGATATATACCATTTGAAGTACTCTTGTAATTGAGATTTTTGTGTGTGTGTAGAGAGAGAGA
>Aam105874
TACTTCAAAAAGATGGATTCTTTGGTGTCATCTCCTTCGCCGGTGCCATTGGCGGTGAAGAGCTCACCAGTGAGGTTGGCCTGCGGGGTCGATGCAGGAGAGTACGTGTTTGCAAACTCTCGGGTTTATTTGAACCGGGCAAACGCGATGGATGAGATGAGAGATAGT
>Aam105905
TTGTAATTTAAAATAGAAGGAATCTTATTAAGTGACAAGCAGTAAGGACTGTATCAACCCGAAAACACTTCGAAACATGCATATGAACAATTAGTGTTCGAGCAAAGCCAAAAAATGATGATTTTCCCAGCAATACCGTTCTGTTGAGGTG
>Aam105910
GTCGACTTGCGGGCCGTCTGCTTCCAAGAGCCAGATCGGAGTCCTAATCCTCTCCCTCGTCCTCCTCGTAATTGGATCAGGAGGCGTTCGCCCATGCAGCCTCCCGTTCGGTGTCGATCAGTTCGACCGCACATCCGAGAAGGGCAGGCGAGACCTTAACAGCTTCTTCAACTGGTACTAC
>Aam105929
CGTGGTACTGATGACAAGGCTGAAGAGAGTAAGAAGACTGGCAATGCTGGGCCTCGCCTGGCTTGTGGCGTTATTGGTCTTGCTGCTGTTCCGCAATGAATAATGATGGAGAGGGGAAGCAAAATTTGATTAAATATAATCACTTTGACTTATA
>Aam105950
GTTCTGCAAGACCTTCTCTCAAATTTGATCATTCATATTACAGAAAAATATTTAGTACGAAAGCTTACTGTATATATAGTTGGCTGTGATGCTGTTTGCATTGGCTTTTAAAGGGGGGACTGGTTGTGAGATTTCTTGATTTGATCGCTG
>Aam105977
CCCTGTTCTCCTTCTTCACCGCTGCCTTCACCGCTACCTTTTCGAAGTTGCCACCGCTCTCGAGTTCTTTTCTCTCTCTCGATCTCTCTCTAGAGATCAGATCTCGTTCTCGGCACTTTGGATTGGGTTCTCGAACTGCCTCCGCTATCTCTCTGCATCAG
>Aam105992
AGGGCCTTCAGGCCAGTTGGTTAGCACAGTCTAAAAATTTTATCGTGAAAATGTAGCCCTGGATACTTAGCTCATGCATCATGTGATATGTCATAATGATGCATTACAGGAATGTCTTTCCATTTGGCTCTTTTATTCTAGTGCACCTCAG
>Aam106009
ATGAGCTTCATTATTATTCTATTCGTGCTATATCTCCTGAGATTGATGCAGATTCAGGGTTTGAAAATTTTGATATTTTGACATGATGGAAATCACAGGCATCAACTTATCCTGTACTTTCTATCATGGTACATGATTTACTAACTCCTCCGAGACGAGATCG
>Aam106042
CAATGTTCAACTTGAAGTAGAAAAAAAAAAACCAAAATAAATAAAAGAAGAACATGTATGTCAGATGCCATATGACGAGATCCCGTCAGATGGCGGCTGATTCTCCCCCTTCCAACAATTTTTTTATGATCCAACCTAACCAAATTGTAGTTCAT
>Aam106047
GTTAATTGCAATTTTGTCTTCTTTATCACATAAAGTTGCACTTACTTTTGATTGTTAGGAAGCTCTTAACGACAATCATTATATAGTTATTACTACACATTATGTAAATTCTGATTGGATTGTAAACAAAAATTTATCTGCTTTAAAAAATTTTCC
>Aam106078
TTGTGAATGCAATTGAGGCACTCCTGCCACAAATGAAAATGAAAATGAGTTCCATTGCTTGAGAAAACCAGACCCTATTGCTTGCATCTGCCAAAAATAGCCAAGAGATAGATTATGGCTAATGCTCTCCAGTTACCTCTCAAAAGGTAGATC
>Aam106079
CTACACGTTCTGAATTTTACTTTTGATTTTCACTTTTATTTTACTAGTATTTCTTATTTTTAAAAGTATTTTTATGTTTTATCAATGTATCTTTAACCGAAGTGCACAAATGTTTCACCTGAGCTAAGGTTAGACCCTCAGTCCAAAATGTTAGACCTTGATTTTTAAAATGA
>Aam106130
TCAAATGCCCTCAACATTAACAGGTATGCTAATTTAATCTTATCAGACAGATTCATGTATAAATTGATTATAGTACATTGCAACACACTGCAGCACTGTTCTCATCAATCCCGGACTTCACTGAATACATACAAAGAGATGGAAGAATATG
>Aam106148
CAGGGCAGATAGGGCTCCAAGTAGCAGTCGTCCTCGCATTGATAAACCAAGTGCGAAGGTCGGATGTTGACCAACCACCGGAAAGTATCGTCTCCCAGCGTAGTGCGTTCATCCCCTACATCGTGAAATTTATCGCCATATGTCGTGTCTGGGATG
>Aam106179
TGCTTTTCTTCTTCTTCTTCTTAGCATTGAGAGTGTAATTTGAATTTGTGAGGATCATCAGAAGATACCACAATGTGTGACTCATTGATCAGAAACAAAGTTCAGTTCTTTGCTATATAGATTATTTGTTTGTTGCGGGCATGAAGGATTCCGATGGCCGCAC
>Aam106185
GTTGGTGTTATCAAGGCCGTCGAGAAGGTCGAAGCTGGTGGAAAGGTTACCAAATCTGCACAGAAGGCTGGTGCTGCTGCTGGAAAGAAGAAATAGCAGGCTTAAGATGTTAACTATTTAAAAAAAGAAAATCCACACATCGTTATTGCAAATATATGTC
>Aam106249
TCAAAACACAAAACCGGCGATTGTAACCTTTGGGCCAACACTCGCGTGCCTTAATTTGAAAAAGGTCTAATTTCATGTTCAATTGCAACATTCTTGTAACGGGCATCCAACCTCCATCTCTATATTATATAGGATTCTCGCATATGTGTCACATGATTGCGCCAT
>Aam106269
GGATTTGACCGAGGCAGCTTCCACGTTAAACAGGTAAAGCTCGCGTATGCACATGCGTGTGATTATCGTGTATATTATTGTTTGAGTTAGACCAAATATTTTCTGAAATGCATAAGCTCTCTCTTTGATTAGTTAGAAAGTTTTATTAGTTTTTCTT
>Aam106305
TGATCATCCATTTGGCGATCAAGTAAGCTTATGAAGGAATGAAGTATGTTTCTTAAGTGCATGTTCGGAACTTACATGAATACATGTATAGCCAATTCATCAACAAGGGGCTCACTATATTAGAACGAGGATAGAGACATTTCGTTGTGACAACTCAGAT
>Aam106373
CTTCGTCGTCGATCAGAATTCAACAGCGATGCATGATCGACCGAACAGTCAGAGATCACATTAGCGGCGGTGACAGCGTCAACAGCAGCTTGCTCGAAGCAAGGATAAGACCACCATTATTGTTCCTTCGTGTGATCACGAGCAAGAGACTTGG
>Aam106413
TTAATTTTTATTTCAAACTAGACAACTGCAAGTGGTGGATATGGTTCAATCATCTGCGCACCAAGGGCTAGTGGCGCTGCCATGGACCCTTCGCTGTGCAGGCCCGGCATCTAAGGTCTTTGGAGTTCAGAAGTGGTCCATATTTCCAATCTTTTCCACTAATTTCTTGCTATTTTTTCT
>Aam106450
GTTGGCTATGCATTTAAGTTTTCTTAACTACAGCTCTCTGCAGGTACTTTTCTCTACATTACAAAATTGAAATCCATTTGATTATTGTTCACAGTTTAGTACAGTGTGGTCATGGACCCCAAAAGTTACATATCTGCAGCGTACAGAAGTCCAG
>Aam106478
TTTGTCTGCTAGAAATAACTTGTTAAGACATGCAATCTTCTATGAAACTCTAAAAATTGAACACAAGTTACCAAACAAAACAATTTGAGAAGCTTTAGTGCATGGTTTCAAATACTCGTCGACTTCATTACATATCGGCACTCAAGATCGG
>Aam106512
GATTGAAACTCTCGCATGGCCTTAATGTACCCATCACTTACACATAAAGATTCAAAGAACTCTTTCACAATTTCAATAATTCATTTATTGGTCTTAACTCTTAAGCAAAAATAACTACAATAGTTTATATAGAAAATATGGACACATGCACTACTTGTGCCTCAC
>Aam106543
CTTGAGAGCATCAACAACCTTGGTGGCAGTTGATGTATTCCAATATTCATCAGGTGCATTTAAGGTCATTGAAGTATAGTGATGATTTCTGCAAGAAGCAAACCTTTAAAATTAGCAACCAACATCATCATTGCATTTTCTACTCAAGATCGG
>Aam106555
TGTATTTTCTTTAGTATTAGCTTTCCTTGTTAGACTCAATATCCTTTGAGTTAATTTAGACTCAAAGCTTGGTGTTTGAGCTATGATTGAGTTATAATTCTGGTTATATAAAGTAGTTGCTTTCCATTTTCCGAACAAGTATCAGATTGGG
>Aam106573
TAACTTTTCATGGAATCAAGGAGGGGCAATAACAAGTGCAACTCAACTAAGTGGTTCACAATATGCTAGGCCAAATGCATTCCCTTATCAACAACAACCGGCCTTTATGACACTACAATCCACTCCAGCTTACACAAATCCACCAATGCCACCACC
>Aam106580
GTGAAAACAACAGAAAATGGCCCTCTTCAAGAGTCGGGGTCAAGTGAAAACTCATCGAATGGCTCAGCCTTGAAGCAAGAATCAGCTTCTGAGCCAGAGAGTTCGTCAGAATCCACCAGCCCCCAAACTCAATAAGGTTGCCGCTGGAAATTGTAAACCGTCA
>Aam106590
ATGAATACTTATGTTGACTGTAGATAGTTGACTGGAATCCTTGGGTAACAAAAACTTGGGTGTTTCCAGCAGTTGTATCATGTATGTATCGGTTCCAAAAGGAAACATAGCATCATAGTGTTTTAAAGGTATCCTACAAGACAAGAGTTTGCTTCATGGATTAATGCTAGCTTAATCTCATGGTGACTTATGCTG
>Aam106603
TCTCAGATCCTGAATAGTTTGGAGCAAAAAGAAGGATTTCGTAATGCACACGTTGACGTGAAGGAGATATTGGATTGCCTAGAAGAGTTATATCTAGGAACGAATAATCTCAACATGGAGTATGATGTGGTACAACCGTACAAGAGCTATTTCGAGG
>Aam106653
CAGCAGCAGCAGCAGCAGGTGTAATTTTTTCCAGAGTGGTTGTGTGGTGAAACTGCCAGCAACCATTGCGGCTGCTGCTGCTCTCTAGAAAAAGATGTACATTGTAAACATTTTATCATGGTCCTATTTCATTCTTTGGTATCTCTCCCA
>Aam106656
ATTCTAATGGTGCAATTTATAAATATTAATAGTTGTACTTAGAATTGATCGAATTGGCATATTTCATTTGGAAATGGAATGGAGTTTGAGATTTATTCTTATGTTTGTCAGATTGTTCTCTCTAAATTTAATTATCGGAATGCTATAGGCATTAG
>Aam106658
ATTTCCTCCTATGACGCTCTACAATCTCAATCTCCCTACCTCAAATGTATGATCTCCTTGCCTAAAATGTTGCGTGAAATTTCATGAGCTTTGAACACCGTCCACCCGTGAATCAATTCGTTGCATAATGAACGGAACAAGTGCAACTATTA
>Aam106659
GTGCTGATTCCCAAATTAATCAAACTTATCTTTATTTTCATCTTTTATTTTAGTTCTACATCAAATTGACATCAAAGCTAAAATCCTACCTTTTCCCCCACAAATCTTCCACTTGCACAAAACCCTAAACCTCCACCACAAAATTTCTAAAACCCTAGCCACAAAACCCT
>Aam106673
AAATTTAACATTAATTTAGCTACAGCTTTGTCGACTTTCTTTCCAATTCAATGTATATATGACATTATCCTATTTGCTTTAGTTTCTAAGTATCAAGCTTCCTTCTTTTGCTTCCTTTTTGGGGTCCCAACAGATGTTGCAATAGACCAAGTTGA
>Aam106675
TTTGCAATTTAGACTTCAAATTTTTGTAAAATATTAATCGCATGCAAATAGTTTAATGCCCATTGCATTTGAGTAGTCTCTAAATTAATATTAAGATGATGCAAATAAAAGCAAAGCAGATATACACACTCACTATTTATGGATGGCAGATAATCGATGAAAT
>Aam106691
TGTGTGTGTGTGAGTGTGAGAGTGGTAAGGGTTTTTGGTGTAGGTTGTTGTGATATGTTGTGAGCTGTTGTGCTGCTGTTGTAAAGTTTGTTCCCTTGTTTGCCGGATCCTGCCTGTGCTGTGGTGCCTGCGATGTGTATATGGAAGATCAAAATTCTACATAGAAGAGGGTTTCTGATGCAGGGAACAAATAA
>Aam106695
TCAACTCGGGAGCATCTTCCAGTTTCATATTTTGCTAATCTCTTGTAATTCATATTTTTATATGCTCCAGTGATGTTTTGTTCATGTAATATTGGATTACGTACTGTGATAACAATGTACTTGGACTGTAATGTTAGAATGTATAATACCACTATGCTC
>Aam106702
GATGCATGGTAGTTGTGGGGCGCAATACAGAAGAGGGAGAACTGGGCTACTTGTTGCTTTACTGATGGGATTCATTTTTCATCCGAGGGATGCATGGTAGTTGTGGAAGAGATCCTAAAGGTGCTCAAAGGCGCTGAGTGGCAGCCATCCTTACATTGGAAGTCTTTGCCAAATGAGTTTG
>Aam106715
TAGGAGTTGTGGGTTTGAACATCCTTATCTATAAGTTCCAAGGAAGTTTTTAATTAAAATATATATAGAGTATTTCTTTCTCATTTGGCTGTGACGTTAGTTCATGACTCACAAGGGACCAATAGAGTTTTGTGACGGCCACAAATGAGTGCAT
>Aam106730
TTATTTGCCTACTGAGGATCTACTGCTGATTGAAATGGTTGAACTAGAGACGTCAAATTTTATAGCACGGCAACTTCAAGATTCTGGTCGTTGTCCTTTGTCCCAGCATGCGATGCAGGACTACACAAGATCCGTTAAAATCAAGAGACGAGA
>Aam106787
CTCTCGTTGTGTCTGCAATGTTAGTTCAACTTGTGGCTCATTTTAGAAGCATCTTGGGCTTTTGTCATAATAATGAAATGTTTAGCAAAGTTTGGGAACATGGCTTGTTGATTTGTTGATAATATAATATTTTGTAACGATACTAATTAGTAT
>Aam106793
AACAGCACCAGAGTCGCCTACATCACGGGCCGATGAGGGGAGGCAAAAAAGTCATCGTTTACCGGTACCCCCAATTAAAGTATCCAACTGCTCTCCTTTCCCGTCAACAAATTCTACATCGAATTCTCCTCGTTCAATTCCTCGTAGCCCTGGAAGGGTAGATCCCAT
>Aam106794
TCATGGTTCGATTGATTGGAACTCAAGGATGAGTTCTTTTGAAGAGAGAAGGACTGATGTAGGAAGACAACAGCAGCAACAGACCAAGGCAACATCAGAAAAGCCAGACATCGGTCGACCTCCCAGTCGATCGATAAGGAAAGTTTTGCCGCCAGTCGACCGATC
>Aam106843
TATTGTAAATTCTACAGGATAACAGTTTGCTATTCATATTATTTGAATTCATGTGATCATTCAGAAATTGGATCTGTTATCTAGACTCCAATTCGAGCACCCATATGTATGGTTAACTTCTTATGAACCTATTTCTAGGCTCGAAAGGTTCCC
>Aam106860
TTTCTCTGCAAGACAGTTGTTGATAAGGGTTCAGTAAAAGCAAATTGTTGTTGAAACCTGTATTGCTTCAATTTTTGACCTATTCTCTGACACCTTTTATTCAACCAAAACTGGCAATAAAACCCAATATGTACTCGCTTCTTTTTTTTGAAAGTAC
>Aam106864
TTACAATTGGTATATTACTCACATTTTGGTTCCTATATATGTATGCCCTAATTTTCAAATTGGTCTTATCTATTCACATACATATATATGATTTTCATGTGCTTGCTTTACAATTGATTTACATTCTTAAAAGCACAAAAAGTTTATGCTAAGTTC
>Aam106908
GATTTAATGACTGGGTGAATAGGTTCTCAATTACTGCCCATTAGAAGAAAAATCAGAATTTAAGGCAATTCACATTTTATCTTTCCCTTGTATTGTTTGACCAGACAAGATATGTAATACAAGCAACATATCTTTTGAGACTTCCCTTTCATGCAAGAAATATCAAA
>Aam106914
ACCTCATAGCCAGCAGCAGCACCTGATGAACTCGTCCTCTTCACCCTCATCCTCCTCGTTTTCAGGAGTCAAGGTCGAGCTGCAGCAGTTGATTCTCGCCATCCTCGACGACCCCGTCGTCAGCAGGGTCTTCGGCGAGGCGGGCTTCCGTAGCACCGACATAAAGCTCGCC
>Aam106928
TGGAGCCAGAAGAGAGGAACTCCTCATACTTTATCTGGTCAAATTTCACAACAAGTGTCTCGACCGTTTTTCTCATAAAGATGACGTCACCTTGCGCCACAACTTACTCATCAATGAAGAAAGTAGTCCCCAGCGGAGTCGTCATCTCTTGTACGGGGAG
>Aam106986
GTAGACCATTCCGGGTCAGTGCACGGTGCCTACACTTCAGGTATTGACGCTGCTGAAGAGTGCCGAAGGCACCTCTCATTCCAGTATGGCATTTCTGATCTGTTCAAGATTGTTTTCCGGGAAGATATGACTACAGAAGTCATGGTTCCCCTCCA
>Aam106999
CTGCGATCATGATCACAATTATCTTTATGATGCCTTATTTTTGAGTCTTTATTAGAACTGCGATCATGAGCGTAGTTTTTAAAAAACACAATTTTCAGCATATATCGAACTGCGACAGTGATCGCAATCCATGCAAAATGCCCAAATTTTCAATTAAT
>Aam107022
CGATCTGAACTGGGACTGGGAATGTACGTGGTATTGCAAGTTCGTTGGAGACACAATTCGAAGGTATTCTGCGGCAGACCGAAAGGTCAGATTGAGGAGAAAAAACTGTTTGCTTTTAATGTAGGAGTGAATTGCATTTTCCCACTCATACTTGTTGGAGATTCACT
>Aam107056
CGTCGGAAGTCCACCGCGTCGCTCAAAAATTCGTTACGAAAGCGTAAGCAGTAATGGAGACGACTCAATACCCAACGTTACAGCAGAAGACCTTGAAATCCCCACAAATCCGAATATTCAGCAAGCAAAAGACTATTACTTTTATCAAGCGATCGACGGC
>Aam107061
CTCTCCAACCTCTCTGCCTCTGGCCCTCTCTCTTTCTATCCCAACACCCATCCCTCAATCCATCCTCCTCCACTCAAATTAATAGCCACCTCTCACTAATATCTAAATCCCCATCATCTCTCATTCCCTTCTCCCTCTCTCCAACAAAAAGAAAAAAACCACCACCAAAAATGGCAACAATAGCTCTCCCCG
>Aam107114
CGAGGGCACGCTTGCTGAAACCTGTGCTACGGGAAACTACGCATTTGTGAACTTAGCTTTCCTCTCCGTCTTCGGAAATGGCCAAACTCCACAGCTGAATCTGGCAGGGCATTGCGACCCATCTTCCGACGGGTGCACAGGTCTGAGCGCTGACATCAAATCCTGC
>Aam107120
CGACGATCTAGATCCGGCTGGCCAAGCCCCACCCGACCTCCCTCCCTCTCTCCAAACCTCTCTTTCTCTTTAATCTCTCCCTCAAACTCACTCTCCCTCTCCTCTCTCTTTCTCTCCCCCATCTTCACACCGACCACCACCACCCTCCTCATCACCTCCGGCCA
>Aam107132
CTGCGGTCCATGGCCATGAAGCTTGAGATCCAGGCCATTGGTTCAAGTTTCGTAGTCATGGAGCTCGTATCGAGACTTGGGTTCGAGCTATGGGGCTCTGGTTGATGCCACGATTCTTGCACTCATTCATGGCCATAATTTGAGCTCCATGGCAAT
>Aam107139
GATGGGTGTGGCATTGTTTCTTGTCCCAAGTCGTGCTGTAGGGTAGCACATCTCTCTAATCTATTAGTGATTTTGAAGTATGTGATTTTTAAGTATGGAGCTGCTTTCTGTAAGTGCGTCTGTGGAACCATCTCTGGAGCTGTATTTCTTAAATCCT
>Aam107168
TGGATTCTAAGCTCCCCCACACAAACTTGGGTGACTCTGATACCATGTTAGAACCACTTTATTCAAAAGCGTAATATATTGGTTTGGTAGGCCAACAATGTATATAGCTAACCGAACTAATAACACCTGAAAGCTTAAATTATTGGGAAAGACGAG
>Aam107180
CATTTCATGGGAAATCCATGATCACATAGTCCCTTCAACTATTTTGTATTTACTCTTTTCTACAATTTCCTTGTTGTGATGAATGATTGACCTGAAGTAATGAAAATAATCTCTCTTGGATGTTATTTTTGCCATTATATGAACTATACCTCTCT
>Aam107187
GGAGAGAGAGGCCCAACTTGTTCACAAAGAAGTGGATGAGCTAAACAAAAAATTGGTCCATGTTTCTGGTCAGAATGATCTTCCAGACTACTCTACTGAGGTAAGCAGCCTGCAGTTAGGTCTGAAACAAATCTTTGAAGCCATGGAAAATTTTACTGCCAACTCTTTGAAGGCTTATGAGGA
>Aam107189
TCCGATCTATGCTCCAAAATAAATTATAATTCCGAAAAGCTTCCACCATCAAGTAGGGAATACCTGAGGTGCTGGACTAGTCCTTTCTCACAAATCAACAATTTCTCTGTTAACTCTCTAGCATCCATCGGAGGATAAAACTTCTTTTAAAACATCGACATTCGAC
>Aam107234
ACAGATTGTACCCCCAAAACCCTATCCTTAACCCTAACCCTAACCAATGGAACAGCAACCCCCATCCCCAAAACCCTGGCCTCAACCCTAATCAATGGAATCGCCCCCCTCCACCAAACCCTAATACTAACCAGTGGAACGGCCACCCTTCCCATCCCCAAAACCCTGGC
>Aam107241
CTGTATTCAGATTGCTACCGCTGCTTTTGATCACTTTGAACACGAGGGTAATCGGGTCATCTCAATTGAGGAATTAGCCCAGGAAATGAATCTCGGCCCAGCAGCATACCCAATGGTCTGTGACTGGATCAGACCGTCCGATGGTAAACTAAAC
>Aam107249
TCTTCCGATCTGAACTGTCGAGGAGGCGCCTGATGCTGCAAGAAGTGCTTCTGACATTGTCCTCACTGAACCGGGGCTCAGTGTGATTATCAGTGCCGTTCTTACCAGTAGAGCTATCTTCCTGAGAATGAAGAATTACACTATTTACGCAGTCTCCATAACCA
>Aam107266
ATCTGAGTTCCTTTCTATGATTCAACATGTGATTTTTAGTGCTTCTTGTTTTACAGATTGTTTAGAGTTTATCTCTGAGTCCAGTTTACCATTAGCAGGGTACAATATGTATCATCCTATGCATCTCATATATTTCTTTTTCTCATCGTTA
>Aam107284
GTACATTTGTGTTCAACTATTCATTTAAGTAAAACTGGAAAAAAACCACAATTGCAAAAATGAAGGCATCAGAAGGGGTTCATAGCATATCAGGAAAGCAACCTTTTCAGTGATTTGCCCCTCATGTTTACACTGAATTGCTCATCAAGAGGCCCC
>Aam107336
ATTTTAACCCATGGATCAGCGCCTTAAACATAATGAATAGTTTAAAGGGTAAATTGCAGAAAGTCTTACAAAATGAATAGTTTGAGGGTAGAATTACGCCAGCTCTTCCTTGGACATCTATTTTGCCAATCGTTGATCTCCTCTCCTATCAGTTTGCTTTTCCATCACTCG
>Aam107386
CCCGGCGATCAGCCCCTTCTCCCACCCCTTTCTCCAACTCCGTTCAGATCTCGCCGGAGTTGCTGCTTAACTTCGATTCTGTTCGAATGCGACTTCGAGCTGCTAGGGTTTGGTGCTCTCATCTGGAGTTAAATTAGGTCGTGCGTTCATCTAATTCTCTGTGCTCTTAAACCCCG
>Aam107398
ATGACCTCAGTCCCCTGCTCTGCCCTCTGCTGCATTGCTTTGAAGCAGAAGAAAGAAGAAACTCAACCTCTCACCCTACAAAAGAGAGTAAAAAACAAAATCTCGGGGTGCAAACTGTAAACGCAGAGGGAGCCATTTTCCAACGGCTACTTC
>Aam107428
GCGGCGATGAAGAAGTATGCGGTTCCGAGATCGTCGTGTTATCACGGCGTCACAAAGTTAAAATGGAGTGGGAAGTTCGAAGCCCATCTCTGGGATAATACGAGCCATGTAGAAGGTCGCAAAAGGAAAGGAAAGCATGTGTACTTAGGCAGCTATGATTCTGAGGAAAAAGCAGCAAGGGCGCACGATCTTGCAG
>Aam107433
AAACTGCTGTAACCGCACGACCTCACGTGTTGGATTTGTTGTAACGATCATGATTATTGATGATGGTTGGTTAGGAGTGCATGCCGTTAAATCTGCCATTGTTCATAACTATCCGCGCTGATAGGGACGTTACACGTTATGAACGTGGGGG
>Aam107439
CACCAAAGGTATCTAGAATATGAATTGAAAGCATTTCAACTCATAAGTAAATTATATAATAAGACATGTTATTTAGTTTCAATGGTTTCCTTTTCCATGTTCTGTCCCGCTGCACGGTACCAATGTAATTTATGATACCAATGGGAAATAAATGGGTCAACCGCG
>Aam107461
CTGAACTAAAAGAGTCTGCCATTCTCTCAACAATGCCAAGCTTCTCCTTCTTCCTCTTCTCATTATGTCTCTTTCTTCTCCTTCTCCGCTTCGAAAAAAGTGAGCCGCAACCGGTCGCGGACGAGCATTGGCATCCGGCGACCGCGACGTGGTACGGGAGCCCCGAAGGCGACGGCAGCGACG
>Aam107486
CCAACTTGATGTCCCTCTCCTCAACCTCCTTCCGAAGCCAATCAAGTTCACTTGATATTGTCTTCAAGGGCCGGAGCTGGGCGAGCTCTTCATCCATCATTTGTTCCTCATCGACTAACTTGCCGACCACTTCTTTCAAGCCAGCGATGGTC
>Aam107515
TCATCTACATCTCCAATGGCGACAGCTGACGCCGCCCTCCGCCTCAAGCTCCTCGCCATCGCCCTCACCCTCCTCTCAAGCGCAGCCGGCGTCGCCATCCCCCTCCTCGGCCGCCGCCGCCGCCTCCTCCAGCTGCTCCACTGCCACAAGTGGCAGCACCGTAA
>Aam107523
GGGAGACTCACCCAAGGTAACCAACGCATACACTACTCATTCCTTCATGCTCTTCCTGAGAAATTGGGATGTAGTCATTAAATGAAGTGACTTCTTGCTTTCATTGTTTGTGACAGTTCCTGTCTTGTTATTCCCCACTGCTGACTTAGGC
>Aam107587
AACAAGCTTCACAACTGAGCTAGAGGAGTGGATTCAGCGTCTCACCTCCCTGCAATCATTAAGCTTCTATCGTTGCGAAAAGCTGCAGTACCTGCCATCAATTCTGAGCCTTTCAACTCTCTGTGAATTGTCCGTAATTATCTGTCCCAGTCTTCAATCACTGCCG
>Aam107612
TTGATGGACTGGAGCGCTACTCTGTAAGTTTCATCATATCACTATTTTGAACTATTCTGCTTAAGAAAAGTTATTGTTGTGGTTGTTACTACTATCTTCTTGATGTGGGATCAAAGGCTAAAATTAATTTGGATTGGGATATGAACTCGGATCGCAACCCG
>Aam107654
TGGTTCTGGTCAAGTCAGAGAGGTGAAGCCATGGTATAATGTATAGCGATGACCTGTGCAGGTACCCTAGGGAGTACAGGCCATGCTAGTTTGAACATGGCAGACAGATAGTGGCATAGCACGTACGTAGAGGCGACATCACCGGGTTATCTTCAAAGTGTGGCTTGCAGAATCC
>Aam107707
ATTGGAGGAGAGAGTTGGGGATGACTCTGAGGGAGAGGATTAGCGTTGCCAAGGCCGGGATCACACAGGATGTTCTTGAGAAGATTCATCAGTTCTACACAAGTCTGAGCTTGCGAGGCTGAAGTTCCATGAGGACTTGGCACATGATATGAAGACAGCACAAGAGATTGTCGAGATGGAAGAAGAA
>Aam107710
GCTATACTCTCAAAAAGATCGGCAGAAATAATTAGTGCTATGATACTTGGAGGCACTATGGCTCAGCGCTGTAAAATTGAAGATCCTTCTGGCTTTATCCTATTTCCTCTTGTTGTCCATTCTTTTGACTTGGTGGTATCGTCAGTTGGAATACTCTCAATCCGGGGAACACGTGATGCTGC
>Aam107718
AAGATGATTTCTATTCTAGTAAGTCTTTTTTTGGAATTTTTTATGGTAATCTTTAGGTGTTTTTTGAGTTGCTTGTTGAATTTCTAGCAAAACAAAGTCTAGGTTCAGCTGGGATGTCCGAGAGTCATTATGCTTTTTAAAGTGGTTTTAATATCCA
>Aam107734
GGTCTTCGAATCGCCAGTGTATCGAGTTCACAGTGAACACCAATTCGAATCTCAGCAACGGGTCCAGATCTCACCAAACAGGTCCGGATTGCTGTACCACGCAACCATACACAGAGAGGGGGAAATTAACACACACATGTATATACCCACA
>Aam107797
TGGATGTACTGGAGCTGGAAGTGCTGGTCTAACTGGTACCTCATTCCCTACTCTTCTGAAAGGGCAATCCCTGATGGCATGACTCCCGGTTCCACATGCTAAGCATAGTCCATTAGCCATTCGACAATCCCTCCTATAATGTCCGGGTCTATGGCAGAA
>Aam107811
TGTAAGGCCTGGGGAGACAATTTTTTTGTTTCCATTACACTTGATTTGTATTTGAAGATTAATACATACTAATAAAAGAAGAGTTTCGAGAAGATATTTGGATGTGGATATGTTGCTTGATTTGTGGGTTTTTGAATACCCTTTTTTTTGT
>Aam107821
CGCAGCTCTCACTTTGTTGAAGTAACGCGGACTTCAAGGTAGTAACGTGGTCCTTCTTTAAAGAGACGCGGTCTTGCTAAACGCGAGACTCGCGTTCTGGGGCATTGCCACGTGACTGGCGGAGCTGAGGAGACGCCTTTCCTTTGATACGCG
>Aam107838
TGGCCGATGAGAGAGAGGGAGAGCTTAAAAAGGGAACTGCTAGATATCTATTCTAAATTGGAAACCACGTCACAAGAGTTGAAAGAAGAAAGAACAGTAGTTGCCACTTTGAACAGAGAACTGGAGGCGCTAGGAAATCAAATGCTAAAAGATTCTGGAGCACGC
>Aam107842
CTTTTTTTGGTCTTTTCTCCAATCATGACTACCTCTTAATATCCTGTACCTGGCAATTTCTCACATTATAGTCCACTCTTAGTTGACTTACGTCACGTTTCTCTTTCTGCTATGCAAATATACTGCCATTTTTCAGTTTCAGTAGGCTGATTGTGG
>Aam107862
CGGCTGGATGCGATTATTGTCAGGTAGTTTTTGGACAATGAGGTCATGAATCTCTTGTCAAATGTTCAAATACAATGACAAATTTTGTTCCGTCAATGCTATGACCATATTTGTGGTTTTTGTGTTTGTAGCAAGGAAACCTTGGAGGGTGGT
>Aam107869
CCTTACCCATTTTCGCCCTACTTGCTAGCTAGGCCCACATGAGGATGTTATCTAGACTGTAATTCCATAAACTCTTCCTTTGTTCAGCATAAATGTCACGCCCCTCTTCTCAAAACACGTTGAAGTGGAAACGCGACGAGAGTTGACGACGTATA
>Aam107874
AAATCACACCACAAAATTACTTGTTTGGTAGGATGAAAAATGGTTTCAGCTTGTGTACCCCTTATGCTAGAGTTTGAGGTGGGGAAGCCTGACCTGAGCATGTAGTTCAGGAACTTTGATTTGCTGGTGCTATACTGAACATGTCGATGTTGCTT
>Aam107899
GTTGGATTCATCGGATTTCTAGTGATGAGAAATGCAGAGGTCTGATTGCTAATTGTATACAGTTGTTTGTGAGCTCAGCGGTTGCTGTTTACTTGGAGAAGACCATGGAAGTTAATACATATGATGAGTTTATTGCCGGAATTACAAATCCTAATCATGAAGCCAAGGTGAAGGAACTGTTGGTCTCGGTCTGTAACGG
>Aam107902
TTTCGAGGATGGTGAGTCTTTGAGGATGGTGGAGTCTCCGAGGTGGAAGTTTACTCAAAAGCATCTAGTTGGAGGGAGGCACTCCGAGGCGAGTGCTTGCTGGAAGCGGCCCCGTTCAGAGATAGTCCAATGCAGCCTAAAATCAGTCCAGA
>Aam107908
TTTGATGTTCTACCTGTCAGACTCCGGATTTGGATTTCACATAACTATGACTCTCATCACTAATAGGAAATTTTAGGTTATGAAGAAAGGTAACCTGACAAGCGAGTACATGATTGGGCACCTTATAAGTTTCCTTCCCCCCTTCCCCCCAC
>Aam107942
ATCTCTTCGCTGAGTTTTACAGGTGAAAAGTTCCCTTTAGACTTATCTACTGTGTCATTGCAACATGCACCTTGGTTCTGCTCTACTTTGATCTGTTGATGCACAACAGCAAATAAATTGACATTTTTTAATTCCACAGGAAAAAGCTTGCAAGG
>Aam108059
ATCCGATCCGTATCCGATCCGATAGCACCCCTACTACAAACACAAGGTTCCCAAAATTAATCATCAAGTTACTGTGCGTGACCCGCATAAAAGAACCGAGATCCAATTCCAGCAATTTTATTTTTATTTTTATTTGGAAGGCAACGGTACCGAGCG
>Aam108084
AGCATCCTCTATTCCTCAAGAAGGTGAGTTCCTACAGCATTACTGTTTATTTATCTATGCAGCTTCTGTTATTTATACTTGCCTGCATTACAAGGGCCTGAACAGTACTTTGAAGTTTGATGAACATGTGAAGGAGCAATTCTTAAAATTTCTAACATT
>Aam108110
GTTCCATCAAGATTTGTAGGAAATGCTTCTATACTTCTAGAGTGGAAAGGTTTTCTTGCTTCTAGAGATCTATGTTGTACGTTTCCCATTTCTTTTATCAGGATTTTTTTTTTTTCTTTCAAGATTTACCATCATGATCATTTTACCCCT
>Aam108130
TGTTCTTAGGAGATAGTTCCACATCGTTTGTGTGAAAGAAGATATAGTGTTTTATATTAGAGTTGTGGCATCACTCTTAATAAGATACTTTTTGAGGAGAATTGGATGCTAACAGACGTATTTATTTTTGAATTTGTTGTGTACTCTTGAG
>Aam108140
CTTGTCCAGCCACATCATGACCCTTTCTTCTTAGAACTTTCATTGCCATCTTGATAGGATAAAGATTCAGCTCTTTATGCGACCTTATAGTTTAGCATCCACACTTTCTACTGACTACCAAAGACTTTTCTGGAATATCTGTGTCCTCTTCCG
>Aam108178
TTTGTGGACGAAGAAAGAAAAAAACAAGTTTTTAGCTCTGATACCAAACTAATGTATAATGAGAATGGAGAAGAAGAAAGAGGAAAAGAAAATTAAGATTTAGAGGATAAAGATAGATTTGGGTTTCAGCACTCGGGAGATCTCTCTCACTCTGCACATCACCA
>Aam108191
AGGAGTCGTCGGAAGCGCCATCAAGTTGCGGATGGTGGCAGAAGGATTGAAGGGTTTGGATGGCCAAAGCTCCGGCGACGATGTTTGATCTTGATAGAACTATGATGCTGAGCTGTTATTGAAGCAAAGTCCTTTTCAACTCAATCAGATGCAG
>Aam108206
TTCAAGGTAAGCTCTTTCTTATCGCTACTGGTCCTCTCCACAGTCTTCCTCGCTTTCGCCTTACGTTCTTCCAACCCTTTCGCCATCATCAAACCTAAGGTTGCCGGCCTCAACCAAGGCATCGAAAAACACAATGGAACTGTTGATCAAAAGGAAATCCAGAGCAAGAGTTTTGCCACGGAAGAAAAGGG
>Aam108219
GGGAAACTCATCCTCCCAATTTTTCGAAACAAGGTACCAGTCTAGTTTTGCAAAGGCAGGCATTACTCGCTTATTGAACCATGTGAAGGACCTCCTCCAAGCGGAATATCAATTAGGGCAAGCTCTTGAATGAGTTCATTAAAAGAGTCCATATCATTC
>Aam108242
ACCCATGCATGCTTCACCATTAGAACCCACCACATCTTGCCGATGATAATAACTAGATTTCATAGATAGATATGATTGGACATGCAGATCTTCTATTTTCATTATTTCAACTCCTATTACTGATATAGTCTTTGTACATGCAGAAGGATGTCCAACAACAGTCAATAATAT
>Aam108246
CACTATTGACGACTTAGTGTCAGAAAGTTAATGAGAACTGTATAGCCTTTGCAAAGAATTTGGTGCTCTTTATGTAATCAAACGATAACTGGTTCAATAAATGGCGCAAATTTAGCATTGCGCGGAATTACTGAATTTGGCATCCAAGATCGG
>Aam108296
CGTTGACCACCAATGTCAGACTAACAGCGCGAATTGCTGATCTCTCACACGCCAAGTGTTCCACCATCACGAAAGCTACTCAACAGACAGGGCACCCCCAGATTTAATAAAGGCACCCCCCAAAAATTAAAAAATGGTCAAAATACCCATT
>Aam108308
TATTATACTAGCAATGCATACAGGTGAATAATTATTACCGTTTTCTTTATTCTGATTTGAGTTTTATATATTTTGCTTCTGCTTCATTAGATTGATTCTTTCTGTTTAACACTGTTTTCTTCTGTTTTTCTATAGTCCGGTGCAGGATGTTGCTGAT
>Aam108326
TGACGGGGTTCTGTCAGACATGCCAAATTCATGTAATGAAATCATGCTGAATTGCTTTTATAGCTGTGGGGTGTTTCAGGCAGTCCTGACTACTTTTGAAGCCACCAGTCAGTTGCTTTTTGCAGTTAATAGAGTACCGGTTTCTCCTATGGAGACAGATGAAATAAGCTTGAAACAGGAG
>Aam108402
GTTCGATCTGGTTGTGATCTGTTTGGAGAGAATTTGAACTTGATTGCTTCTCTGTTGGAAGTTAAGATTGGAATATTCCTTTTTTATGTTTGAATTGGTGTGATGCTGCGATCCAGGGCTAGTTATTGAGAAAAGTTGAAACTTGATTTACT
>Aam108415
GGATGACCCCAACTGATTTTTTACGACAACGGGAAATCTCTCATTTGTTCATAATTTTCTTTGTTATGAAGTTGACACTAATTAAGAGAGAGTTTGAGGTCAGGTCGTCTACTTATCGTAAAACTTTGTGAAATTCTTAATGGAACCCTCCTCCATAG
>Aam108437
CTAGCATTTTAGATAACTGTCAAGACTCATCTCATTCATGTATTTGTATTTTTTTTCAAGGGTGTACGTGCAATAGCACATGAATCAAACTCTACTTTTGTATATGAGGGATAAATATGCTTAAATTTTAGTTTTGATAGCGAAGATCGGAAGA
>Aam108448
CAGTTTTCGTAACCCTTTTCTTCTCTGGTTTGTTAAAGTCTGCAGATGTTTATTTCTCAATAGGATTGCTAGCTCTCTGTTATGGTGCTTCTATACTTATGTATGACCAGCTGTGGGCAATTGCTATGATGTTTCAAACACGTGGTGATGGAGA
>Aam108459
CCGCACCCTAGGGTAAGCTCTTGATTTTTTTGGTTTCCTACTTGGAGAACTATTTCTCGACGTTTGTTTTTCTTTTGCAGAAGAAGTTCAGGATTCAATTCGATGAGTTTGATGATGAGGGGATGGCGGACTTGCTTGAAGCCGCAGCCACTCCTCCGTCG
>Aam108511
TGTACTTGTAGTTGGAGTATCGAATTTTAGTACTGTCGATAAGAGCCTGGCTATTAATATAGTTATACACCCTAAAACCTAGTTCTGATATCAAGAAAATTTTGTCACACCCTGCAACCAAAATACGCATAATAAGGTACGTGACGAGAGCCGGC
>Aam108536
GGGCAAGAATCTTGAACGGGACAACATAAACAAGGGCCCCGAGTTCGCCAAAGTTAGTTTCACAACCAAGTGGTACGAATGCTAAGGTTATTGATACTTACCTACCAATTGTCCTAGTCACATCAAAATCGTCATAATAGATGGAACACCCACCAA
>Aam108546
AGCAAGATGGAGAGCTTGCATCAAAAATCCAACAACACGAGGAAGAAGAGTAAGCTCAAGAGGCTAGAGCATCTGCAGCAAAGCACTCGATTTTTTTCTTAGATTTTTGATGCAAGCAAGATGGAGAGCTTGGCGCCCCCATTCAACTGCCCATCCC
>Aam108577
GGTGGTCACATGTTTCTCTAAATCTCGTGTACAAATCGTGGTGATGCCGTGGTGGTGCCCTGATCCCGTGGTGGTGCCCTGATGGTAAGCTGTCTCTCGTGGTTGTGGTCTCGTCTCGTGGTGGTGCCGTGGTCTTGTCGTGGAGGTTCGGTCAAAATTAGCATCTT
>Aam108606
CGTCAATCAGCAAAAGAAAAGCGACACATGCTTCTATTAGAGAAAGTTGAATGTAAATCACTTTATTGTGCAACAACTAAAGCTGAAAGGCAATATTCTGAACAGTCAATTGTTGTTGGAGATCTTTGGATTTCTCTTGCATATCAAGTTCTT
>Aam108620
TATCAAAATCACACTCTCCCTCTCACAACTTCTGCCCTCCATCCATATCTCTCCTCTCACCTCACACTTCTACTCTCAATCCCAACAGAATCACCAAATTTGGCGGGGTTCGGGCTGAGGCCAAGCAGCAGAAAGGCAGCGAGAAAGAGGAAGAGGATGGCAAGAAGAAGAAGAAGAAGAAG
>Aam108639
CTTGTTTCACATAAGAGGCAAGGCTATTTGAATTAATATTTGTTGGTTATCTACAACTACAAACCTAATGGAATTGTCACTTGGATCTAATGTTCATTTCAAATTACAGATAGTCTATATTCCTTTATGTAGATGTCGTTCCCATATTGCTC
>Aam108640
CTTGTTTCACATAAGAGGCAAGGCTATTTGAATTAATATTTGTTGGTTATCTACAACTACAAACCTAATGGAATTGTCACTTGGATCTAATGTTCATTTCAAATTACAGATAGTTTATATTCGTTTATGTAGATGTCGTTCCATAAGAGATC
>Aam108652
GAACTTAACTGGACCTAAAATTGGTGGAGCTCTAACAACTTGGGTGTCGGGATATTCTACATCGACACCTTTTAAGCAGTAAACAAAAAAAATACCAGAAAAATACCCAACATCATTAGCTTGAACATACCATATATTAACATGCTTAGTTTTTGGACTACAG
>Aam108718
GATTGTTGAGGATGTCCACATTACTTCTGAGGTTACTAGTAATGATGATTTAGTAAAGTCTAGTACACCACACTTGATAAGACTCGTATTCATGAGGAGAGTATTAGCGACGTCAGGATTCATTTGTTGAGTATAGTACACCCATACCTAATGATAT
>Aam108734
GCGACCTCTCGCCTCCCCACACCAGCTTTCCTATCATCTCCAGCTCTGAACAAATCTTCCCCAATTTGCATCACGAAATCCTAACAGGATCCCATACCCTAATCAAACCCGATCCAGATGGCGAATCCTCGACCTCGACTCCGACCTCAACGA
>Aam108743
CTGAATGTCAATAGTCTTTGTGAAGTTCCACGTTTTTCTTCAAAATCACAATATCTTGAATGGCCACAATTGTTTGTTAATCATGCTTGTACTTTTTGTTATTATCATATTTGGTTTTCAGAGTCCTCAGGAAGAAGCTATTTCACCGACAG
>Aam108795
TAACGCCCCGACCACACGGGTACGGAGATGTTACTGTTACGTATATACGTAGGGTGGAAACACCCTCATATATATACACTAAACATCAGTGCATGCAGGAATCAGCGTACGGAAGTTCAAGAAGTGCAAAAGTATGATTTATAATATGGA
>Aam108805
TATTTTTAGCAGTAGTTCTAATTCCTTTTTCACTTCTATACTTTGCATATTAGAATAGTTAGCTATTCTACACATCTCAAAAGTTTTAGTTTGGAGGGAAAATTGAATGCTAGAAGTTCTCTCTGACTTTCAAATCATATTGTTCCTGAGTATATCCCCA
>Aam108816
CGGAGAGGTTAGGGTTTCGGAGTTGGATCCGATAAGCGTGAGGTTCGGCATATCGCAGAGATACGAGTTCCACGTTCGAATGGGAAGGATGGTTCTGATGCTGAAATTCTCGGAGGGGATCGTTTCGTGGAGGAAACCGTGGAGGGATTGGGGTGGGTTCGGAC
>Aam108825
AAGAATATATATTATATGTTTCTCTATCTTATCCACTAGCTGTATTTGTTATCTCTCGTTCCTATTGTATGTAACCTGTGTTGTTGTCAAGCTCCGATACCTGTGTTCGTCCTTTCATATGCCCTTTACTGCTCATTGTTGGCGGGCCCCGG
>Aam108858
TCGAGCAGCAGTTCAATTCGGAGGCCGCATTACTGCCCTGCCTTTGCCATCCCAATATAATCAGGGTGAAGTTATACAAGATCTAAAGGCAAAGTCATCTTGTTAAGCTACAATGGTAATTGAAGAGAATGAAGAGTTGTTGATTGCCCCAATATCACCCTTCTAACAAGATAATCTCTCTCTCTCTCTCT
>Aam108872
ATCATTTGTCACCGATTGAACCTATAAATCTTGTCTCCGCTTGGAAGTGTTAACGCAGATGTGCTTATAGGCATTTCTCGGTAATCCTACGGAACTTAAATCCTCCATTGCGGATTTTCTCCGCTCGGAGACCGAACTCTGTTGCAGGGATTTTTCCCTCAG
>Aam108908
TTCCGATCTTGGATAAGATAATTGGAATCCTAGTGCTCACATGATGCCATGTCTCAAGGCAATTTCTGAATTTAAACAGTTTTATTCAGAGGTGAATCCATCATATATTTTGAACCCATCTGAGGTCATTTGCCCTATTGCATATCGGAAGCCAG
>Aam108968
TAAGATTTGGAATGTGCAACGGAGCATGACAATCTTCATTGAAGATTATGTTCATGATTTGTGCATATTTTGTTTGTCTATCTCGTTCTTTACTGATGTGAATCAAAATTAGCTTCATAACATTGTGGATTTGATATTTGGGACAATTTGGTTTTGATAAGAGATC
>Aam108975
GCACATCCTCTCTCTTGGTTCTCCCTCTCTCTTACATACACTCCCTAACAACCTTTCTCCCTCCAATTTCCGCCTAAAATCATACTCACCTCCCCTTAACCCTAGATTTAACAACTAGAAAGTTTCATGGTGTGTTGAAGTGGTGGATCAAGGCTAGAGCGTGGGGATTAGTGGGTCGGAGGTGCATTTTAC
>Aam108989
CCTATTCAAAACATTTACGACTCACTCGACATCCATGTTGGTCAGTCTATGGGCATGCTCGTAACCCTCGATCAACCCCCGAATGATTACTACATTTTCGCCTCCTCCCGGTTCAGCGATCTCAGCCGGAGTATGGCCGCCGTCTTGCACTACAGCA
>Aam108995
ACAAAATCAACCCCACTGCATAAATTGGAGGTTGAGCAAATAGGAAACAAGCATTTATATCAGAACCCTTCAACATTTTTCTAGCCGTTGAGCACCTGACACCGACCCTATATTTGAACATACAGCATGGCCCATCAAGTTAATGTACTCAAGAACTGTTTT
>Aam109015
GGGAAGGAGTCGGAGTACTACAGGTACTTCATTTTTTTTCATACTCAACCCTCAATAAAAATCTCATCTTTTTTCCCTTCCAATTAGAGCTTGAAAACTGAATTCAATTAAATTTGCTGCGTGCAATTGCAGACCGATGAAATGGAGGCCGAG
>Aam109028
CGCAGCGTCTCTTCTCCTCTCCCCTTCGTCCAAAACCCTAATCGCGCCTTCCTTGAACGTGATCTTCTTCAACGGCGATCAAGTCCAGGGAACGGGGAATCCCGTGATCGAGAGGCTATCGGATTCGAGATACATCGCCCAATTGCTCGCCTCGAAGTTGGGAAGCAACG
>Aam109044
CCGATCTGAGTTCCGACCCGAACTTGAACCCGAATTTGTCCCCTCCTTCCTCGCCTTCTCCTTCTGCAAGCTCTCCATTGAATCCGATCTCTCCCCGTGTCTCCTCCTCTGATCCGAACTGGCCCCATCAATTTGGATCTCGATCGGGTATCCACCAGCGCCC
>Aam109119
CGGAGACAAACGGAGGGTGGAAGAGCCGTAAATGATGCCGGAGAATCTCCTGCCTCTCAAGATCGCCCCGAAAATTGCCCCGATCAGAGCGAGGTAAACCTCCACGATCTCCCTCTGGTTCCCCTCTTTCTGCGATACAAAACCCGAGCCCTTAAGATCCCAAA
>Aam109133
TTGTACTTTCTTTACTATCGAATCTGAGTTGAGCAGGGATAGAATAAATTGCCACTGTATTTATAAGCAGGGATAAGTTAATTACCTCTTTTCCTTTAGATTTGTGAAGCTCTTATCTAAAATATTCAAGCCAAACTGATGTTAACAAATTC
>Aam109148
GAAGTATTAGCTTTCGGATGGGAGTGATAGAGAGACAGTCATCACTTCAGATCAGGGTAATGGACAAACTGGGAAGTTTTACCATGGAATTCATGGAGGACGAACGGGGTCTTTGTAAGAAGAAGACCGAAAGCACTGGAATGCAAGGCGATACACCA
>Aam109161
TCGAATTTGATTGGGGGAAGTTGGGTTGTGGTGGAGGATGGGGAGTTGGGTTTGTGGTGTTTGAACTTGAGCGGAGTTTTGTGGAGGAAGATGAGATTATGGGTATGTGTTTGAGCTTAAAGGGAGGCCAATTATAGGAGACTATGGCGGAG
>Aam109163
ATCTAATCCATCTGCTCATCTTGACATATGCGTAGTTAGTCCATCACTTGCAAATTGGAGAATTTTAGCTGAAACTTTACATGCATTGAGTAATTATCCCAACCAACCCATTCACATGCTAAACTGGGATGGAACTGAAAATTCTTCCTACAAATAGACCCAACCTAGCCATCTTTTGTCCACCTTCTTT
>Aam109172
AGACGGATGATTTGAAATCTGAGCCTGAAAAGGTGACAGCTGTGGAAGATAATGGTGGTAAGAACACAGTGAATGAAATGAATAGCAATAATGTCATACCAGTGGATGAGAAATCAGATAAGGAGAAGAAGGATGATGATAAACGGTCCGACACAGCAAAGTCTGATTCTGTAAAAGAGTATGTTGTTGATAAAGAA
>Aam109184
GGGGGAGGAGGATGTAGAGGCAGTCTGGCAGTGAGAGAGTAGGGGAGGGAGTGTGTAAAGGTAGTTAGTGAGGTTTAGTTTGGCCTCTACATTGGTGGGCAGAGGGTACTTAAAATTGTCTTTGGAGAAGGGGGCATTTGAAGCACAAGTGCTACAAACAAGAAGCGACA
>Aam109190
CACGGGAGAATTGAGCAGGGGGAAGAGGGTATTGCCTTCAGTCTCTGCTCAAAGCTTAGCTCTGTCTACTGTTTTTATTGTTAGGAGGGATGTCCAGTTAAAGTTGTATATATGGAGGTAGAGAGCTCAAGGAGGAGCTCTTCTTTGATATATACACGAGAATATACCCAGTGCAGCTGTATTAGGC
>Aam109204
AATTAGTGTGTGATTTGTTGCATAAAAAATATAATATTTTTATTGTGATTATACTTTTTTGCATTGGCCATGGCTAATCAAGGGAGTAATTAGTGCAAGGAACACAAAATCATTAAGGCCTCTTTTCTACATTAAAAGATGAGTGGACTTTT
>Aam109254
ACTTCTCAACCTCTCAGTTACAGTCGCAGAGGCGTTCATCTAGCAGATGACACAGAGGACCACTTTTTCCACCAGGAGTAAATCTTGTTAGAACTGACTGTCATTTGAATCTGCATTCTTTTTTATAGTTGATCCGAGATAATGAAGCCTCCGAC
>Aam109260
TTTCAAGCACTATTTATATGTCTCCTGCTTCCTTTGTTGTCAAAGTTGTGGGGAGTTCCCTTCAGTCAGCTACCAATGTACATTAAAGATGGAACAACCTGCTTTCTCAATTTAGGATCATTATCAACTGGTTGTGAAGGGGCACCAGTGCTACCTCA
>Aam109269
AAATCATCGTGTGTCTTCTTGTTATATTAAGTTTAGATGCAAATTTCTTCCATTAATTGTGGCTTTATGACATTTTACTGGACTGTGTCAGTAAGCCCTGAACCGCTTTATCCTGGATCAATGACATACACTAAGCCTTTTGTTCCCAAACCGGC
>Aam109276
ATGAATTTTGTTCCACATGTTTTAAAATGCATAGACCATGGAGGTTGGTTCTTGAAATGGATTAACCAATATGCATTCTATATCTAAATGTTCCCTATAAACTCTCTGTGTGTGCCTTTGCTTTTTTTTTTAGAGAGTTGGTCGGCCATGTGACGAGAATACAATGCCCAG
>Aam109285
AAATGCAAGAACCAAATACCTAAATCAGTAGAGAAGGTTTTGACTGGAGCCATCAGACGAGAAATGGCGCTAGAAGATCATTGCACAAAACAAGCTGAGGAAATTTTGCAGCTAAATCGTTTGATTCAACAATACAAGCATGAGCGTGAA
>Aam109297
CTCTCTCTCTCTCTCTGACTCTTTTTTAGTTTGCAGTAAGAGTTGTTGTTTGTTCATAATCCTAAGCAGCTTACTATCTCTACTTCCCCATCCCAATGCACACAAGCTAGTATTACGTGCTAGGTAGCTGCCCCTTCATCTCTCTCTCTCTCTCT
>Aam109321
GCCTCTTGCTATGGGTCTCAAGAATCTTGACAAATATTCTGATTTAGAATCTACTGCAAAGTGAAAAGTCCCTTAAAAATTAGGTATACTTTTGCTCTCCTTGTTCCATGAATGAATCCAATAGATAAGACTACAGAGGGATGCGTAGACGAGATC
>Aam109369
TTGTTAGTTGAGTCTTATAGTGCAGCTGATAGGCTGCGGAGAATCTCTACTTGTTTACATGGATGCTATTAATGCTTGGAAATGTTAGAATTTAAATCTAAAGAAAATGTAAAAGTAGTGACCAAGGTTTGAAATCTCGGTAGCAGTACCAGTATCCACCAGAGGTTTTGGTATCAAAACCGGC
>Aam109385
CGGGCCTGTTATTGGAGGGATTATACCTGAAGAATTTGGTGTGATTGCAAGGTATAAGGGACAAGGGAGGATTGCTGATCCTGGTTTCCGTAATCCTCGATGGGTTGATGGGGAGCTCGTGATTCTTGATGGAAAGTACATCAGAGGCGGGCCTGTTATTGGAG
>Aam109404
CTTATGTTGACATTAATATGTACCGATCTAAGATTGAAACTATTTTTTCCATATCAATAAAATTCGAAGTACATACGGACTCGTCCTGGTGTTTGATAGTAGACAATGATGATAACATGAGCTTGTACAAATTTAGTAGCTGTTTGTTTCACTGTAATAGGCGCAAAAGTCTG
>Aam109425
AAGAGTTTACATACATCAACAATAACATGTCAACAATTCCTTTGAGCAAAAAGAAATTTCTTTACCCTTTTCATGGTCATATTTCATCCTAAACTGAATGCACAAGATAAGCTGGATTTGTGAGGTTTGAGCACCAGTAGATTTAGGAACTCATTTTTAGCGTCT
>Aam109430
CCTCGTTAGACATGATGTTAATTGTGAGCTATGGAATATTCCTAGTATAATATTTCTAGAACATCCAAAGACTAGACTTAATGACTAGAGGGAATGACTTTTTGCCCCAACTTGTATGATTTGAGGCGTGAATATGGGAATATGAAGATTTTAGGGATGAATAAGGAATTAGGAGAGGTTAAAGGCAAG
>Aam109454
CAAAATTTCTCTGAAACCACCGAATAGCTAAAAATCACGCACAAGGTTCAGCACTAAACACAGAATGGTGGAGGTCGAATCTGCTATCCAACTGCTGTGAACTTTTTTCAATGGCTTTGGGACTTAGTCATGAACCCAACGCTTCAGACAGAACTTGAA
>Aam109508
CTCTACCATGGCTTCTCCCCCCTCTTCTCTCTGAAGCTCCAATTAACGGGTTTCGGATCCCTCACCCAATCCACGATCCACCGACTCTCTCCCCGCAGACCACCCGTTTGAACAATTGAGACAGAATTCATTAAATTGAGGATGAAGGTGCAGTGTG
>Aam109511
CCATTTCCCCAACAGAAAACAAAAGAACAACCCAGTGCTGCCGAGCCTGTTAGCACTTCCACTGCCGCTTACCTTTCACCTTCATTAGACCCAGAAACGAATGCCGAATCCTTCTTCCCAGCTGCAAAATCTTCGAGCTACCCACCAGATCTCCTGTCTCGAACTAGTAGCCAAGCTCAAGATCTTCGTCTCCCGACG
>Aam109592
TTGGGCTAAACCCTCAGGCTCAAAATTCGGACCCAATATCAAAGCGGGACCAACAATCCGGTCCCAATCTAGACCGTCAAAATTCACCTAAATCAACGGCCATGAACTCTCCAAACCCAACGCCGCGGATCGCAATCTCTATCCGTCCACTG
>Aam109616
CCGAGCAATGATCTCACAGGTGAATTGTCTTACCTATTTTTAGCCTTATTGAAGTTCAAATTGAAAAGCTGGATCTAATGAAGGATTAACATATTTTGTCATGTATAGAATGTTCTTCCATGCGCTAAAATTCGCAATTTATCAAATAAACCAACCA
>Aam109654
CGATCATGTACAGTGACATTGGTTTGAAGTAACATTTTCAAGTTCGTTCTCTCAGTTCGAAAAAGTTCTTGTTATATCTTTATTGTTACCTTGAGCAACTTGGAAAGTAACATTTCAAGGTCACACTGCGGTCTACTGTATTTTACCTTGTAAAGCTG
>Aam109673
GTTCTCTAATTAGATTACTCGACTTTACAAAATGTTAAAGTAACGCTTGAATAAATAATTTGTACATAACAGTCCATGATTAGTATTTAGTTAAAGGGAGTTGTTTATTAAAAAAACGCACGTGCACACGCCCGTGGACGCGCGCGAGACGAGAT
>Aam109696
CCACTACTCATGATTGTAAGTGTTAGCGACATGATCATTATTTATTTGAGCATAAGATTGTGTTGTGTTTACTTGATTTAAAACAAATTTTAGGGTATTATATGCACATGGGCACTCTAAGATGGAATGACTTGGACAGTCGCATATGGGGCATGGTTCTCGAATGC
>Aam109718
GGCGGGGAACAGGTCAAAGAGAATATCGAGACCAAGGAGAACGGAAACCACAACCATGGACAACGGCACAAGCTGTACAGACGAACGTCAATGACCAAGGAGAACGGAAACCACAACCATGGACAACGGCACAAGCTGTACAGACGAACGTCAATGAC
>Aam109740
TACTATCGAATGAGCGTGAGGATCTTCTGGAATCTGGTGTGATAGATCCATGCAAGGTTTCGAGGTGTGCACTCCAGAATGCCGCCTCTATTGCTGGTGTGGTTCTCACGACTCAAGCTGTTATTGTCGAGAAAATAAAGAAGCCCAAGCC
>Aam109741
ATGAAATAAAAACCCAGTTTTCTATCACTGTTCGTGTTTTGTGTACTGATAATGCACTTGAATATACTCAGAATGATGTTTCTCATTTTTGTTCTTCTCATGGTATTTTACATAGGGGGTGTTTGTTTGCGAGGAAGTGGGCGGAAGTAA
>Aam109750
GGACAACAAGAAAATGTCATACTATTGAAGAAATGTTCTGAAGGAGGAGAGGTGGATACCGATCAATACGGAGCACTTTCTGAACCTTGACCAAAATCTCTTTCACGTATCGCAAGGTAGACTTTGAGTCTGTAAGTAGAATACACAGGGCGG
>Aam109767
TTGAAGATATATAAAATGAGAACTGTGTTTGTTACTTTTTAGTGCTTAATGCAAATTTTGTACTAACAGAGAGCTATTATGTTGTTAATTCTTTTCTCACTCCCTCTAATTATTTCGTTTGCTCACTTTCCTTGCTCTAAAGACGAGAGAT
>Aam109781
GTTTATTTGAATTTCAGGCAGACGCAAGGACAGGCAGACACAAGGACCCTTAACCCTTAGTTTTGAACTGCTGTGTCTTTTTTAAAGAGCCAATGCCTAAACTTTCTACATCCCAATTCTCTTCACACCTACCAATTTAATAGCTTATGATGTTTGCCCTG
>Aam109795
AAGGGAAAGAAGTGATTTTGCTTGGTTCCATGTTTTAAACTTGTATTGTATCAAAATGAACATTGCACGTGACAATATGGTATTCCTCAATTCGTTAAGGTTAGGAGAGCCTAGTAGAGGGATCATGGTTAAATTTTCGAGACGAGATCGGAAG
>Aam109821
TATGATTGAAATGAATGATTTGGTAATATATTATTTGTTGGAAAAATACACTAGTTTCTTGTTTGATCTTTTATTTTCCTTTTGCAATGCATTTTTTTTTAATTAACATTTGATTTTCTTACATCTACTCAGTGACCTCAAAGCATAAGTGTTC
>Aam109823
CTAGGATCGGGTCCCCGGTTCTGACTAGGCTTGACTCCGAGTCCACGAATCCGGACTTAAATAATCATATAAATAATCATAAAACAAAAAGAAATACGGGGAAAATCAAAAGAATACGATCGAAAAATCAGAATACTCAAGTAAGTACGTATTCC
>Aam109842
AATGGGTTTTAAAGCTAAATCTTCCTCTATCATGGAGCTTGGTGGTCGGATTTTTGCTTTGGTGACTCTTTGGCAAGCTCAGTTCCCTATCCGCAAGTTCCACAAGCCGCCTTAGTTTGTTATTCCCTGGGGCTCCAGTACCTGCTAAAATA
>Aam109865
TCCGATCTGCTATTCGAGGTCCCGCTCGAGTGAAGGGGAGGAGCGTAGTTAGGGTTTGGTTTCGAATCCTTTCTGTTGTAGTATTTTAGACGCTGCTATCTGATGTTTTACTTAATGTTTTGAGGAATTTTGGTGCTGGTTTTGAGTAATGTAGACTGCTAATGACTCTTGGATATTTAAATTCTTCAATATAG
>Aam109869
TGTTAACAGATTCACATGCTCATAATTTTAGAGGAATAGAAACAATACTGATAGCATCACGGATAAACCAATCTAAGGGTAATCGAGACAATTTCTAATGATGTTGGAAAAGAATTAGAATCGATAAAATTAAGATTACCTCGAAGAAATACCCACT
>Aam109880
GCCGGTTCTGGTGGCGATAGGGGGTACGGAGGGGATTTAGGACATTGTTCTTCATGCTCACGATGGTGGTGTCACTGCTGACGCTGTCGGGGCCGGTACTGGTGGCGATCGGCGACGTGTCGGTCTCGTTGGGGCTCGCGTCGAGGTTCGTGTGCGGCAGGTGCTACGGGTACGGGCTGAAGGAGCAC
>Aam109906
TTTAAAGAGTTTTATATCTGCAGGAGTTCATTCATTCTGGAGAAAATATTTGTTTACTCGTTGCCTTCTGTTTTCATTCAATTTATTATTGTAAATTGTGTTCCTGCTGTTGACAAGTGTGTGAATGTCTAGCCTCTCAATGAAGTTGGCAAAAG
>Aam109938
TGCTGCTGCTCTCTCTCTCTCACTCTAGGGTTTCGTCTCCCCGTTCGATTTCGCCCCAATTCACCTCGAATCTAGGGTTTCCACTGCCCGAATTCGCGTCCAAAGGCATAATCTTGGGGCCCAATTAGGGTTCTTGGTCTGTTTGTTTGGTCTGATGCTTTCTTGATTCCTGATGTTCA
>Aam109946
GCTGTTCTTGGGTGTGCAGACACGTCTCTCACAGAACGATCCTGCATCATTGAGCTCTCGCTAAGATTGCGACATTGAGGTCCAGATTGGAGCGGTTTGCATTGCTATGAGGATTGCTATCTTGCGCACCAACGATTGGCTATCATGGATCC
>Aam109974
CGTCATGGTGCACGCGGGGAGGAGAACAAGGAGGTGGCGGCATGTGCTATCGCGGGCATGGGGCAGTGTTGCGCTCGGATCTGAGAGGAGAAAAGGAGAAGTTGAGATGGTGATGATGATGGGCTGCTGGGGGTTTATCGGAGTCCGAGC
>Aam109982
TTAAGCTCGCTGTCGAGGCTGGGAGAGGTCCTCCACCTCTAGGCCTTTCAACTTCACAATCCCTGCCTCGACTGCGAGCTTAAACTTGGGAAGGGATGAAGAGGTGGATGAAGAGTGCACTCAAGAGAGAAGTTTTAAAGCTGGTATCCGAAAAAATCTGGTGCCTTATGGTGGCAATGGGGGTGGG
>Aam110000
TGGGAAAGTTCTTCGGGTCCATGGGAGTTTGCCTCTACTGCAAGATGCCTCTGAGGGATGCTGCTTCTGTTTCCCTCATGAATATACAAAAGGGCATCCTTGAGGTTGATAACATCAGCTTTTGGTTAGATGCAAGGACCATCAACCGGCAAGTCTACA
>Aam110014
CATGATGCACACAGCTCTACAATGACAAAGCTTGCTTCTTTGTTAGATGCATCAGTCTATGTTGAATGCTTGCCTTTGTACTGCTCAAATTGTTTGCTGTTGTCACTGTCATCTCAGACCACAGTTTCTAGTTTGAGAGAAGAAGACGATAGATCG
>Aam110099
TGATTCTAGAGTTTTGGCAGTAAATTCCGTTTTGAGATTGGCAGATTGGCAGTGAATGAAGAGGAGGCTGTAGGTTTTGAGCCGCCGAATTCGGAAGTTGATAATTAAGGCAAGCAGCGGAGGCCCAATCGACAGTTGAACGGGTAGGCTGTTTAATGGGTTGGATCAGATGGCGCGGGTTTGACAGGTGGC
>Aam110109
CTTGAAGATAGTTGTAGAGCGTGTAATCATGCAGAAAGTGTGGTTTAGAGCTCCATGTCAATGGGAGTTTGTCTGCAGAAGGATGAGGGAACTCATGCTATGGTTCAGTGATTTCAGTATGCGTCTTATTTGCAACCAGAGATCAAAGTCTCCA
>Aam110140
CGCTTCGTCGGGTCGACTTGTATTTTGTCATGTATTTGAGTTTGTATTTATATTTTATGTTAGGTTGTGCCCTTATATTTGTATGTGGCCGAGTGTTCAGGATTGTACATGTATATGCCTGCGACGAATGTTTGTATTAGAGCATAGATCGGA
>Aam110142
ATAGAATTTTGGTTAGCTCACATAAGAACAATGGAGAAGGAAAGAGGTGAAGAAAAGAGAAGGGCATAAGAGGTAAAACACACTTATTTCATTCAAAACCTAACTGGAGGAGTAAATTTTTAAGATGCAAGAGATTTGAGACGAGAGATCGG
>Aam110176
TCTATTCGAATTTTGTTGACACTAAAGGCACAGTACGAATTGAAGCTTGATCAGCTCGACATGAAGACCGCCTTTCTACATGGCGATCTTGAAGAGGAGATCTATATGTCTCAGCCTATGGGGTACAAAACTACATGAAAGGATAATATTGTATTCGAG
>Aam110253
TGATTGAGCTGTTATCAGTCAGCCAGATCTGATTTGATTAGTTGTTGTCACTCTGTTGAGATTTGAGTTATTAGTCTTTTATCTATTAGTCGGTGGGAGTTTCTTATAAAAGGAAGGGTGAAACTAGAATTATTTAGTGTTATTTTGGTGAAGGG
>Aam110285
TCTTCCGATCTGTATTGGGCAATGGAGGAGGAGTTGGGAGCAGATCGTACATGCACTGTTGATGCCTGGGATATGCCGTGCCCTTCGTTAGTCGTTAGTGCATCATGTAGACAATGCCATATGCAGTGAAGAACTCGCGGTTGAATCCTACTTTGTG
>Aam110286
CTTGTCTTTTTCACTTCTTTTCCCTGCGGAGTCAAACGGGCCCTCAATAGCTTACTCTGTTTGAAGCTGCGAAGGTGCAGAAACCCTAACCCTAATCGAGGCTCCGCAAAAATGTTTTTGGAATCTAGTAGCCTTTCAAGCGTTACGTGGAGAT
>Aam110294
CACTAACCATACAGAATGACATGACTCCAATTTTAGGAGCTCTGTATTAGCACATAGTAGCTCCTACTGGTGATAATAAGGCTCAAGGGCCTGTGTGTGTGATGATTCTAGGTGTATCCTAAGGATCTGTGTGCACAAATTGTGACCCTAAGTACTTGATCAGAAACCTTTAAGTTGTGAAATGTGGTGTTTGCTAT
>Aam110326
GGGAAATATAATGATTTGGAAGTAAATGTAAGAAATAGGGTAAATATGAGAAAACCTAAAAATTAAAAAAATATAAGAGACAGGTCAGATCTCTCCCCCCCTTTGATCTCTCCCCTCATTTGATTTTTCCCCCTCCATTCTCCCCTCTCCCCCG
>Aam110360
TCTTCTTCAACGTCCCCATTCCGACCTCTCCAGAGACCTTCGTTGACATCTGCATCTTCAACGGAGCCTTTCCCCTTGCACCGATCAGCTTGCGCCATCGACATTCTCATCGAGTCGAATTCACCCGAAGTCCAGCACCACCATCTTCTCCGACCATTGCCACTG
>Aam110385
CGACGAGCTCTTTTAGCCACTCCGGCAGTCTGATATTCTCTGCGGGCACTCTGGCAAGCCATCGTGCCGCTCCACGGCCTCCGCCTCTGCTGGCGAGCAACACCATGGCCGGGCCTTGCCTCTTAACGTGAGTCTTCATCTCCCCTCTTT
>Aam110394
TCTCTAGCTGTCATGTCTATGCTTCATGATTAAGCTTTCTAGTGCTATGGTTGGTCTCCCTGCACAGCTGTTCAATTTGACTAGCTAGTTGTTTCTGCTGCTGCTGTTGCTGCTTATGCTTGACAATTAGCATGAAGCTTTTATCAGGCATTTCAC
>Aam110446
AGTCGAGAGGGAGAAACAATAGAAGTAATGTTGTCGATGTGTCAATGTCGATCCCAAGAATGAACAAATCATGTGGTCGAGGTTGATATCTTGAAGGATAGTCAGGAGCTCACCTGACCGACTGCTAACTGATCCGAGAAATTTTTTAGCTCCTGAGATCTGGGATG
>Aam110494
TTTTATCCTTCTCAGGTCAGATGTCTTCTCCTTTGAGTCATCCTCATAAATCCGAGTATATTTTCTTCACAAGACTTCTGTTTATCGATTCATGCAGTTCTCAATAACCTTATTCTCAGTTGGCCCAACTTGTATTCCTTCTACGATAGATCGGA
>Aam110545
TCTTCCGATCTCTCGTGCAGAGGAAGAGAGAGAGGAGATGTTTTCTTCTGCTCGACCACAGGTCACCATCACGCTAGATTGGAGCGGTCATGTACTCTCCCAATCTTTCTCTCTTCTTTATTACATTGTAACATTAAACATTTCTCTATGCTGATCTTGCCG
>Aam110565
CTCATCCATCCGTCCTTCAAGGTACTCTGACAACAGCGATTCATTCTCAGAAGACAGCATGAGCATAGGTCACCGATCAATGGACTTGACCGACTCACTTGAGTTCTCGTCAAGCTCTTTTGACACGCCCAGGGGTTCCTCCCCCACTGCCGGTGCATACCAAGATGTTGAGGCTGAAATG
>Aam110600
TCCCAGTTGCTAATCAGAGTGGCGTAGTGAAAGCGGGGATCATCGGCATACCGTCTTGAGTCCTTTCCTTCCGGGCCCCCTGCTCAGCTTTTAAGTTTTCCTATTGTAACTCGTGAGCATTTTTATATTGTTTTTAATTGTATATCTTTTTGTATTCT
>Aam110606
ATTTTTTTGTTAGATCAGTTATAAAACTAAAGGGTGTCACTCAAGATACAATCTTGCAGCCAAATTGTGGCAAGTTCTATTATAACAACTTTGTTTCCGCTTGCGCTATTGCTTGCGATCAATTCGTAGCATTTAAATCTTAAGATTTCTCCATGTTTTCGT
>Aam110610
GGCTGACGGTAGACCGCCAGCTCGACCGTCAAGAAGACAAGTTAAAGACCAGGGAATTGGGTCTCTCAGCCGCCCGATCGATTGGCCATACAATCTTGACCTAGCGATCGACCACCCGATCAACCGTTCTACGCGTATCGACTATTTTCAGATTCTG
>Aam110683
ATAAAGTGCTGAGTGTTAAGCACGCGGAGCTGAGAGACCGCGAACAGTCTAAGCGCACCTTATTTCGGGAAAGTAGGCTGTAGCGAAGGCTAATAGGCCAGAAGGTTGAGTAGGTACCTGCATACAATGTTAATACCACACAAGCACGCATATA
>Aam110685
GCAAGGTGGAGCTTAAGACAGTTCAGCAGATTCTCAGGTAAAGGGGTTGAGTTCTCTGATGACCCTCAAAGGCCTGATGGGTCAGATGAGGACTCCTCAATTCAGATGGGATGATCAGGAGGTTACTCAGCTGCAACCTAAACCGTTGAGGCGGTC
>Aam110686
CGTGCATGGTGGGAGAGGAGGTGCTGCAGTGATTGGAGGAGGGTTCACTCGCGAACACTTCATGAATGAAGCATTCTTCCGAATGACTGCTGCCGAGCAGGTTGACTTATTTGCTGCAACACCAAGTAACATACCAGCAGAGAGCTTCGAGACCTATGGGGTGGCTCTTGCTTTGGTTGCTCAAGC
>Aam110690
CATGTTTTGTTCAGGATTTGTCTCTAGGTCTGGATAAATTATATCTTAAGTCTATCAAATGTGTCTTTGTTAGACATTGTCGAACTCAAAAAGGATATCGTGCTATAGTCTATCTACCAGAAAGTATTTTGTGTCTGCTGATGCCACATTCTTTGAATCAGTTTTAT
>Aam110744
TTTATATGCCACACATCTCAATATATTTATCAGTGACAGATGACTTTTCTTATACTTGTCTAGGGAATTTGGAGTTGCTTCTTGGTTGCAAGCGCTTAACTGCATAACGAACAATCATAGCTTTACCGACCCTCTACCTGGTTCCCTCAC
>Aam110758
CGGTTATGATTTCATTCTCATCTCTTCAATATTTTGAATCTCTCGAACTCCTTATCTGTTCGCTAGATATTATTTAGTTTGCAATCTCTAATAACTTTTATCCGTACTCCAGGTTTGTTGAGTCGGTTGATTTTAAATTTTGATTTGTTTCTATCTCCTCATCTTTTCAA
>Aam110872
GCAGAATTTAGAGGGTTATGGGCAGAAAGCAAGCACTGTGTCTTTAATTCATGAGATGAATGCAAAAACTATACACTTGCTGAATGCCCTTAAAGAGAGACAAGTACAACAAGCATGTCATCTTGGTATTCTTTCTCGAAAACATAATCCAT
>Aam110887
AGGGTATGATCAAAAAGACTTACCACATCATGAGTGGTTGAACACTGTTCAGTATGAACCTGATGTTATCTCTATGTCCTTCATGCCGATTACTTCTCTCTTACAAGGGGTCCCAGGAAATGGTTTCTTAAGCCATGCTATCAATCTTTACCTGCGCTATAAGCATAAGAGATC
>Aam110888
GGAGATGGAGGAGAGAATGGTGGAAGAGTTGGTGGAGAAGTGGGTGGTGATGGAGATGGAGAGGGTGGCGGCAATCAAAGGGCAAGGTGCTGTTGGGTGCTGTTTCATTTGCTGTTGGAAATGAAGAAGGAAAGAAAGAATAATCAAAGAGAGAGAAAGAAAAGTG
>Aam110928
GAGCGGGGCGGTGGTTGAGCATTCTGCTGGTGCTCGCGGCGAGTAATGTCGGAACTATAGCTGCGAATCTCCGGCATATAAAGTTGTGACGGAGTACCTGCTGCCGTTGGCTAGCCCTTTGCTTCTCTTCCATGCTGATCTTTGCCGAGTTGTTAAGTCTACTGGAGCACTTCTCTTGGCCTTCTTGCTCG
>Aam110933
CGACAACAATAGACTCAAATTTACAGTTTGTATATCTAAATAGAACAGATAGGTGTCAGAACATTATAGAAACAATCGAAGAGAAGTCTTGGTAGCAGCAACATCAACAAAGGTGGCCGACAGCAGAAACAAAAATGGCAGTAGTAGCATAAACAGA
>Aam110935
TCTTGTTTTGTTCTCTGTTTGCGCCTTTTTTTTTCTATGGAGAATCAGAGAACACAAAAATATTTTGCATTTTATGATGACCGAGAACAAATGTATGAAAATTGCTGTTGACTGTTTTCATTTAGTTTTCTCTACTTTCATGTACATGTTGGTTA
>Aam111034
CTCATTTGCAAATCTCCCCTTTCCTTCTCATTTCTTCATCAAGAGAAGAAATCTTCTCCAAATTTCCATCTCCTTCATCTTCAACCAAACCCTAACTCCAAGCACCCAATCCCTTCACTTCCACTTCAAGATCACAAGAGATTCACAGCGAAGATCGGAA
>Aam111047
GTGGATTCAACAATGTTTTATGCCCTCCTTCATGCTCTTTGCGAAAAACAAGAACATTGAAGAGGCTGAGAAATTGCCTCTTTTAAATCGAATTTTTTTTTCCCATTTGAAACAGAGGACTTCAATGTATTTCTAAATGGTTGGTGCAATATCA
>Aam111078
CGAGAACCTCAAAATCCCCGCACCCACGTTCTTTCCCCCATCTCTTTTGGGGTAACCTGTAACCCCCATCGCCAGACCACATTTAAGCCAAAATTAAAGCCCTTACGCTCCCCCTGCAGCACACCACACCCAAAACCCTTTCCCCTTCTATAAATCCCACCCCCTCTCCTCATGGCTCAGCCCAAAA
>Aam111083
TAGTAATAGGGCCTAGGTTAAAAGTTTTGGGTTTGAGTGGTGATTGATGATGGTGATAGGAAGAGGTGGAAGAGGAGATGGTGAGTCTAGGTTTAGGTTATTGATTGAGATGGTGGTAGTGAAGCAGATGGTAATGAAGGAGGAGGCGATGGTTGGGGGTAGTGAT
>Aam111135
GAATGAATGCCATGTCTATGGACAACACAATGGTGGTAGTTAACTTGTTAAGCGAGTCATTACATCACATGTGATGTGCTATCCTTGCATTAATAAATGTAAACCAGACCGACATGTGGGCTTTTTTTTCATGATAAATGTAATGATGTAAGGATAATAGGTTGGG
>Aam111147
AGGCCAGCAACAAGGATGAGCTCTTCTCGTCTCTAGTCTCCAACATTAAAAACTACAGCGGCAACGACCCGCTCCGCCCTTGGCTACAAGGCATCCGAAAGATGAAGGAATCTCTCCCCCCTCACATTCTCAAAGAGAAGCTCCCTCGCTTCCTTCAGAAATGCGCTCAGACCTTTGAATCCGAC
>Aam111176
AGAGAAACTCTTGCGTGTGCTACGAGATCACAAAACAACGATTGGTTGGACAATTGTGGATATAAAAGGTATAAGCCCATCAGTGTGTATGCACATGATCTTGATGGAAGAGAACTATAAACCTTCAATTCAGCCTTAACGCCATTTGAACCCAGCAATG
>Aam111199
GTAAAGCTTCAAACCTACAGAGTCATGGATTAGAACCAAGAACTTACTGTAGAACCACACTTAAACATAAAAAGAGGCATCGATACGGAGTTGTTGACCTGCAATTTTCTCTAAATTTCAAGAGTTAGTCGGTGAGACAAAAAAAAATGATCCCAG
>Aam111227
ATACGCTGCCCCAGGAACGAAGCCCTAGACACCTCCGACTTCAGGGTGTTTGATGGGATCGAGTCCATGGCCTCTGATTACCTCGGCCTAGGGTTAGGGTTAGGGTTCGACATCCAAGAACAGGAGCAGGAAGAGGAGGATCATTCCATGGATCAGGG
>Aam111231
GCTCCAGCCCCCCCCGCCGCCGCCCCCGCGCGCGATCGTCGACGGAAAAGCGCTCCCTCCCTCCCTCTCCCCCGGCTGCGAGAGACAAGACTCTGCAAGGCAAAATGGTTGCTAATGGAGAAGCACCCCCAAGGGGCAGTGCAGCAGCTGCTGCTAGCTTGCGGAGGAGA
>Aam111246
CTTGAAATATCTTTCTAGACTCGTTACCTAATCTAGGTTATATTGTGGGTCCAAATGACCGTCGAAATTTGACACGTCCAACTTGATGTTCTTTAGGTACCGATCATCATCCTCTAGACAATCATGGTTCCTAGAATACAGATCGGAAGAG
>Aam111329
GTTTGGTGCAACACTTTTGATAATGCAGGAGTGTTTCGCTGGATTTACGCCATTGAGATATTATAATCTTTATAAAAGAGATGACTAGTCATAGATTCCTCTCACATGCCATGAACTATTATGCTTCATCAAAAGGAAAAACTGAGAGTCAATGTGGAA
>Aam111330
ACCGGACAGACCCGACCCTTTACCAAAATTCAAGAACCACCACCAACTCCACACAGCATCAAGAACAAACCAAGTACCTTCCTCAAATTCCATAAATCAATAATCCCAACCCCGAAGTCTCTCATCTCTCTGTTCAATTTCAAACTCCCAACAACGACAATGGCCATGTTTCGCCTGAGCAAC
>Aam111331
GGGTTAAACACACTCCTCCACACAGCATCAAGAACAAACCAAGTACCTTCCTCAAATTCCATAAATCAATAATCCCAACCCCGAAGTCTCTCATCTCTCTGTTCAATTTCAAACTCCCAACAACGACAATGGCCATGTTTCGCCTGAGCAAC
>Aam111341
TTTTAACATTTTTTGGTTTTTTGCTTCTTGCTGGTTCTGGCAGCTTCAGTCAGTCTTCTGCGTCTTTGCTGGGCTCTTGGGAGAATATTTCGACCAGCGAGCTTGTTCGATTGGCGAGTATTCGGGGAATCAAAGCTCCTGGTCATGGGTGAG
>Aam111360
ACCAGACCAATGACATGGCTTCTGGAAGTGTTAGTTCCCAGCAAGTAAAAAATTTAGAACAGCATGAAGAAGAGAGAAAACAACTGGCCTGCAACAGTTTGTGCAGAAGTTCATTTGTTTATATGTTTACATTTATGTTTAGACATTAGATATCCT
>Aam111418
TGGTAATGAAGTGCATGTGTTTTAGAAGAGTAGTACATGCCCGGTGCCACGGTTTAACATTCTGGGCACTGAATCAGGACAAGTCGCAAAACCCTAATAACTGAGACCAGAACCCCACACAAAAAAGAATAACTGGTATGGAGCTGCAATCCGG
>Aam111442
GAGAGAGAGTCTTGTGGCAGCCGTGACAAGTTCTTGTACGACGGAGTGGAACCTACTCTCAATTGGGCTCAAAGGTTTCGGATCATCAAAGGAGTGGCATCAGGTCTCTTGTACCTTCACGAAGATTGGGAGAAGGTCGTGATCCACAGGGACATCAAGGC
>Aam111462
AGAATATAAAAGGTTGAGCAAAAAAAAACGTCTGATTAACAGGTTATAAATTAAAACATTAACTCATATGACAATAAGTTGAAATACCAACAAGATACTAGAAGCAAAATCTTGGTAGAGCACTACATTGTTGACAAAAAAAATTTGTCCACTC
>Aam111494
CAAATCGACGCTCTCTCCCACAGGTTAGCAGTGAATTAGAAGTTACTCTAATTTATTGTTTTAATTCGTTTCTTTACTGTTTGGGCGAGGATTGGATCTTGATTTTGGCTTCATAGATCGATGTTGCCTCGAAATTAGGGAAATTGGGTGTGTTGCTGATGGATCTCGA
>Aam111506
CTCCGTTGGGCTCTTGGATCTGTTGAGATCTTTCTCAGTCGACACTGCCCTCTGTGGTATGGATACGGAGGTGGTCGTCTAAAATGGCTGCAAAGGTTGGCGTATATAAACACCATCTTTTATCCGTTCACGTCGCTCCCCCAATACAGA
>Aam111512
TTATGGTGTGCATTGATACCTAGCAAGAGGAAGAAGCTGAACCTGATAATTGAAGTTTCTCCGATTCCACTGGTTAACTTAGTGCAAATAAAATAAGTAGAGAAAGGAATTCTATTGTCAGTGACACATCGTGTAGAACATTGTACCAGTAGGCA
>Aam111559
CTGGAATCTGCTATTTGGGACTGAACTTTTGAGGTCTTGTAATTTTCTTCATTCTCGTCTTAAAATTCCAGGTCTTGTTCTTGTTGATGTTAGTCAACTGTCGGCTGATAGAAGGGTATACTATACAAGATCATATTGACGGGAAACATGC
>Aam111594
TTATAGAAACTTAAACTGGTTGTAGGAACATGGCCCTATAGTTTCTTCTGGAAGTATTTCCAACTGTATTTGAGATAATATCAATAATTTGTTGCTGGCAGGGACTTACGTTTGCATATTACTTGCTGAGGGCTAAAGTGTGATCCTGAGCATC
>Aam111606
GTAATATGCTAGTAATTTTTTGAAGTTGCATGTGATGTTCCTACACTTTTTTGTACGTCACATGCAACCTGGTGTTCATGTTTTTTACATGTCTGTGATGAACCATATTGGCTCCATTTCTTCTAAGAGAACAAGATTCGGTCAATAGTCTCTTTA
>Aam111638
CCATGCTAGGAGCTTTGGAGTTGGGATCCTGCTTGAGAGGTTTGACAAACAAAAGGCACATGAAGATGAAGATACTGCTGAGATGGATGAGGGAAAGACAAAAGCTGCGAATAATTTGCAACCGCGATGGACCTCACAAGCAATTCCTTT
>Aam111659
TTTGCATAGTGTCTGTCTCCCTGCCCTCGTATCTGCTACTGTGCATGATGCGGATATTGACAAGCTTCACTGAATACATTTTCAGTATATTGCATGGATGCCTGTTGGTCTCTTGGGCATTAGAGAGTTCGTTTAATGCATATATTCTTATTACGTTGCAACGAACATGTCCCCTTATCTTTGCAT
>Aam111665
GGAGGTCGTCAGCCTTGACATCCTCGGAACCACCATGTACACCATTGTCGTGTGGGTCGTCAACCTGCAGATGGCCCTCTCCGTCTCCTACTTCACCCTCATCCATCACATCTTCATCTGGGGAGGCATCTCCCTCTGGTACCTCTTCCTCCTCGCCTACGGGGCCATCACGCCGACCATCTCCAC
>Aam111678
ACGTCAATGTGCATGGTTTTGTCATGATAGACTGGATTTTTGGCAAGATCTATAACACTCTGGCTATCACTATGCAGTGACAGACTCACCTGCTCCTTACCAAGCTCTTTCATAAAATTCTTCAACCATATCAACTCCCTGCAAGCTTTCTG
>Aam111688
ACCTTGGCAGATCATGATAACTGGAGTGACTGAGAGCTATCGTTTCTCAAACCCCCTTCTTAAAGTTTACTGCATCAATCTTCTGTACATATTCACACGTCCACATTTGTTGTTCATTCCACTTGGAATTTTGATGTTACCAGACGATAGATCGG
>Aam111691
TTACTTTCAGGAGTACAATTATGTTGATGACTATGATAAAGGTGACAATGGTGTAGATGCTGAAGAGTTACTTAAACAAATCGATAATGAATATTGGGAACCGGGGGAGAAATGGATTCGCAAGTCACGTCTAGAGAGAAATGGATTCGCAAGTCACGTCTAGAG
>Aam111697
AAAGAAATCATGTGTAACTTCTTTTATCATGGGAAAGGCCATGGAGGATTATTTTACATATATGAGCTTTAACTCTTTAAAAAGCACAGGCTCAAGCATGGCGAGGATTTGGGCTGATTGTGGACTGTGTGTGTGGTAGTTGATGATGAGGCGTGGT
>Aam111771
CATTGCCCATTCCTCCCCTCTGCTCTCTTCAAAAATCCTGCCGTTCAAAAATAACATCTAGAACCGCCCATTTCCTCTCCCCCATGGCGGTCCTCAGCCGCCTCCTCAGGTCCGCCGCCTCACGCGCTCCGGCGATGGGCTTCTCTTCGCTGTCGTCGTCCCCTGGGGATCCTAGGTTTCCGGCGAGCA
>Aam111826
GTTCCGCCGGACTCTGGCGTGACTATGCTAATAACTGGTGTATTAGAATACAAGTATGAACTACACAATATATCAAGTACTAAAACAATGCATGGTACAAGTAATACGATAATAGGACATGCGCTTTGTTGATAGCATAAAACAGGATAA
>Aam111875
CACTAGTCGAGTTCTTCCTAGTCTTGCCATTTTGTACAAGGGAAACAAAGATGCAGATGCTAGATTTCTGTGCTTGAAGATATTATTTGATCTGATGGTTGTCATCTTCAATGACACGTCAGGTAATTCACTGACAGAGGATGAGCAAATAAAGTATGACCTAAAATTAATATCTG
>Aam111894
CTCCAATATCATCACCAACCCAGATTGGACACCACCTTAACCTCGCCAATTATCACCGGCCTAGATATGACATTGCTTGGACCTTGCTGACCATCGCCGACCAGATTTTTGGCACCGCCTAAACTTTGCTATCGTCCTAATCTTACCCTGACAA
>Aam111901
AGTCGTCTTCAGATGAGGAAATTGACGCAAAGGCATCTGTCCCATCAAAAAAACTGCCAGCTGCTGGAGCCAAAAATGGTGCAGCTCCTAAAAAGAAAAACGAATCAAGTGACAGTTCAGATTCAGATAGTAGCTCAGATGATGAACCGAAACCTCTTCTTTCCAAGAAGAACCCTGCTGCTTCCAAGAAGAACCC
>Aam111913
GTGCTTCTTCTTAGTAATTGCTAGCTGTTGCCAGAAGTGCATTGGGTAAATGGGTTGGGCCTTTTTACATATGATGATTTGATGTATCCATACTATACTGTTATTCACTTAGTATTGGCTAGATACTTGACACCATTAGCGGCAAAGAAAATTTAACTCAATTGG
>Aam111921
GTTAGCTTTCTTGACTCGCTCCTTTGTGGTGAAATCATGGAGTTTTGGGGGTTTGGTAACTGGCTTACTTTACTTACAATTTCAGAGCAGACTTGGGAATACCTGGGCCAAAATTGAATAGCCAAAGTCATGGGGTTGACAACCTATCGGTGTAAAATCAATGTTTTCGTGTAATAATTTCCTATAA
>Aam111923
TTCCGATCTGCTATCGGCCATCCATCAAGACATTGTTTGAGTCTGAAGTGACTCCCGATCAGCCTGCTCAAGGTAGCTTCCTCAACATGTTGCCCACACATATGGAGGTCTCTGAAATCCCCGAGCCATCACCTCACTCTGGTAAACAATCCCCTTATCAACCCC
>Aam111925
GTTTGTCATTAAAGATTAGGACTTACTCACGGGTCGTTGAGGTTTGATTCAATCTCTCACCACTAAAGATGATCACTTGAGAGAGAAGAAAGCCTTAACTCGTTGATTTAAGTATGTTAAGAAAGCCAATTACCACCTACTCATGCCAGG
>Aam111941
GGACAAAGAGGCTTCCCTATCCAAGCAGATCTTTTGAACTTGCTCATTGTTCTCGTTGTAGGATTGATTGGCTTCAAAGGGATGGGATTCTTCTGCTTGAGTTAGATAGGTTGCTCAGACCAGGAGGCTATTTTGCTTATTCGTCTCCTGAAGCTTATGCACAGGATGAAGAGGATCGGAGGA
>Aam111942
CTCTTCCGATCTGAGTTGTGACAATATCGCTGGCGGGATTCTTTTTGTTCTCCGGCTACTTTTTATCGAAGGAGAGCACGCCGAGCTACTGGCTGTTTATGCACTACTTGTCGCCGTATAAGTACGGGCTCGACGCGCTGCTGGCGAACGAGTACGGGTGCGAGGCCGGGCGGTGACGAGAGATCGGAAGAG
>Aam111947
CTAGGCTCCACAACTTCTCTCATCATTTTCTTTGATGGTCAAATTAGCTAAACAAAGAATCAAAGCAACTTTAGATCTCTAGAGGGAATCTCTCCTCAAGTCTCCACTCCCCATGACGAGCGAGGCTCGGCAGTGGTCCTAGTTTCAACCAGGCGTG
>Aam111965
TTGGATTTTGGCTGTTGGATTTGTTTGGGTTGCTTTGTTGTCGGAAGAAGAAAGGAGATGGAGGAATAGAGATGAACTTTGGGTTTTCTTTGCTTTTTGGGTTGCTGGTTGTGGGAAGAAGAAAAACAGAGAAGAGGGAGAAAGTGGATGGCAGC
>Aam111966
CACCATCCTTCAATAGCTTGCGGATGAAGTAGTATCGCACATCAATGTGCTTGGTTCTATCGTGATAGACCGTATTATTTGCAAGGTCAATCTCGCTCTGACTGTCACTTTGCAGTGATAAAGTCTCTTGCCCCTTTCCTCTCTTTCAAAAAATT
>Aam111993
GAGGAACTCGTAGCTTCCGACATCGCAGCCAGTTAGGAAATCAATAAACAACCAGAAGACAATCAATAAATAGGATTATAACTTATTTAATTACCAGCAGCAGACGTGGACAACCAGATCATCCAATTAGGGTCCTGGATCGAGAGAGGAG
>Aam112007
TGCTCCGGCTGGAATCGATCAGTAAGAATACGGAATCTCTGTTGATTCGTCCACGGAATCGGGAAATTTCGATTTTTTTGGTCTCACAGAATCAAGTAACACACCTAGCAAACTCCGTTTAAAGAGGATTGCATCAAGCAGTTCTTTGAAAATTTTGAGCATCCCAACG
>Aam112015
CTTTACCAACACCGAATTTACTGTCTGTACATCGCAACCTACTCAGTGATAACATAAGACACAAAATTCTAACTAACTTTCCTGATTTACTTGTTCTTTCTAGTCTGTTATTCAAAATGATCCCCTCGGATTTGCTTGCCTCATATTTTGCTTCC
>Aam112018
GGAGAGTCCGCCTTTTTGCTTGGCATCGGAGATCTCCCCGCTCTCTCCTCGCCATTCTACTCTCCTCTCACATAATATTCAAAACCTAGATTTCGATCCTCAATTTTGGACCCAAAAAAAAAAATCTTAACAAAATAAAATAAAAAGAAGAAATCGAGCCAGGCGAAATCCTTCGATTTCTTGCGTGCCTGC
>Aam112020
CAAAAATTTTGGAACTCGCTCGGAAAAAAAACACACGAAAAGAAGCCGAGAGCTTCGAGGACCGAGTGAAGCGCCTCTTCGGGTCCCAGCTCTTCGAGACCGTCCCCAAGAGCTCGTTCCCCACCTCCTCGTGGTCCGTCGCCGACGGCGAGGTCGAGCGCCGAGAGTGGAACCGGGAACGCGGGCAGGAGCA
>Aam112021
CCGATCTATCGTTTTTGAAGAACCAGAGACCGCCATGACCGAGAGCTTCGAGGACCGAGTGAAGCGCCTCTTCGGGTCCCAGCTCTTCGAGACCGTCCCCAAGAGCTCGTTCCCCACCTCCTCGTGGTCCGTCGCCGACGGCGAGGTCGAGCGCCGAGAGTGGAACCGGGAACGCGGGCAGGAGCA
>Aam112033
GACCCCAATTTCCACTCACTTCACCATATGTATAGGGGTTGTGGGCTATTTACATTGATGGTTTTCAGTTGTAAAATCCTACCTTCTGCAGTTCTGCTCTTCCTTCTTCCTCACTTGACCGCTCCACTCTAGAGAGAGAGAATAGCTAGAGAGAGAATGTGG
>Aam112064
TGAATTCTGTGTTGGTGGTGAGATATATAGAAAATTCTGAAGAGCCGTAAGTTTATATGGTTATCCTGTTGTTTATACGGTGGACCTGCGTTATCCGTTCTATGATCCTATCTTGAACTATTTATCTTTTTGTGGTTCTGAAATTTCCTAAATTT
>Aam112105
TGGAAGACGGACATTGACCTCTCTTGGATCTATCTGAACTTGAATGGCAGTGGAATATACAGGAAGGGTTCATTGTTGGGTTCTTAGGAGCTTTGTTATAGGGACATCACATCAGTGCTATTTATTTTTTTATATTTTAGTTTATTATTTTTTTATATTTTAA
>Aam112134
GTGTCAGCTGGGGTACAGTCATGCAACAGAACTTTCAGTTGTACTAAAGCTAGAGTTCAGCTTGATTACGAACCTATAATACCACTCAAGGAAGGTCTGAAAAGGACACTTGCTGCATATTCCCATTTGAGAGCTGTCCCCCGAAGTAAA
>Aam112153
AGAGGAGTGAAATTACAAGGAAGAACAAAATACAACAAAGCGAACCGAAAATGTCTTAAAACAACACATTAAGGCGGCTTCCGGCTTTTGTGGAGAGGGAAGAGAGCTTGCCAAAGAACCAACGAAGAAATCCTACCACCGAGGTCCCAG
>Aam112174
TCTTAATTGATCTAAGCCGACTAACCCAAACCTATTAACCCAAAACCCGTTAACTCTATAACCCATCAACCCAACCCCTTAAAGAAATGGATCCGGGTTATTGGATCTAAACCCGACTGTTAGCAATCCCAAACCCGATCCAGAATCCAAG
>Aam112198
TTTTGAATGGAGAGTACGACCTAATAAGCACTTATAGTATATTGAATTTTCAGGTTTATGTCACTTGGATTAAGGTGATTTTATTCAATTTTAGGGTTTGTACTTTACTTGGCCAGCTTGTGATAGCTATTTTTGGTCATTGTATCACATCCCGG
>Aam112203
CAGAGCTCTCCTCCGAAGTCCATGGTATACCCAACCTTCTCAAAATAATCTCCACTCTGATGTTCCTTCCGTTCTGAAGATTTCGTCTCTGAACCTAGCAGCTCTAGGAACAAATCACCCCTGATCACCGCCGACAGTTACGCAGCCTCA
>Aam112218
TGTTCTGATTAAGGTTGGTGAATTCATCTTTCCTGTGGATTTCATCATCCTTGACACTGAACCTGTGACGAATCCTCATGGCCAGATTCCTGTTATCTTGGGTAGGCCATTCCTAGCTATATAAAATCTCTGATCAACTGTCGTAGCGGTTTAA
>Aam112260
TCTTCCGATCTGAACTGTTTGTGGGCAACAGTTACTCTACGTTCTCGAGTCTAGTGGTGCTTCAGAGAACACAGAATTGGATCAAGACTTGCAGTGGGAGCTCGTGTGGAGCGAATTTGAGCTTTGTTTCGTATGCTTACAATATCTTGG
>Aam112300
CCTCGTTAGATCCTTGTTCTCCTCTTTTGTGTACTATATATGGTATATTTGTGATTAGTCTCTTGGTGTATTCTTCATTCTGAACTCAACAAGAGTAGTGATGCTTCCGCATAGGCATACAACAAGTGGTATCAGAGTCGCAGGTTCAATCTTAG
>Aam112315
AGAGCAGGTTTTAACCAGGTAGATCTTCTTTTTCTTGGATGCTAATTTCAAGTTTCTGTTAATTTTCATGTCCCATTTGGGATTTTTTAGCATGATTTCAATTAGGGGCATGTGCATTCTCTTAGATTTCTTTTCTTCAAAACATAATTGGTTTAGGCTTGA
>Aam112326
ACTGCAACCACTGTCCATTCTTGATCAAGCTTGGAAAAAAATTCTCTATGGACTTTGTTGAAAGACTACCAAGAAGCTGGGGCAAGACACTATCCTCGTGGTAGTTGACAGACTCATCAAGTTTGCCTACTTCTTCCTCTCTCCACTCAAGAT
>Aam112352
TGATACACAACAATTTCTTTTATCTATGGCTTGCTGTATGTTGATGTCATATTATAAAGACGGCTCCATCATTCTGTGCAATTCTTTTCTTTATTTTCCTCTACTCAGATTCATTTTGTTTGTTAACTTACGTGATGACAGCTACTTGCAAGTCAATTGGAG
>Aam112375
CTTTCATTGTTGGAGTCTGATGAATTATTACAATGTTGTCAATGGTGGAATGGAACTGCAAGAAGGATTGCAACTCTTGAGTTTGACCGCACTCGGAAATCGATGGGAGTTATTGTGAAATCAAAATCAGGAAGCAATTCCTTACTTGTAAAGGGTGCCGTGGAAAGTTTGTTAGAGAGAAG
>Aam112378
AACTTGAGGAATGATCTGATGAAGAAAGGAAAGCACTTTATATTGATACGCAACCCTCTTAATATCCTGCCGAACTTGAGGAATGATCTGATGAAGAAAGGAAAGCACTTTATATTGATACGCAACCCTCTTAATATCCTGCCGTCATTTGACAAAGTTGCGCCACCATCCTTTCTTGAGCTTGGCCTGGC
>Aam112401
TTGGTTCAGTCTTGAATACTAATAAGTTAAGCTTTGCCAGCATACATTTATAAGGATGAATAAAGTTGCTGTTTAGTTAACTCTAGTTCATTTGAAATGCCAGTTAACTCTAGTTCATTTGAAATGCCATTCAAAACAAAAGGAACAGAA
>Aam112437
TTCCATGATCGGGATATGTTGGAGTAACACTTCTGGTGATAAACCACGTGATAATCTTAGGCAAATTAATTTGAATGCCTTGCATTGAAATAGTTGTTTGGGTGCATATTATGCACTATGTGACTCCTCAACATCAACTAAGCCATTTGTCC
>Aam112451
CGGGAAGGTGGACGATGGGAGGAGCATCTGGTTCCGGATTCGGTGGTGGATCAGCAGGCTCGATTTCGCCTTCGCCACTGACCATTGGCTAGTAATTGAGATCCCCCCTTCCTTGTTCTTGATTTCTGTATTATTTTGTGAATTCGGTAA
>Aam112482
CTTCTTACGACCGGGGCTGCTTTTGTTGCGTTGCATTGCATTCGTGGGTGCGGTTTTTCCTTTCTATTTCCGTTGTCACACTATATGCACTTGTGTTATATGACCAAGCGGCCAAATTGTTTGTTTGCTTACAAGTCTACTCCGAACTGGATGGGGC
>Aam112521
TAGTTGAATAACTCCTTGTAATTGTTAGGTAACCTATCTCTGTAATCACTCAGATGATACCTAACTGAGCGAAATGGAGCTAGGAAACCTGGCATGATATTGTAACCAGCGTCGCACAGATAATATTTACCTATAGTCGCAAAATTTGAAAGAGTT
>Aam112541
AGGAGGAAGTCAAAGAAGAGAGAGAGGAGACAATGCCGGTCGACGAAAGCCCGAAAAGGCCCATGACCGATCCGGCAGCCCAAGAACTGAGGCCAGTGGAGGCGGCTCCCCCGAGGGGCGTCGCTGCGGCGGCGAAGAAGGAGGCTCAGAGG
>Aam112549
TTGGACTTCTATTTGGTGATTATTACTCTAAATTTTTTGCTTTTATATGTGGCTAGCTGGGAGCAATTTTGGTGATGCCAGAGGTCCAGGACTCGTGTGTGCAAATAAGCCAAGGAATTTTTCTTCCTTAAGGGGGAGGGCATCCATTCTCAA
>Aam112557
TGGATCCAAGATGAAGCCCAGAAGCAGCAGCGTTGCTGCAATTGTTCTGCTGCTCTCTGTAGCTGTTTTGATAGAGATCAGAGGAGCATCAGCTCAGAGCACGCTTGTCTGCACGAAGCCTTCGAGCGTGTGCCGCCGCAGGATCATCAGGTGCCCGCCAGAGTGCCCCTCGACCAAGCCGTCGGACCCCAAGGC
>Aam112615
TTGAAAACAGTTAGGAGCATAATATTATTTTATTTGATAATGCTTTGGAACTAAAAGTGTCGGGGTCATGAATAGGACTATTGCCCTGTTCAGAGTGGTACGAGTAAATCACTCGATTGTCTTGTATTGGGTGATTGCGTGCTGCGATTGGAGAGAAG
>Aam112637
GGAGGAGGTTGAAGAAGAGTGAGATCTAGAGAGGGGGAAGTGGAGGGAGTTCAGAAAGAGAAGACAATATAAAGAGACAAATAGATAGAAAGAGGGAGATGCAGTGAGAAAGAGAGAGGTGCGACCGTGCGAGAGAGTGTGAGAGAGATGACAGAGA
>Aam112650
AGAAAAACATAAAAATAAAAATGATCTATCTACTTGATTTGAAGGGCTACTGTTGTTATTCAAAGCATGCTTAGTTGTATGTGAAAAATGATCTGCCCAGTCAGTCAATACAGACAAAATGTGTTACCAATAAAAGATACAGCTGCGTTTTTATGTTTGGATGGG
>Aam112662
GCACAAGACAAGAAATCAGGGCTCATGGAGGAAGATTGACAAATTCTAGAATTTGGGAATGGATACTGGATTTGCAGAATCACCAAGAAGAGAGGCTGAAGACCCTTCTGTCTCAGCAAGCAGTGGCAACAATGATGGTGCAGGAAATTTTGAATG
>Aam112676
GATAGTCAACTTGGTGTGAAATTGGGTAAAAGAACATATGAGTTGGCATTAGATTTACAAATGGTTGATCATGCCTTTGTTGAGCTTGATTAGCTTGGATGAGGATACCGGTCACTAGGTTAGGGGAAAAAACTTACCATTATAACTCAGATCGGAAGA
>Aam112680
TCAAGATGTACCTTCCGCATAATGCAGCAATAGAAATATCGGTGCAAATATGAAAATAATTATTTTGAGTCCTGCCAAAAATGTGTGAAATCAAGTTTTCAATTTGAGACAAGGTCATGACAATAGTACCCTTGAATAAATTGTCAAATTATCCCTAATGAGC
>Aam112694
GGTTGATTGTGTTGTCTGCATCCTGCATTCACAGAGGGTGTGAGTTTTGTGCTGCAATATAGTTTAATCATGCTGGTTAATTGTGTTGTCTGAATTCTGCATTCACGGAGGATGTGAGTTTTGTGCTGCAATATGGTTATCTTCCTTCTTTAAGAATGTAGTGATGTGG
>Aam112720
CTGCCATAGACAGAGCAGACCTGATTGCTGAATGCTATTGCAATATGCTGCATTACTGAATGTTGTTATATTTCTATCAGATATAAGTAACTCAAAACACTGCAGGCCTTTTAATATGTGTTTTCCTGCATGTCATCACTATATACCTGGACAA
>Aam112776
TCTCATCCTCGTACGAGAGATCAACACGATCATACTTGGAGGAAGACCGAGGAGTTCGTCTGCATCTGAGATCTCGACAAACTTATATAAAAGCTAGTTGAGGAAGTAAGAGTGCCACACCACGACAAATTCAGAGCCATCACCATCGATGCAT
>Aam112806
AAAACCCTTGTGGCATTACTCGTTTTGAGCTAGTTTCCTACCGAAGCTCATATTTTGGTGAAACGTTGCAGAATTCAAGTTTATCACTGAAAAACCACACCACTGGGTGTCCTGTTTCACATCATATGGTCTTGCCATAGACTTGTTCGCCATTT
>Aam112817
TGGAGGGTGGGATCCTGAAATATCTGGAGGAAGTCCCAAAGAAAGAGAGCCTTTGGGAGGGCGAGTGCTTTGTGTTCGACAAAAGGGTGTCGGTTGATCATGGATTGGTCCAGGGGAGCTTTAAACTTTGTTTTGGGTGCAAGCAACCTGTGAATCCAA
>Aam112821
AGAAGGTGGCAGGTTTGGCAGAACCTAAGTTGACCTTCAAGTCACTGCTGATAGTTGAAGTTTCCTTCAGACATTAGACTGGAACCTTGATTGTGCCAGTTGTAGCTAGAAAAAGCTCTTTCATCAACAATGATTAGTATCTTGTGCCCCACAACTC
>Aam112852
CGAGCAGCCAAGGCAACAACATCAAAAATGCGAACACGGCGGCCACCACCGCCAGCAACTACAAGCTCTTCAGCGAGCTCGAGGCCATCTACAATCCTGGCGGCACCCCCACCAGTGGCGGCGGAGGAGCTGCAGGGGCAAACAACCAAACAGGCTCGGGGGCCTCCGCCCTCACCGGCGACGAC
>Aam112857
GCTAAATCAATTTCTAGTGAATTTATCTAATATTTAAAAATGGAGGCTAAGCATGGCACCGACAACTCTAAGTAATGTTACTTCTTATGCACCCTCCAAGTCGTATGCATCAGAACCTATACCAAGAAGGAAAAAAAACTAAACTATTGGAACTT
>Aam112864
TTACGAGTGTGAGAGAAAATAATATACAACACAAAAGAGACATGATTTTTAGTGGAAATCCAAATCGAAAAAAAACCACGAGAAGGAGGAGAAAAATCCACTATAAGTTGTAGGTTACAGGAATCCAGGGATTGAATGCTAGAGTTCAGTGTTGGGCTTAACTGAC
>Aam112875
GTCTAAGTTCAAAACTTACCTTGCCTGATATGATCTGTGACATCAGAATAGCCTTATAACTGAAAAGCACACAATCTGAATGATTCAGGAATCTATACCTCACAAAAAAGTTGCCAAGCAGATCCTTGGAATAGGATATAGTTGGGAATCTA
>Aam112901
TGATAGCGGTCTGTTTAAGAAGACTACCTCGCGGAAAGCAGAGGGAAACCAGTAGAAAAAGCGCAGCGCAGAAAGAAAAAGAACCCCCACTTCCCTCCCAATCTTTCTCACACCTGTTCCCGCTCTTCAAATCAGCAGCCTATAAAGTAAAGCATAG
>Aam112912
AAATCAATACACTTACAGCAATGGAGATCAGGAGAGTCCTGCCTCTGCTATACTCTCCTCCACAATCGCACACAAACCCTCCTATCCTACAAGATACAAAACCCTAGAAATCCAAACAGCCCTTAAATAGGGTTCAAAACTGCCCTTTCCGAAACAGCCCAAACCCGAC
>Aam112913
TCTGCTATCGCGGCACAAGGAGACCATGGACAAGTACGAGCTAGTGCGCGACATCGGGTCGGGCAACTTCGGCGTCGCCCGCTTGATGCGGCACAAGGAGACAAAGGAGCTCGTCGCCGTAAAGTTCATCCCCAGGGGCCACAAGGTAATGCTTCC
>Aam112927
CGGCGGAGGAAGAGGAGGAGGGGAAAATGTTTGGAAAGAGCCTTCACCTCTGCTGCACTCGCCTGAAGCGCCGCCGTTCCCCGGCTGCCCCTCCGCAATCTCAGAATGCCCTCCATGTCCCCTCCTCCTCTTCCTCCGCCGTCTTCAAGAACTTCAACTCTTTATACGACCCCGCGGCGGCGAGACGA
>Aam112930
CCTATTCTGGTCACCCTGCAGGTGAAGAGTTGGTTTCCCAATAAATGACTATATCATGATCTGTTGCTGTTCTAAAACTTTCAGATCTAATATTCTCAAATTTCCATTGTCCTAACTGGGTAGCTACTTTGAATTTAACAGGTTCGGCTAAGTGGTTAGTGA
>Aam112941
TCAACTCCCTCCTCCACTCCTACACCTCAGCCCGCAACCTCCCTGCTGCCCGTCAGCTATTCGGCCAATCTGACACCCGAGACTGTGTCACTTACAACTCTATGATCACTGGGTACCTCAAATTTGGCGACTTTGATAACGCACGGAGGCTGTTCGATGAAATGCCTGAGAGA
>Aam112944
CCTGATCCCACCTTCTCTAAAATCCCTTACCAATTCCTATCCATGGAATGATAAGAGATCAAAAAGGCTGTAATTGTTTCCCCAACGAAATAATCACAAATCAAATATGTCAAGTTAATATTATACCTTTGGCATACCCCCACTGTTAAG
>Aam113013
AGTTTGACTCATGAGATTGATGGGTTTCTTCTGCAAGACTGATATTTGTTCCGCTCTCGTTTATTATGTATCCCTCACACCTCATTAAGAGAATTTCTGGTAGGAGAATTACACGCTGGGAGTCTTGCTGGACACTTCGGGCAAAATAAAACAATTGAAGCCGTCGA
>Aam113035
GACCTCTATACCATCAAGAGAACGACACAAGTACGTCACAATGTCTTCATTGCCACATCTGTCCTAAATTTTGGTGGTGTTGTTAAGTGTGGTGATCTAGGAACCCCTTTGATTACTTGTAAAATTGGTGACAACTGTACAACTAAAGCCCTCATCG
>Aam113090
ATATGGTTGTGAAGAGTTTGAAATATTTAACTATATTGTCTCCTGTATCATATTACATGACCAGATGATTGCCTGACATATAATATTGTGGTTCTGTATTGACTTACTTGACACTGACATGTTAATTATCTGACCCTGATATGTATATACTTGACACCTG
>Aam113169
CACAATGCAATTTGAAACCATTTTAAAGAGTTGCCAATTCCAGATGGGTGTTGGAATTAGCAATGACTCGGGTGGGTCAAATATTATCATGCACTGCAATTACTTTTATGCCCTTGAGGTTATTTATCATCACCCCCAAATTGAAAGCAGTGGGGCG
>Aam113227
CTATTTTCGGAATTTAAATTATGACTCACTGTCTGTGAGAGAAGGTGGTGGAACAGAGTTTAGCCTATTGAGATAATAGGATAATCTATTTATCCACATCACATAATTAAAGGAAAGTTCCCAACCCACAGCAACAACAACACACACCAAAAGGGGGA
>Aam113235
CATATAGTTGATCAAACTGGTCAATGCTGAAATATCGAAATGTCTAGTATGCTACTAACTGAAAATGTACTTGAGAGAAAATTCTTTATTATCTATTTTACTCACCTTATCAAAATAATAATGATGTCATAGATTGAAATTTGTATTTATAAAATGGCTGCAAAGTGGTGCCCGGCGG
>Aam113284
CTCTTCCGATCTTGAGTATTTCGAGGCTTTTCTTTTCCAATGGAAACAAACTGTGTTAAGCTTCTGAATGTTTCTTTTAGTTCATTGTGTTCATCACCTCTCTTCTTTATCCTCTTTATTCATTGTAAAGATTGGGTCCAACAACAATGCTTACTTTATTTTCT
>Aam113304
TTGGATCATATGGTCATTAACTCCATATATGCGTATTTGGAACCACATAGCGCAGAGTACAGTATATTCTAACCATGGTTTCGAATATCATCTGATTCTGATATATGTCACCAATATCGATATTGACCCTGTAGTATCGACCGATATCGGGACCGATATAGCCG
>Aam113311
GGGAGAGAGAGAGAGGTGGAGGGAGCAAAAGTCAAAGGGGGTTTTCGATGTATTAAAATCCATGGTGTGCCTTCAGAAGCTGTCCGTGCATTTATCAGATTTTTATATTCATCATGCTATGATCCTGAGGATATGAAGAGATTTGTTCTTCACTTGCTCGTCATGTCACACTCATTCGCATCCAAGATCGGAAGAG
>Aam113319
ACGGAGGGCCGTTTGGGAGGGAGGAGATCAAGTTCATTGGTTGATTCCGATTCTGAGTCATTCGATTTTGACGATGTAATTTCAGAAGAAGAGGTTAGGGATCTGAGAATAGGATGGCATTCGAACCAGGAGCAACCAAAAAGGATAACTGCTGGAAAGAGGGAAGAGGAGAAGGGTAACGAGAAAAAAGCCAAG
>Aam113349
CAATTTTTTCTTTTTAGTGAAATTAGGAAGATGATTTCGGTGGTGATTATATAGGGAGCGACAGGAGATCAGGTGAAAAAAAGGTCTTTTGGAGATCTCAATGAAGAGAAAGATGTATTTGGTTCAAAGAAGTCTGCAGCCCAAGTTCTAAAGA
>Aam113351
CTGTGGACGAAAGCGGTCAGGGAAAGTTTCACCCTCAACGCCAGGATCTGAGGATGAATGAACACGTTGTCGTAGGGGGCCACTGTGACATCCGTCTTGAGGGGCACCACTCCACTATGATCTCAGGCGGCAGCTGGACACCGTTCTTTGC
>Aam113359
AGTTATCAAATACCAGCTAATATTGACATCACCAGTTGTTAGAGATATTCAGTTACTATTTCATCACATATCTAACCTATTGTTGCTTGTTAATAAAAGATATCATAACCGAAAAAGGGATAATTACTTGATAATACAAGTCGCGAATTTT
>Aam113376
CGAGGTTTGGCATGTTTTTTCCAGGTTTGTCTCCTTGCTTTGTCAACTGTACTTTTTATCCTTGTGAGTTTTTTTCTCTTTTCCTTGTGGTTTTCTATTTTATTCTTACCCTTTCTTTCTGAGTTTTCATTTTTGGATATAGTGACTTCTGTCGGAACCCCTCC
>Aam113383
TTGAAGATGACAACCATGGCGGTGTTGATGCTTTCGCAGGCACATGTGGTAGTTGAGAACTCGACTGAACTTCTGCAAATGAGGACTTCCTTTTAGATTCCAAACTCCTTCAGAATTTGTTATAATGCTGCAACTCCAAATTTTGCTTTTTTGTCCCGGG
>Aam113394
CTCAAAGCCATCGTCATGTAAAGTTTTCTCTTTTCAAACTTAATGGATATTCGGTGGTGACATAGTATTTTGAAAGCTCTTCACTTAACAACCTGTTTGACAACATTTCCTGAATCTCCAGACATAGTATTTTTTGCCATCAATGAGCTGCACCC
>Aam113416
TTGGAATGCCATGATTGTCGGGTATGCTCAAAATGGTCGTGGGGAAGAGGCATTGCATCTGTTTAAGAGGATGCTAGTCTCTGGAGAGAAACCAGATCATGTGACAATGATGGGAGTTCTCTCTGCTTGTGGCCATGCTGGGCTGGTCGATGAGGGACGC
>Aam113494
CGGGGAGGGAGAGAGGGAGGGAAGATGCTTATCTTTGTTCATTCACAAGATAGATGTGATTCTTTGTTCAAGGACTTGATTCGTCATGGTTATCCTTGCCTTTCACTTCACGGTGCCAAGGATCAGACAGATCGTGAATCCACAATTGCCG
>Aam113521
AGAAGTGTATGGATTCCCGAGGGGTCTGCGGGAATGACCCGCAGGCGGCGGGCGGGGAGGGCTGCTTCTGCATCAATGCCACCAGCACCAACGGCACCTGCGTGCCGATCATCGCCGGTATGGTTTCTGATCCTCTCGGTGACTTGATTTCATTCTTGTGTTTTTTGGTTTC
>Aam113522
AGAAGTGTATGGATTCCCGAGGGGTCTGCGGGAATGACCCGCAGGCGGCGGGCGGGGAGGGCTGCTTCTGCATCAATGCCACCAGCACCAACGGCACCTGCGTGCCGATCATCGCCGGAAGCAGCAGTAACAAGAACCCGGACGAGAGATCGGAA
>Aam113554
GCTCGATGCATGGAAAATCGGCCTTAAAAACACACAGGTTTTTTATTTATAGAATCTTTTAAAGCATGTAGATCAAGATGAATGAAGTGGATCATCCATTTTCTTTGCATATTATACATTTTGTAGATGGGCTAATTAGCTTAGTTATGTCTTAGGAATATTAAAGCCTCC
>Aam113582
GATGACCCACATTCCCACTCAACTTTCGGCTTCCTGAATCCTGGCTTTCATGGGACAAAATTCCTCAAGGTGGTTGTCTCTCAGTCTGGAATTACATACATTCACTGCTCTAAGTGTCTGTCCTCTTGCTGATTCTTTTATGATATTCGCCAATTCGCA
>Aam113605
TTTAATCCCTATGATGGAACATTCTTCCCAACAGATGGCAGTCTCTGATAGTTTGATAGAGCATTATAATCTCAAATTTTTGTATCTTGTGTAATATTAGTAAAAAGAAAGTCTGGTGTAATATTTACCCTTCAAAATTTATACCTTCTTTAGA
>Aam113624
GAAGAGAGAGTTCATACTAAAGGTAATTCACTAATAACTATACTTGTTATTCCTGAAAGTTATAAATGAACAATTTAAATTAGTTTACTTACTGAGCTGTCGAGTTCACTCTACTTATTTCTACATATTTCAGGTTTAGATAAAGGTAAGAGACT
>Aam113688
CTCTCTTTGGAGGCACAAACTCCTCTTTTATGTGGGAACAAGCAGTCACTTGACAAGTCAGGAGGTTGAAATTTTGGTGATATCTGTTTGATGATTTAAATTCTGTTGCAAAAGTATCATATGTAACGGATGGATAAATTTTTTGCTCTCTCTCTCTCTC
>Aam113693
TGCAGATATATGAAATATGTATGTGACGCATACTATGAATACATAAGAAGAGTTTAATAATAAACTATAATTGCTGAACTAATATTTTACTGAACTTATAGACCCTGTAACATGTGGCAAAGAATACGGGAAATGTCATAAGAAATCAATGACC
>Aam113694
ATTTTAGCGGTTTCAGATTGCCCAGATGTCATCTTCTTCCTCCACAAATACGCTGCCACAGACAAATAACTCCACAAGTTGTCTTATATCATCTTCTATTTGGATTATAGATTCAAGAGCGACTGATCACATGACTGAGAACTGAGGTATTATGTTC
>Aam113696
CTCTAGAATACCAATTGGTGCCAAAAAGGACTTGGTGGTTATAAAGTTTAAGCTCATAACACCAAGATATACTCTGGTAAATTCTCTTGGACTAAGAAATCAGGCACAGGAAGGGGAAGCAGATAAGATTCTTACATCTCTGAGCCATGATATAAGA
>Aam113715
CAACGAAACAAACAGGCCCTAAATTTCATCAATCCTTGAGGGTGATTTGGTCTCTTAACCCTGTCTACAAAACAAATGGTGACTAACTACAGGTGGTTTTTTTGTCCCAATTGCAAGATTTCGGGGGTTGAAATGGAAATACAAAGATGTCAGGGGTGG
>Aam113727
TTTTACTAAAATTTGTGGGTGATTACTTCTCTCTCAAGATTTCATTCAGAAGTGTGAAAGCCTAAGGACCCCGAGTCTAGGAGGGTGGACTCCCTAGTTAGCCCTACTTTTGAAAGGTGAACTCTTAACTAGCCATATCCCACCATCATCTA
>Aam113729
TGGAAACCTAACTGTCCGCCTTACAAATTTTATAACCTCGCGACCATGGTAGCACCTAGAGTGAATGGCATTAAAGTTTTGCTTTTGGTAATAGTAGCTGACCGACATGGACCTCAGTGGCTTGCCAAGGATCCTTTAATCGAGATTTCCC
>Aam113739
ATTTCTTTCCCCAAGTCACGAAACTGTATTTTTCAAAGCTTCCACTTATATAACCTCGCTAGGAACACAACTTTTTCGTATTCCTATTGCCATATTTGCATGTTATTTCATTTAAAAAACATTGTGCATTGCAGCTACATGAGAAGATCACTGGG
>Aam113740
GGGAGCAGGAGGCTATGTAGATTTCTTCTTTTTTCTTTTGGTTTTTTTAGCCCTTTAGAGAGGGATGTGATGTATAGTTTGGATATCTGATGAATCAGTGTGTATTTATCTTTCTATTTCTTTGTAAGGTGTAATGAAATATGTTTAATTAATTTGAGAGCCCCAAGGGAG
>Aam113748
TTCCACTGGGAAACATGAGGCCTGAATCCTGATTATAATAATCTTTTTGAATTGTTCTTTCATTGAGTATTTTAGATTTTATTTTAATATCCATTTTTAACAAATACCGGCAAATACCGGAACCCCCTTCGCATCCACCACTGTCCCCACGACCATGACACGCACGCGCGCGCACACACAC
>Aam113833
GTCCGGTTCATCGACAACTTCTATATCTGGCTATGACTCTTCAAGAATTTCTAATTCTGGCTCTGGCTCTTGCTCAGTCTCATCAACAGCTTCTGGTTCTCTAAGACCATTACTAGAGATGCTACCAATATATCGAATCTCGCCTCGTGACG
>Aam113837
TAGGTTTTGTAACGAAAAAGCGAAAAACGGAATGAAAGACGGAATGAAAAACGGTGATGTTTAAAAAGAGAATGTTATAAAAAAGGGTTTTGAAATACGATAGAGAGAAAGCCATGACTAACTAACATTCTAATTTACTAACTTACTACTCTCG
>Aam113844
CCCTCGATCAGCCCATCCGACCCCCAAAACCGAAACCTCTCCAAAAGAGCGGCTAATTCATCACTTGTTTCTTCTTCCTCTTTTCCGCAAATTCACCAGGCTCCCTTCTTCTTCCATCTCTAAATCCCAATGGCCTCGGCTACTATTGCCATCTCTGGCTCGATCCCTTCTCATTCTCTCCTCCAACTTCTTCG
>Aam113845
GGTGGCTTCGTGGGGGGAGAATGAACTGATAATGTTGTTTTTGGGAGGCAAGTTGGGATAAGATTGGATATTGCAATGTGGGTTTCTAAAAGTTAATGTTGGGTGAGGCTTCTGATGATCACTCGGAGGACACTAACAGTGGAGGACATGATTCTGACTCGGA
>Aam113847
TGAGGCTGCATTTCTTTTACTTCGGGATCTGTAACAGAGATAGGAGCAACACGAGAACTTTTCCATGAGGTCACCCATTCTGATACTTCTATCGTCCTTCCCTAGTTCTACTGACAAAAGCACGGTTAACTGCTTTGTTCCCAACTCATGGGA
>Aam113869
CTTCCGATCTTGGATCCGGGTTCGTGGGCCTTATGCTCTGCTTGATGGTTATGAAAACTTGATATTTTCTTTGATTTACATAGGTATTTGCATACTGAGATGGGTTACTACATTTTTGTTTAGCCTTGGCATCCATCTTACTCTTTTCGCC
>Aam113880
CTAAATTTAGGTTTTCCTTGCATCTAGTTCCAGAATTACCTCTTGAAGTTTATGTTGCTTGTTTTATCCTAAATAGAGTAAAAATGGGTGGATCCTTACTTTCCCTTTCCATGGCTGAGGCATTTAGTATAATATTTTCAAATGAAGGTAC
>Aam113913
TTTGCTATTTAAGATCAATCATTCGTCATGACAGTGAGATTGATGAAGATGTGATTCTTGGAAGCAAAGTGGAATGTTAAGAGGAGAAGTTTTTTATAGTCTAACGTGATCGTAGAATATTCAACAAATTTTATAGTACAACTAGGAGAGCGAAT
>Aam113921
GTCTAGACGAATTTGGAGGCTTGCTCTGTGATTGAATTGGTTTAAACTTTTCTTTTTAACAAAGGGCATAGCCTAATCTTGAACATAGGATTTCCTGTAACCAAAAGTCTCGCTTTACCACTGACCGAGGCCTCAATGGCAAATTGGCTTAGACCGCATTAC
>Aam113924
CTCTTCCGATCTCGTCTTTACAGAGAGGAGGAGAGAGGAAAAAAAAAGGGGAAAAAAAAAGAAGAAGTGAAGTTTATATGCTCTATGCTTTATTCGAATGTTTAGTGACAAAATAAAAACCAGCAGCAGTTATGGCTCGTGAGACTCAGG
>Aam114005
TAGCAGGAATGTCACCTGCTGATAGAAACATTATGTTCCGAGGCATTTGGTTGCGGATGGCCCGAAGTGGCATTGCATCTTCTGCAATTGTTGGGAGCTACTTATTAGCCGTTCGTCATCTCTCTTAATGGAAACTCTGGCCATAGCTGCAGCACTGGAAAATGAGCAG
>Aam114084
TTCTGGATGAGTTTTCAGGACCGTCTATTTCAGTGATTTTGTTTCCTTTGCCTGTACATCTTGTATACTTCAATGTATTTTGGCATGTACTTTCATAGGACAGGGGACCATCAGCATCATCATTATCATTCAAGCCATTTTTTATCAAAATGGGC
>Aam114106
TTCAGTGTCTTAAGTTGGACGAAGCTCCTTTTCGTCATCTAAAAATCTTTACATAATATGTGAAAGATGATAACATCAGTATGACACTTTATGGAAATTGAGTTTCAGAGGTTGACTAAGTTACAACGATTACATGGGCTGATGATTTGCT
>Aam114129
TTCCGAGAGATTGAACTGCTTTTGAACTGCTTCATTTCTCTCTTTGAAAGATGCTTATTTCTATGTTCTGCTTCATAACCGTCTTTTGATTTTCAATCAACTTCTTTTATTTGGTGACTTCATATCGTTTTCTTCAAATATGACATTTATATCTGAA
>Aam114156
GCTGCATCAACACTTTTTTAAATCAATTATCATGCGTTATAGTTTTAATTATTTTCCACCCCAAGGTCGTATAGTTGATCATTATAGCTTTGTTCTATCACTGATTTCTGATCCCTGATTCACACACATCACCGTTTCACATCAATTTGGTAT
>Aam114164
CGTCACTGCCATATTTCCCGTGCCCGACAGTTGGAAGCTGAAAGAGATCTTTGCTACTGGGGTTGTTTTTGGCACTTACTTGGCAGTGATGAGTGTCATCTTCTTCTGGGCTATGAAAGATACCGACTTTTTCTCTGATAAATTCAAAGTTCGATCTCTGAGGCATAACGAGGATGAAATGATGTCTGCACTGTAC
>Aam114165
CGCTCTTATACAACAAAGATTGGACCTAGATCATCTCACGGGAAGCATGTGCCATAGCCCTCTAATGAGCCTCAACACTAGATAGGACAACAACTGTTTACTTCTTACTACATCAAGCGACAAAATTAACCACCAACAAGTGTACAATAGCAACA
>Aam114275
CTAGCCCCCGATGCCGAAGATCTCCTCCATTGAATTCGGGAGCTGATCAATAATCACATAATAATGGGTTCCGGCAGCAGCAGGATGGGGTCGCGGCCGCCGCGGTCGCGGTTGGATCACCGCCCCAGGCTCAACTTCGCGACTTTCCTCTG
>Aam114293
CACCGTGCGGCAAGGTGAAAATGATGGTGATCCCGACGCCCTTGAGGTTCTGAGGCTGTAGGCGGGGCATAAGTAGTGCTTGCTTGGGCGTCTTTTTTCGGAGGTTGGATGGAACCAATATGAAACCATCAAGGAGCTGGAGAACGAGAGGAAAGAAAGGGCTCAGGTGA
>Aam114317
GTTATATTCATCGTAGAATAAAAATGTCAGTTGATGCATGGGTAAAAAGATTCGGAATCGCTTGATTTTTCATTGGTACCCTAACTAGAGTATGTAAATTAAGATGAACAGTTCGGTTCATCTAATAAGGTGGTCGGTTGTGGAGTTCGCACGAAGCGC
>Aam114328
TTCGGAGTCCGTTTCGAGTTCTGTGTGAAGCGTTGGATTTGCAGCTGAGTCTCAGAGATATTGGGAGAATTTCGCAACATTCAGATAGCAGATCCTACCATCACATGCCCCTGTTTGGTGCCATTCTTCTAATTGCAGACCAGTTGCGTGGTTCGG
>Aam114332
TGATTCTCCTGTGTATGGCCTTTACCTTGTTAACCTTGTAAACCTTTGTAATCTCATCAGATCTTTTCCTGATGGATTCTGTATTTATTCTGTATCTGTTGTTTGTAATTCAAACATAAACTAACTGTTAATTTCATTTGCTATGGGTTCATTACTAATGAACTATTCG
>Aam114360
CTTAAACTCAATTTTTCTTTCTTGTTGTATCGGCATTGATCACAACATTAGTACCAGTCACCCACAACCTTCACAAATTATTTCTTCAGAAAAGTTTTAGAGTAAAGAACTGTTGGTTGCAAGACAATATTTTTCTTATTTTTTATTTTTATTTAAAAC
>Aam114379
TCTTCCGATCTTGAGTCGGCGATTTAGGAACGGGATCAGAATGGGTCGAAGACCTGCTCGACGCTACTGCCAGATTAATAACAAACCCTATCCCAAGTCGAGATACTGCCGTGGAGTTTCCGACCCCAAAATCCGCATTTACGACGTGGGCTGAAAAAGACGGGTGTCGAT
>Aam114394
CTCATATTTTATGTTGCATCTATTTATTTGGGCAGATGTAAACCATTACATCATTCTAGTAAGGCGGTGGATCTTGAGACTAGCAAAGAGTGATGTAAACTTTAACATGACAATGTTTATTCCACAAATTTGGGGCCGCTTTTGTGGCATACTC
>Aam114396
GCCACGTCAAAAAGCATCACGGGGGGCACGAGCCCTCCACTTGCTGGTGAACGATAGCACACCACCAAAGATGCATGCTTCTCCTCATCTCAAGGGGCAGCTGCCAGCGTTCAACTACCGCCACAGTATGAAGGACGGATCTTTCAGATACCCG
>Aam114405
TCTACTTGGTCAAGTTAGGTTGCGTTAGGGTTGGTTCACCTTTGACCCTACAAGAATATGCTTCACTTGAATCAGTGTTTAATGTGATAAAAGTACTTGCCCCTTAGCTGACTTGAAACAGCTAGGATTACTCGAACCATACCAATTAACCCACTTATTAGTAGGCCAGGTTAAG
>Aam114418
TCACACCCGGTGGGATTGTTGGGTTTCTCATCGTGAGTTACCGGTTCAATATTCCAGACAGACTCGCGGTTCATTTAAGCATCCATGCCCGCCCTGAACTCCGGGCACACTATAGGTCACATCACCGCACCACACCTGATTTGGCTCGGTCACGGCGAACTGCCGTTC
>Aam114423
TTCTATTTGCTCCTGGCGCAACCTGAAATTTCTCTATAGTCTCTCCATGCATGCCATTACCAAAATTGTAATATTAATTCTAAGTATAGCACCCTGTTATTATTTTGTTAAAATTTCTTTGGCCATGTCCATTATAAATTATACTTGTGCGGA
>Aam114429
TCTTCCGATCTATCGTGGGAGCTGTAAAAGCATTTTTTAAGCACCTCCCTAAAAAATCAGCAACTGAGGAGGAGCCTTCTGAAGCGCCGCCATCACCCTTGATGGAATTTCTTGGCCCTGTGAGAAAATGTTTGGGTTGTTCTTGATGCTTTTCTCTGAGTTATCTCGCTGCTTGTTTTTCTACAAATACTAGTATTA
>Aam114442
GTTTGTCTTGATTATTGAGTGATTTTAGTACAATAACCTCCACTAATTAACACCACTCACAAACTTTGGAAATCAGGAACTATCAGTGGAACTGGGTAAATTGCATAAACACCAGCATTAAATTAAACTTCCATCTCATTCCCAATTTCTAA
>Aam114447
GGTTAGCATAAAATAAACAGTCCAAATAGTAAGTTAACTTAATGGTGTAGAATGTTCTATTCATAATGAAAATTGGTGTATAAAGGTTTTTAGGTGTATCACCGACCTAAATTTTCACCATGGGACAATCCCTACATCAATGGTGGCTCCTAGGTTTCCCAAGGATCGGCTGTGCTAATATCCAGATA
>Aam114448
TCTGAATGGGTCTGTAGCTTGTCAACAGGCCTTAGCTAAAACAAAAATAGTCATCAATTCCTATTTGCTGGCCAGGATTTTCTAATTCGTGTTCCTGTAGACATTATTAAAACTCCTATTGAATTAAGAATTGTCAACATTTATTTCCTTACG
>Aam114453
GAACTATGATTACCGACTCCTGAAACTTATCACTGATGTCTTTGGTGCTTCGATCTGGTGCCATGCCATTATCGGGATGACCCACTCTTCATCATTTCCTCCAGAAGGACCTGATGGTTATACTGTCAGTTATGAATCGTATGTTGGTCAGT
>Aam114455
TGCCAAACTTGTGTGCCAGTTTCAGTTCTCATTCTTCTCTTTGCATCTCATGTCTCTCTTATTGTATCTCACCTGGAAAGGCTGAGATGTCTTTTGCCATCAAAAGTGTGTATGAGGACATTGATTAAATGCAGGGGGTGCGTCATTGCAAT
>Aam114498
AGACGAGGCTCTGCTCTCTACGGTAATTTTCAAACCCCACAAAATGTCAATTAAGTTTCAGATCAGATTGTTCTTAGAATCCTACCGTTTCTGATCTCTGTTCATCGAAATTTGTGAGAATTTCTTGGAATGTTTAGGTTTTTGGTGTGG
>Aam114512
CACATTCTACCTTGAAACAACAATGGCGGATTTCCTCTCTCCATCATCAAACCAAATCATCTCGCTCTCTCACTCTCAGCAGCAGCAGCAGCCCACTGAAGACGACGACGACGACGGCAACAATGCGAGCAACAACAAGGAGCAGCATCTCCAGCTCAA
>Aam114524
ATTTGATTGAGAATTTGATTAGCGTAAAAGAAGACCTTGTTGCTTAAGTGGATAATAGGGAGTTTTTATATGACTGATGAAGAAATATAAAGCCGAAGTAAATGTAGAAGCCGAATGAAACAGCGAACATTAAATATATGGGGGAGACGAGATCGGAAGA
>Aam114570
CAGTTGACTTGTTTTCTATGAATCCTTGCTGCTTACTGCTTATATTTTTTGCTTTTGAGATCCTGTTAAGTTAATAGAATTTAGATTTGTTATTCTTTTTCCTGTAACCAGCCACTAACTTTTCTTTTTGCTTACAGGGACTGGTATAATCTTGAAAAATC
>Aam114581
TGGATATTGTTGATGTGGATGGTGTGGTGCAAGATGCAGATATTGCAGCAGAAGTCGAGGATATTGAAGCAAATGGAGATAATGATGAGGAAGGAGGGTGGGACCTCGAAGATTTGGAACTGCCACCTGATGTGGATACTCCAAGGACTTCCAGCAGTACTCGTGCTTCTGTATTTGTTGCCCG
>Aam114620
CCGGGTTTAGGTATTACACAGAATAGTCATGCAAATTGCTTCTACAATTGTTTGATTAGTCAATTAAGGGTCTTTCAATTTTCAGTGAGATAATTTGTTGCATTCAATTTCTCTCTTTCTTGTGAGATATTACGTGATAAATGAGCAGGGCATTTATCTCACCT
>Aam114625
CCATTTTTCAACCTTGGTCAAGCAAGCAATGGTAGCTTAAACAAAGGTCCAGTTGATTATGATGTCAGCGGAGAGGGTTTAAGGGAAGCCATCAAGAACAGTGATGTTGATGCTGTCAGGAAACTTTTGAATGAGGGTGTGGATGCAAACTACTGTGACAAGATAGCAGATCGG
>Aam114653
GGAAGAAGGTGTTCGTCCGCGTGGGTTTTTTCCTGAGAAATAATCGCGCATAGTTTGTATCATTTCTTTTTAAATCGTTTTAGATTCGATCACAGATCAGATCACAACAATCAGTAATGGCGAGGCCTCCATCCTTTTTCTCTCCGCCCA
>Aam114662
TTGGAGGAGAGTCAGAGGAGGAAGAGATCAGGGTCAGAGGACGAGATCGTTTTCGTTAGGGATCGAGTCGAGGTCATTGTCGTCGAGATTGAGCCGTAGAGAGGAAGAGATCGAGGTCAGAGGAGAGTCAGAGGTGGAAGAGATCGAGATCGCAGAGA
>Aam114682
CCGCCGTCTACCTTCATCAGCGCCGCCATCTTCAATAGCCTTCCCTCGTCGAGATTCCCCCCTCCAACAACCTCCGACAACAAGCAGAATCCACCACCACCACTGTGCCATCTCCTCGCAGATCTTGTCACCACTGACGCCGCACTAGACCTCGCCATCGACGC
>Aam114714
TCTTCTCGATGGGGAATTTTTTTTGTTGTCTCCCCTTGGATCATTTTGGTTCTAAAGGGGTTGCACATGAACACCTTATTTTTCGGTCTTGGCTGTATCCGCTCCTACTTCGAATTACTTTCATGAGATGGAAGACCTTGATTAATAAAACTCAG
>Aam114758
GTGGTGGTATTGATGGTGAGGAGCTAGCTATGTACATATGTACTTCAATAATCTTGCATGTGTGATATGTAGTTCACACAAGTACGCAAGGTACCCGTAGTATTATCATAAATAAAGCTCCCATGCATGGAACCTGGCACTAGCCATCACCCAATCCATGTTGC
>Aam114783
CGAAAATAGAGTCTACGTCAGCCATTATTCTGCAGAAGTCTTACTTCTCCTTGGATAGCATTTTTATCATCTTATCTGATTCAAGATGCAACAACTTTTTATCAAGTATACTTTTAATCTAATATTAACCTAGCATCAATGTATTTGGATTTAGC
>Aam114797
GCCCTTCGATTGGGGCGCCCATGTGAGCCCTTGGATCTTGGCCTTCTCGTCCAAGTACCGCTGCCTCGAGAAGCTGTGCTTGAAGAGAATGAGCATCTCCGACGCCGATCTGAGTCTTCTTGCTCACTCGTTCCCCGCGTTCAAGGAGCTCTCCATCATTTGCTCCGAT
>Aam114815
TTCCTTGATAGTGTTGAATGGAAGAAAAGTATTCATGTACTTGACCCCAAAAGTTTGTTATAAATGCTGCTTTCAAAGTTACAATTAACTTTGATGTTAGGAATTAGCATTTCAATGTGTATTCACAAATAGCAACTTGAATATGCATTCTTACAGATATTG
>Aam114827
CTAGAATTCCTCGTGTAGGAATTGCCTTGAGATGGACCTATTGACAAACAATTAGACAACTCTTACATCTCCCATTTCCCTTATTCTCCTTACCTGGCAACCAATGACCCCTAAGATGCTAACTTAGTACTTTTTCCCCTTGCAAAAGAAAA
>Aam114846
TTTGTTATGTGGATACCTAAACAAAGTTCAACACCCACAACCCCCATCATTTAGCTTATTATAGCTGTTAGGCTCAATGTAAAAAAACATTCTTGCATGTTTTACTCGGTTCTTTTGGCGAACTGAAAAAGATTTAGCTTTCCCGTGTTTCCC
>Aam114853
GAGGCTTCGTGCGGAGACTTCGACGTTTCTCTGACTTTACCATGCTTCACAGTATGGTTGAAGGAAGTCTTCATTATTTCCTGTAGTTTGATGTATGGCTGAGCTCGTGATAAGATCTCGCTCATCGGAGTGACATTGTACTTGAGGAGGTG
>Aam114870
GGCGCAGGATACAGCTATCGGTGGTAAAAACATCGTCTTTGAAAAATTTATGTTTTCTTTTTGCAAGTTGTTATTTTGGGGAATTGGTTGGTTGAGACTGACGTTATTGGACAGAGCTTTATTCTACAAGATACTCCAATCGTTAAATGCTATGCTGCTTCTTTG
>Aam114871
ATTCGGGGAGGTCTCAGCCACGGTAACAGGGACAACACCGTTTCAGGAGATTCCTGTACTTGACTCTTGAGGAAGGCTTCAGTTTCAAGCGGGTACCTCGAGGACACGCCTCGTTTCTCATTTTCAGACCCCTCTTTATACTTTTTAAATTTTCA
>Aam114873
TTGCAGATGTTTTGTCAGCCAAAAGCTATGATTTGTTGGGCACTTAACCTTGCTAGATGTTGGTATCTCTTTGATATGACGTGGATGTCAATCCATGTTCAACCCATAGGGGGACATGATCATTGTTTAAAGTCGCGGTCTCAGCCGCCGAC
>Aam114880
GCACAATCATATTGAAGGGTAGATGAACTGTGACTATGGCCGTAGTGCACAAACAATGTAAAGAATTAGTTCTCTGTAAGAACTAAAACTTGGGTAACAGTCATGAGTAAAAATATTCTACAGATTTCATTAATCACCAGGAATGCTTACAAATCA
>Aam114936
GGCAAAATCAATACGGTGCTCCATTAGTTATTTTCTAATCCAGGGATGTGAATTTGTGAGCTGTTTAATTTCTTCAAATTTAATTCTATGGAATTTTACTCCACCAATGTTATAGTTGTAATCAACAAACAAGTATAGTTGAAAAATCTGGAAGACCC
>Aam114988
TTCCGATCTCTTATGTCGTGGGGTGGGGATTTGACTGCAAAAATCATCACTTCTCAAGGGAAACTGTGGTGACTGGTGGTTGTTGATGAAGAGGTCTGGATTGTGCAAGTTGGGGAGGGAATTGTTTTTTTATTTTAAACTCCTGTCCCCTTTCTGGTTCATGCAGGGGGGTTTCTGCATGC
>Aam114997
GCATTCTATCAATGTTCTTTTCAGGTGCATGTGCTCATTTGCATCTGGTTGAAAACAAATGTGTCCATTTATATCAATGGTGGGGCCCATCCAGATGGAATCTTGGCGGGGTAAATGCATGTGATCCGTCCAGACCATTATCCTTTTATGTCTTG
>Aam115084
CGAAGATTTAGGCAAAGTGCTGTTATTAGAGGCTTAGTAGCAGGTACGGATATTAGCACACAAAGAATTGATTAAGGCACACACCAGATTAGTGCACCCAGAAAATTGATTAAGACACAAATTTTATTAAAATATTTTCAAAATACCCCCCCTCTTC
>Aam115125
GCCCCCAAAATTGTCATAATCTCCCCCACCCTCGCCGACATCCGCTACCTTCACCGACTGCTGCAGCCACCACGACCTCCTCCGCCTTCAGATTCAGCCTAAAGCCTCGTCGTAGTCGTCATCCATTGACAAGATCCACGTCGTCGTCGTTCGCC
>Aam115202
CTCTCTCTTAGCCTCATTTATAATAGAGGATTGCGTAAAAGGGAGTATTCAAATATCTTGTCTTTCTGCTTGTTTTTTCACTACACGGAAACCCATCTTTAGAGTGTGTTATGACAATTCTCAGGAACATAAAGTATTTCTATTTAAACTTCTTAG
>Aam115253
TCCATTCTTTTTGTTGTTAGGTGCCCCCAGCATTTCAAAGGAAGAAATATATAGGTTATCTGAACGGTTAGCAAAATCTACTCTTTGATCATTACACAATCTAAACTGGAGCTTAATCATTCATCACCTAGCTCATTTTATGTATTTCCTTGAGGATGAGGACAC
>Aam115257
TCGATCACCAAGTCAATTCCCAACCACACGCCCTCTCTTCTTCTTCACCTCTGCTGCCCAAGCTCCCGAGGACACTGCCATTGTTTTCACCTTTGCTCAGAAGCAGCACAAGGCGGAGGCCTAATCTTCTTGCTTTCGCTTCGGCAGATGGAGAAACCACCCACA
>Aam115271
GGGAACTCGAGCATTTTCTGGGCTGTATGTTAAAGTACATTTTTTGCTATTTCTTATTGTTATATTGTTCTCAACTTCCTATTAGGTAGTTTATAGCATGCACAAAAAATTTTTCTAGTATTAAAAACTTAAGTTCAGTTTTTAGATGAGCTTGATCATAGCCTG
>Aam115300
TGAAGGCGGGAGGGGTCTTTTCCCACCAGAATTGCTTGCCAATGAGAGAATGTCAGCTATTTGAGAGTGACAGAGCAGAGACAGTTTGAAGCTCAGCAGCAAGCAGCAGCTAGAGCTCATGCAGATAGTTTAGGCAATGCACCTCTTAAAGATCAAATCCAGTTTTTTGCAGAGGAACAAG
>Aam115314
TACACTATTCTTTTTCAGAAACCCATGAAGGGTTTCTTCCTGTATCATCAACAGAGGATATCAGTTAGATACTAGGATAGAGAAATTTCCAATAAGAAACCATGGTCCTCACTCTACATTTAGTTTGGGGTGTGTTCTTGCCCCAAGATCGCCCCGGC
>Aam115319
GCACCATCCACGTTGAATGTTGACAAACTTTTGGACTTGAGGGCGATCCATGTAGGAGGATGACCAATGAAATCTTTTATTGTCCACAAGACTAGAATCTTTGTGCACATAATACTCGCCTTGTTAGTGATGAAACCTCTTTGGTTTTTCTGTATGTGTAGA
>Aam115389
TTCTTTTTAGTCCATGTTTGGGGAAAAAAAAGAGAGTGACCTTCAGAAGAGATCTACTCGATGCCATCTCATATGTGAAAATGAAATGAACAAAAATGAAAAAGTAATGCCCGCCCTGTATACTAAATTATTGTTGACTGTATCCCCTGAATCCAAG
>Aam115390
TTCTTTTTAGTCCATGTTTGGGGAAAAAAAAGAGAGTGACCTTCAGAAGAGATCTACTCGATGCCATCTCATATGTGAAAATGAAATGAACAAAAATGAAAAAGTAATGCCCGCCCTCTATACTAAATTATTGTTGAGACGAGATCGGAAG
>Aam115431
GGAGTTCTTCTAGTGGTAGACTCGCCTGGTCCACCCCTCCGCTCTCCTCCCCCATTCACGCGCTCCAGCTCCTCGATTCCGGCAACCTGGAGCTGCTCGACTCCTCGAACTCTTCTCTTTGGCAATCCTTCGAATATCCTACCGACACCCTGCCATAAGAGATCGGA
>Aam115457
CTCTTCCACTGGGATGTCCCACAAAATTTGGAAGAAACATATGGAGGTTTTCGAAGCAGCAGGATTGTGGATGACTTCGTAGAGTTTGCTAGAATTTGCTACACGGAATTTGGAAATAGAGTTAAAACTTGGATCACTCTAAATGAGCCATG
>Aam115470
CAGGTCCAGAAACTCCACATCAATTAATGGTGGAGAAGCCTGCTCGATATGGAACAATGAAGGTATAATGCACAATCTCGCGGGTAAAAGTACCCTTCGATGGCTCTCTCGCATGCTCGAAGAGGGCATACACGTTGATGTCACCATCAACACAACTGACGGCATGCTTAAAGCCCAA
>Aam115482
TCGATGCAATCCGGAAGGCTTGTGTTTCCCTAGAGCCTGATTATCAGCCTCCAGTGACGTTTGTTGTCGTTCAAAAGCGTCATCATACTCGTCTCTTTGCCAATAACTACAGAGACCAATCATCTGTGGACAGAAGTGGAAATATATTGCCTGGTACTGTCGTAGACTCCAAGATTTGCCATCCA
>Aam115486
CTGATGGCTCTCTAGAGAAGAAGCAGCACTCAGATCATTCAGAAGGTAATCAAATTCCCAGAATGAGGTGGTGCTTGCTGAAAGCTGTTATTGTTAATATCCCAATCTCAAGGCCCTACACACTAATTTACTGATGTGTAAGGTCAATCCCATCCCAAACGTTAGATCGGAAG
>Aam115498
TTTCTATTATTGAATGAGCTTTCTGATTACATCTTCATTTTCCTTGGTACTAAACCAAATGTGTATTTGTAGAATTAGAAATTCTGCTGCAGAATCTCAGAGACGATGCTCGTCGTAGTCTAGCTCAAGCCTGCGTGACTAGCAAACAACAGGAATTCAG
>Aam115499
CGCCCCTTTCTCAACAGACACAGAAGCAAAGCTCCTGCTGCGATCGCCGTCTCCTCAAAAACGCCCCAAATTACGAGCCCGAGCTGAATCGCTATCGTTTCTCTAGGGTTTCGGAAAAGGGATCAGCTCAGTCTCAGATCCAAGATCGGAA
>Aam115504
GGGCCTCTCTTCTTGATATGTACTCACGAGGCAGTTGCTTGCTTAACAGAGATGCAAGCAGATGGCATGGATCCAGACACCATCACCATGGTCAACTTGCTCCCAGCATGTGCACAACTAAGAAGCAAACCCTATGGGAAAACAGTCCATGGAGCAGCAATGAGAC
>Aam115523
CTCTTCCGATCTGAGTTCATTTCCATCCTTGTCCATCCAACACCAAACATCAACGCCCAAACTGCTAACCATCCGATTCCGACCCAAACAAACAAACCCAATAACCAAGATCCGAACCCGTACTCTTGTTTTCACCAACCCGAAACCGAAACGACGGTCTCTTCCTCTCACTCTCGCCAGCG
>Aam115528
GTGATATGCGGTCGGTCATCAGCAAGCTTGGAGATCGTGACCCAAGCGGTGCTGGCGGCTCTGATCCTGGTCGTGGCGGCATTGTGAACGATCCTCTGCTTCTTTGAGGCCAAAGTTCTTTGGGGGAGACTTTTTGAGGAGGTTGTAGGTTGTTAGGGGGAGAGATTTTGAGTGCAG
>Aam115556
AGAAGGTTACCCCATTTTCCTGATTGTGGAGATATTCTTACTTCTTACTCGGTGAGGATGATCATATTTCATGTGCAAATGAGGATTATCGGCGAGCTGGGCTTGCAAGATTAATGTTCTCCACCACTTGTAGAAATATCAGTGTAACAGTCCCAGATTTCTA
>Aam115589
GATCGCTGTGGTTGTGTGTGCCGTCACCTCCTTTTGTCTCTGCTCTAAACGCTCAAACCTCACCTTCCCATTTGTCGCCTGTAGAACCTCCTCGCGTCCGATCACCTACCGTGACTGGCCTCAATCATTAGATATTCTTCTTCTTCTTCTTCTT
>Aam115591
GGGTTATTGTGTTTGGGGCTGTTAATGGCATTGTTCTAGAGCCGTTCTTTTGGTTACTTCTCTCCGGTATGTTCTGTTACTCCTATCTTATTATGAAGAGAGACATTGTATCAGCCTCCTTGCCGCCTGCTGTTGCTTTGGCAGCTATTGGGGAG
>Aam115602
TCTCTTTTTATCAGCCTTCCCTCCCTCAGAAGCTGTCCATCGTGCTGCTCTCTGTTCATTCACTGTTGAGAATATACCTTCAAAAACTATTGCCACTCATCTTAAAGAACAGTTTCATGTGGCTATTGGCTGGGGCCATCATTGTTCTCAGCCCGCCA
>Aam115620
GGGCAGGTCATCCGACGGAGCTGTTTCCATCAGTGCTACTGTTTCAAGTTTAGTTTCAGTGTTCCCTTTTTAATTAACGGTGTTAAATTTGGTGGTTGTAGAGGTTGAAACATCAGGTGAGGACTATGAATAATTTGTAGCTTGTGCGTTATGGAATAGGTTGTAGAGACAGCAGTTTCAGTAGAACCTTTTCTAATT
>Aam115623
TCCTGTTAGACCGAGTCAAACTCAACAAAAAATTTCCAAAAAACTCGTAACAGAAAATCAAATAAAATCAAAACAAAAATGTGCACGTGCACGCGGACGCGACAGGCGGCGAGGCATGGTGCGCGTGTGTGTGGCAAGCCCGGTCCATAGCCAT
>Aam115632
TTTCTAGGGTCCACACTATATCCAACTTTAGACCAAAACAACTACTGAATGGGAATGGCTGTGTCTTCCTCCATGATGTTGGATTTTTCACTTGCAGTTTCACAGATGCCTACTATTTTTAGCTCAAGTGTCTTTTCATAGTATTTTGCCCATCAAG
>Aam115634
CTCCATATTCCTTGCTCATTTTGATTCCATGGATTGTTTCCTACTTCTCACTTCCTTAATCCTCTTGCTTCAACTGGCATCGGCATCATCACAGCAGCTTGGCTACTGGAACTCTGTCCTGCCCAACTCCCCCATCCCCGTTGCTATCCGAGGTCTCCTGCAACCCCAACGAACCACCATCAGAGGTCAG
>Aam115639
TAAGAAAACTCCACTAGATTATCTGCTAAAATAAAGTGTTACTGGATAAACTGATCTGAATTTCAAGGTGGTTTTCCAGCTTTTATCCATAGCAGTGATCATCCGCAGTATGTTGTACCCATTACCCAATCTGTCAAATTGTGCTACATTG
>Aam115652
TAACTTAAACATAATCCCAGTGGTCTGTACGGTTACAAACCCCCGCTTCATTTTAACTTAGACGTAACTCCGGTTTTGAAAACTATATTGCCAAACGAGGCCTAAGGATTATACTTGCTCGCATCTCTAGCCACATCATGTGGGAAGGCC
>Aam115705
TCTATATGTAAACAAAACAGGTTGTATCAATCTCAAGTCCATGACATATTCTCAATCATACGACTATCATCAAGAAGCAATATAAATAGACACGCTTAGAACTATACTTATTCTTAGTCTACTCATAAATCTCATGTCTTTAAAATAACTCCG
>Aam115730
GTTACACCCAACGAACCCTGGCACTGATTTAACTAACATCTTTATATCTGTTCATGGCGTCACTTTTAGCTATTTTGCGTCATTTTGTAGTTGAAGGATCTTGAGTTCTTGTTTGTGAATGAATAAAACATGTCCCATAGTTGATTAAGT
>Aam115754
GGGTAGTTGGCAGCTTGGAAAAAAAATTGAAGGAGAGAGAAAGAAAATAGAATTAGGGCTTGTTTAATGGAGTTTAGGAATAATCCTAAACACAAATCTGAGAAAAAACAAATCTCACGCAAATATTTTATTCAAAATTCTTCATTGATTATTGT
>Aam115795
CAAAGTTGGATGGTTGAAGTTGAGGATATGCTTCTACTATTGGGCTTTGGGCTTTCAAGTCATTGCGAAGACGGCAGACCATGTCTTTGCTGACACAATCATCCAGTCTAGGGTGCTCAACAAGTTTCTTCTCACCAATTATGGTGACCTAAAACGGTTCTTC
>Aam115799
CTTTTGTGGAACATTCTCCGACTTGACTTCTCATGATGGAGGAAGAGCTCGAATGACCTTTATTTTTTGGTCATTGTCTATAGTGTCAAATTTGCTAGCTGTATTAAAAGAGTAGTTAAAAATGTCCTTGGTGAGTTATGAGGTGGTGCTCCACCATGTAAGG
>Aam115830
CCGATCTGTATTGACTCAACAACCAAGTTGTTCTAAAGTTTTGTTTGCAATGTTGGTCATCTCAAACGAGTTAGACGTTAGATTTGTTAGAATATAATGCGGTGGGAATTCTGTTATAACCTCCAGGCATTAGATTTACAGATCATAGAACACATCAGCCTTAAT
>Aam115858
GATGACTCGCTCGGCCATTTCCTGAAGATTAGTTACTGTGCTTGGAATGAAGCTTCGTCTGCATCTTTTGCATGTGGTATGTATCTGTGTCCTCCTACTCTCAGCAAGTGGTAGCATGCATGGTTCTAACTTGGTTGAGACACAATATTTTTATAGTTGGTATACTAAATATGGATCTGACAAG
>Aam115865
GAAACATACCTGTCACCTCATTAACATGTGTAAATTCCTGTAAGATACTATGTGCAAATGCAGTGAATTTATAGTCATCATTGCATATTGCTATCTGTCTAAGGGTTTCATCATATGCAAGGCAAATGTAATGCAAATGACTCACTAGAAG
>Aam115870
GTACAGTTGTCATTGCCGTATCAGTTTCCTCAGAAAACACTGCTGGTTATGATTCCTTTTCTACTTTGTTTTTTCATTAATCCCTCAGCATGATTGATAACTTCTTCATACATATAAGTTTTGATGATTATGGACCTCATAGTTAATTTTGATGA
>Aam115902
TCACTCTCTCTCTCTCTCTCAATCAACGGCTTTAAGCTTTAAAATGGCCATCTCCACACATCGCCCTCTCCCGATCTTTTCTCGACCCAAAATTCTCTCGCCCAAATCTCACCAGCAGCGCAGTCTCTCCGCTTTCTCTTCATCATCTCATCACATTTCTCTGAAAATCCCT
>Aam115915
TCTTCCGATCTCTTATGTTACTTGATATCCTCACAAATCCAAAGGTGCAAACAAAATGCAATCCATACTGCAGCTACCATCCAAAATATAACAGTTCCACAAAAGAAAGCAGAAGCAGAGCATCACCACAAAAAACTCACCAATCTGATCAACAAACGACGAG
>Aam115929
TTCAAATCTCATCATATCACTGTGGATTTTTTGAAATTAATTGTTGGCTGTACAGCTGGCTGACAGTTCTCACATTGGGCGGCTGGATTTCCTAAAAGGTTGAACCGTTTATCTCTTCGAATATTGGCACCATTAAGACTGTGATTGTGGGGTTTTATAG
>Aam115958
CTTCCGATCTCTTATCAACAAATCATACCACATCATTCCTCCCACAACTACAAAGAAAGGGAGAGAAATAGAGAAGCTTAATCCTTCTTTCCTTATTTATGCCTTGCTTGCTAGCTACTTGAGCCTTTCCATATGCAATCTTAACGAAGGAGACACAGG
>Aam115983
CCTGATTTCAAGAACATTGTGGAGATATCACTGAGAGGAGTGGTGGATGCTCTGGTTGAGGACATCAGCATGCAGTTCGGAGGGGGAATTGGTCCATCAGCAGCAGCGGGAGTTCCCTTGGCGAAGTAATTGCCACGCATCACTGAACTGGGCCCACGATCCAAGATCGGAAGAG
>Aam116005
ACTGCGGGTCGCCGACAGCGGGAGAGCCCCAAATTTCTCTCTCTCATAAGAAAATGCAGTTCCCCTTTCATAATTCTCATCAAGACCCCAACCCCTTCGCCACCTTCGTCCAAAACATCAAGACCCAAGCGGCTCAATTCCTGCAGTCTGCCCTAAAAC
>Aam116020
AAGGTATGGCTTTGCACCTATCAATTTGAGAAGTTCAGTTCATGATTTAATCAACCTATCTGTGTTGAATTTGAAAGAAAAGTCATTGATCTCAACGTCATAATGGAGAACTTTATATTTTCTTATGTTATGTTTGACACTAATTAAATATGAAAG
>Aam116021
GCAAAATTTAGGACAATCAAAAGAAGTTTGGACACGTATCTTTCAAGCATCGGAGTGTTTGAGTATTGGATAAGTATTTGACACGAGCACCTCTTTCGTTGAAATATCCATGCTACACAGCCTGTATCACTATTAAAAGATAATTGATGG
>Aam116024
GGAGGGATAAAGCTTCAAGTCTCTCATAGCTTCAATCTAGTGCAATTAAGGATACAGAAATACAGAACACAAAATGAAGTGGCCGAAAAGGGGTATGAAGGAAGTACAGAAGGTTCTGTTGTAAATATATGGACGTCTTGTCAGCCTTAGCCAATCAGCA
>Aam116075
GCTAGTTAATTCTGGCAATGACTAGTTGAATATAATTATTGACAGTGCTTTCTCTGGTCATTGTAACCTTTGATTCGGCATTGCCCCAAGTTCTTATCTTATTTTTCAGTTGTAGGCATCTAACTGATGGCTGTTACTTGCAGGTGAGATGCTTGTATCTG
>Aam116090
TGTTGCATAAAAGAATCATATGTGCAAGAACTGAACAGGGTTCTTTGTGAGAAGTTGGAAGATAAAATGAAGGGAACTGTTGTTGAAGGGACAATACAACAACTGTTTGAAGGGCACCATATGAATTACATTGAGTGTATCAATGTAGATTACAAATCCACAGCGA
>Aam116105
TTCTTCTCACCTGGTTCTGAAAATCCTTTGAGAAAAGAAGATCGTGAGGGTATTAGCACCCTGAAAGAAAAGCAAAGTTCTCTGAGAAAAGCTCAAAAGCTAAGAGAGATGATCTCTTGATAAAATTCCGGCCAAAAGAAAGTCTCTACTCTCCAAATTTTCCAGCCGAAGGA
>Aam116126
GGATGCAGGGGATATCCTCTTCTCAATGAGGGAGATCAAGAAGAACAATTGGAAGAAGGGGCTCATCATCAAGAATATTGTTATCCGCCCTCTCTATAACTGAGTCACGATCAGTCTTAGAAGATCGAGTATATGCTAAATAAACTCCAGAACTGCTAGACCACCG
>Aam116132
CAGCATTCTTTACAGCTCTGATGGAAACATACGCCACATGGATGATGTTCAAGACTGTTTGGAACACACAGGCTGTGATGGTGTGCTTTCGGCTGAGACTCTTCTTGAGAATCCTGCACTTTTTGCAGGATTTCGGACGGCAGAATGGAGGGA
>Aam116158
ACCAAAGCCTCCCTCACCAAGGAGGGGAGGCTTTGGTTGTGTCTTTAAAGGTTGGATTGAGGAAAATGGAACTGCTCCTATGAAACCTGGTACAGGGCTTACTGTTGCTGTCAAGACACTAAATCATGATGGACTTCAAGGGCATAAAGAGTGG
>Aam116184
GTTCACAGGAGTTTTTGCGTTTTGGTTCGCGGTTCAGTATCTTGTGGAGCTAATTTAAGTTATTTTGATGCATTTATCTTGCTCAAACTACCATTGATTGTCACCGATTGGTCACGAAAGTCAGTTCCACCTCCACTGCCGTGGCTTCGGTATGATGCATC
>Aam116191
CGAGATGAAGAGGATCAGCCCGCCGAAGCATCGCCACGATGGGACCTCGCCGCTCCCTTTGGGGATGGATTGGAGCCCGCCGCCAAAGAAATGGGATGGAAGAAACACTGTATGGCCGCATGATCCACACACAGGTTGGAGTTACTGTGTTATGGTTCCTTCCTGGATTGTTCAAACAGGAACTCAGATCGGAAGA
>Aam116192
TTGGTGTTACAATCTACTCAGAAGAAAAACCTCGAGCGTATAATAAAGTAGGTTTTATACATAAATGGTTAATTAGTAGAATTGTTTAGTTGTAGAGTTCACAGAATTTGAGCAAAATTTGGTTTTGAGTGATTCTATGCAAGGTGTACTTAAG
>Aam116207
ACGACATGTTTGAGAAGTTAAATTATACCCTGTTTAAAGAAATCAAAGTAGCTTCCTGTAATGATGGAAGTAAGGATTGGCAAGGGGAAACCACGGTTAGACTCCTGAGCAAAAAAGTGCACCTATTTCTAAAAAAAGAAAAAGAAAAAAGAA
>Aam116240
TGCATTTAGTTTTGTTTGAGTCTATGAATTTTGTATCCATCCGCTTGTTTGTATTCTTTTGCATTGTAGTCTGTCTTAGGTTAAATTGTAGATGTCTGAGTTTAACACGAGATTCTGTTTGCGTCCCCAGAATCACGAAACACGGACTCACAACATCGCA
>Aam116245
TAGCCAAACCCCCATCGTCCTCAATTTTCAATTCTCAAAACCCATCGTCAAAATCAAATTTTTACCCAATTTTACCATCAATATGCATTGTCTCTGTTTTGTTTCTGTAGGCACTTCATGAGTAAAACCCTGCTGTCAAAATCCAATTTTTGTGCAATTTTCAGATACCCTTTCATCATTTTTACCC
>Aam116252
TTTACTACCAAGACTGAAATAAAACTCAAGCTTGGTTTCAACTTAAATAAATTAGCTTCTAAGGGCTGTTATTGAGCTAGGCTAAGTTACTCATGAATAACTTGAACAAACAAACAACCTTAGTCCTTGTAGCATTTAAATCCCCCCTCTTTCCCTAAAGCCTCC
>Aam116257
[truncated: 4,863,429 more chars]
