# Supplementary material for: Diel rewiring and positive selection of ancient plant proteins enabled evolution of CAM photosynthesis in Agave
Source: BMC Genomics. 2018 Aug 6;19:588. doi: 10.1186/s12864-018-4964-7 (PMC6090859; doi:10.1186/s12864-018-4964-7)
Supplement: Supplementary file 25 — Expression data of Agave americana transcripts detected in at least 4 of the 15 samples, with an average expression level of 5 RPKM or higher. (XLSX 14100 kb) [file 12864_2018_4964_MOESM25_ESM.xlsx]

## Sheet: AamUnigene20120808_cDNA_count_3
Transcript ID	Mature_leaf_9pm;Rep1	Mature_leaf_9pm;Rep2	Mature_leaf_9pm;Rep3	Mature_leaf_12am;Rep1	Mature_leaf_12am;Rep2	Mature_leaf_12am;Rep3	Mature_leaf_3am;Rep1	Mature_leaf_3am;Rep2	Mature_leaf_3am;Rep3	Mature_leaf_6am;Rep1	Mature_leaf_6am;Rep2	Mature_leaf_6am;Rep3	Mature_leaf_9am;Rep1	Mature_leaf_9am;Rep2	Mature_leaf_9am;Rep3	Mature_leaf_12pm;Rep1	Mature_leaf_12pm;Rep2	Mature_leaf_12pm;Rep3	Mature_leaf_3pm;Rep1	Mature_leaf_3pm;Rep2	Mature_leaf_3pm;Rep3	Mature_leaf_6pm;Rep1	Mature_leaf_6pm;Rep2	Mature_leaf_6pm;Rep3	Youn_leaf_3am;Rep1	Youn_leaf_3am;Rep2	Youn_leaf_3am;Rep3	Youn_leaf_12pm;Rep1	Youn_leaf_12pm;Rep2	Youn_leaf_12pm;Rep3	Youn_leaf_6pm;Rep1	Youn_leaf_6pm;Rep2	Meristem_9am;Rep1	Meristem_9am;Rep2	Meristem_9am;Rep3	Stem_9am;Rep1	Stem_9am;Rep2	Stem_9am;Rep3	Rhizome_9am;Rep1	Rhizome_9am;Rep2	Rhizome_9am;Rep3	Root_9am;Rep1	Root_9am;Rep2	Root_9am;Rep3
Aam000001	0.6	2.75	0.15	1.79	2.04	1.99	1.41	1.62	0.63	0.59	0.38	7.51	4.53	1.7	3.6	0.42	1.17	0.11	0.96	0.98	0.71	0.69	1.5	0.4	20.05	18.17	18.58	13.22	14.44	14.4	13.64	9.84	31.55	23.79	17.77	38.85	14.07	14.57	9.64	4.64	7.84	2.72	2.22	4.87
Aam000002	53.51	56.21	53.72	44.45	56	52.9	51.03	53.27	49.76	49.08	48.79	52.91	54.56	65.12	55.06	51.54	57.59	58.59	55.95	57.31	56.33	53.72	60.6	50.63	40.9	49.5	46.88	45.43	46.57	47.76	47.03	39.13	50.73	48.56	43.78	39.99	41.66	37.18	32.39	34.89	32.81	45.9	45.41	43.32
Aam000006	5.83	6.64	7.04	5.62	5.27	6.55	5.8	3.05	8.7	8.4	7.45	4.6	4.96	4.9	5.03	4.97	5.31	4.79	4.94	5.98	7.16	6.89	5.17	6.21	7.76	4.46	7.79	5.78	5.83	7.4	5.87	9.03	7.57	5.51	6.67	5.66	6.98	5.12	5.42	6.64	4.82	7.26	6.26	4.61
Aam000007	48.22	78.39	57.87	134.78	129.36	80.84	121.95	192.44	46.44	49.35	58.52	166	95.91	136.94	82.34	59.35	59.86	42.35	68.01	63.55	42.63	47.45	61.8	43.03	44.37	35.02	28.29	36.1	34.04	36.55	34.72	32.05	28.77	33.57	25.95	31.28	25.82	30.99	44.29	40.01	40.59	49.49	49.39	45.31
Aam000008	9.69	14.98	14.87	22.01	19.74	14.4	17.48	9.1	28.58	23.67	14.1	13.11	19.08	10.05	19.24	15.2	10.98	4.16	5.14	7.08	6.41	8.22	11.15	8.29	127.97	67.71	68.77	61.81	53.78	74.69	88.97	110.95	68.75	89.55	81.56	155.43	95.29	73.22	25.43	12.79	16.97	8.42	6.84	10.32
Aam000009	41.64	27.67	34.52	25.04	31.69	36.22	24.18	23.53	26.36	26.96	27.8	29.68	33.08	43.19	33.42	32.77	42.72	41.99	38.49	29.31	28.19	38.08	32.47	35.03	20.85	25.34	25.37	17.05	22.92	21.38	23.5	23.51	21.68	16.03	14.92	18.33	19.96	19.24	30.3	38.51	30.32	54.46	54.68	40.79
Aam000010	11.15	14.8	21.69	18.86	19.83	22.75	29.27	18.44	22.74	29.19	21.34	18.47	13.84	15.37	18.86	10.08	12.58	9.52	7.37	9.28	9.74	15.18	16.28	13.9	13.64	3.76	5.2	5.12	6.11	9.25	6.53	16.65	8.97	9.56	6.61	5.5	7.96	8.86	6.85	5.08	7.56	8.01	7.55	6.37
Aam000011	1.12	59.27	0.63	6.41	27.81	9.96	0.7	1.71	0.27	0.21	1.74	26.95	2.49	3.46	3.64	1.03	0.36	1.31	46.04	8.91	0.18	5.18	5.07	1.05	7.57	11.33	9.43	4.16	4.91	4.51	2.83	3.87	10	8.44	8.71	2.9	2.06	1.12	1.36	1.42	1.33	11.06	15.63	13.61
Aam000012	67.15	60.27	73.29	53.26	48.43	48.17	56.61	49.95	68.97	72.7	69.75	36.58	46.31	53.32	49.83	58.71	56.06	63.63	52.37	63.26	68.01	65.84	59.03	64.39	78.8	74.02	71.31	77.3	71.36	79.38	78	70.79	30.01	32.8	23.66	16.58	16.21	11.49	15.41	18.82	13.03	13.73	13.51	12.17
Aam000014	65.78	81.79	83.07	30.47	50.06	53.63	33.68	20.46	86.43	81.86	59.01	37.86	59.48	46.3	71.15	83.38	76.31	85.36	71.91	87.01	95.13	79.43	73.59	86.39	50.02	45.48	44.3	54.64	57.88	70.84	60.69	54.93	28.97	28.58	28.06	15.76	20.86	17.93	19.65	19.51	23.9	24.11	25.14	27.21
Aam000015	6.96	6.78	8.51	5.62	6.05	7.54	5.71	2.49	9.49	9.65	4.4	6.16	5.21	5.92	5.33	6.91	6.86	6.63	5.29	5.41	4.75	6.6	5.81	6.86	6.43	7.53	5.43	5.27	6.01	4.82	5.41	6.9	5.23	5.81	5.17	5.75	4.07	5.9	4.88	4.42	5.57	5.08	4.99	4.96
Aam000016	43.9	44.06	42.06	25.31	37.93	38.68	26.68	19.24	40.14	36.73	34.54	28.83	34.45	37.32	38.78	32.49	38.6	39.11	43.82	46.03	35.95	48.02	40.63	46.61	21.62	24.02	27.13	25.48	27.38	27.79	26.63	24.23	35.01	36.63	36.65	44.56	53.98	50.33	31.66	36.61	33.37	40.86	40.17	38.86
Aam000017	28.87	17.43	21.73	71.72	24.13	23.11	106.5	96.8	95.87	124.56	159.28	20.66	156.85	75.44	119.71	52.24	61.47	36.34	10.36	14.28	21.97	12.25	17.13	19.76	252.51	28.6	22.08	33.37	51.79	122.73	33.56	348.17	5.35	3.77	4.22	101.24	43.27	27.86	1.66	3.3	4.7	0.27	0	0.27
Aam000018	18.5	13.09	19.45	16.7	12.96	15.8	19.94	16.79	15.8	12.64	8.14	18.96	10.47	13.52	7.46	10.45	11.47	8.32	11.5	11.48	10.37	16.97	13.49	18.29	40.11	42.37	51.99	30.4	26.65	36	37.85	37.05	57.27	63.91	55.08	56.66	41.59	64.36	79.07	63.8	61.95	96.14	99.26	116.27
Aam000025	6.52	6.52	7.35	12.75	7.27	4.88	7.34	9.28	5.25	7.29	4.74	9.26	7.68	5.67	6.06	6.3	5.24	3.1	1.9	5.41	4.05	2.9	4.69	4.87	10.67	9.18	7.86	7.04	4.65	7.13	6.85	6.5	12.54	10.89	9.37	21.74	14.58	16.93	14.85	16.42	10.16	17.89	12.99	10.56
Aam000029	9.5	14.92	7.97	8.21	10.59	17.59	5.53	6.57	3.22	2.18	2.2	44.5	10.04	6.36	8.12	2.23	2.99	3.81	17.69	9.07	4.06	6.91	6.04	8.34	13.3	11.54	12.46	4.94	6.4	11.7	5.79	16.09	68.91	47.21	56.74	69.21	72.46	43.19	89.07	89.76	65.66	103.84	85.83	57.83
Aam000030	0	0	0	0	0	0	0	0	0.38	0	0	0	0.84	0	0.4	0	0	0	0	0	0	0	0	0	3.58	0.99	2.62	6.66	3.54	6.18	1.36	6.09	152.22	286.76	261.34	299.91	221.39	231.21	120.01	79.77	96.02	96.46	27.14	209.41
Aam000031	13.67	7.76	8.56	10.49	9.07	9.12	11.01	12.26	8.21	5.6	6.9	9.64	11.46	10.1	6.58	9.58	8.85	2.66	9.47	9.78	5.37	7.06	9.06	4	8.86	8.15	6.45	8.42	8.81	6.44	8.49	11.06	17.18	9.03	8.88	12.64	6.04	9.73	16.26	15.55	9.52	17.89	13.61	16.46
Aam000033	0.9	0.11	0.19	0.8	0.29	0.34	0.72	0.35	0.84	0.68	0.46	0.34	0.33	0	0.32	0.43	0.24	0.11	0.24	0.22	0	0.09	0.49	0.45	60.5	96.58	86.31	40.19	36.77	37.78	51.08	42.27	35.99	51.15	38.46	42.14	19.55	16.47	18.52	8.99	10.57	15.17	17.74	18.23
Aam000036	5.29	6.15	6.24	0.91	2.61	4.7	1.09	0.44	4.7	3.45	3.36	3.38	1.91	2.71	5.01	4.68	7.11	4.45	7.22	8.72	5.43	5.52	5.74	7.77	7.04	11.31	11.81	7.04	10.69	6.99	11.24	6.86	11.57	9.35	12.71	8.23	9.02	8.85	9.89	9.07	6.88	9.42	11.43	6.86
Aam000037	9.87	38.35	5.45	5.99	10.34	9.25	4.03	5.43	2.78	1.69	1.95	5.99	7.76	8.11	5.94	6.09	10.25	6.16	15.26	9.54	9.35	6.98	9.06	6.4	2.06	1.61	0.84	3.37	1.04	2.93	1.96	1.27	3.58	3.36	3.88	16.8	7.49	9.06	7.22	5.14	4.76	34.13	30.28	51.86
Aam000039	29.39	29.43	30.18	22.13	28.92	27.48	26.64	31.1	25.42	24.35	21.61	27.69	32.53	38.57	30.16	22.33	20.47	24.25	23.27	22.99	22.58	23.22	26.45	26.27	42.6	48.98	43.88	40.18	34.79	34.25	34.52	37.07	57.3	61.14	60.41	64.27	69.31	70.53	67.42	66.18	66.8	45.56	52.41	44.88
Aam000040	26.16	21.9	29.01	36.8	27.04	27.76	57	58.14	26.58	44.95	31.98	53.38	32.85	31.94	28.11	21.04	20.19	28.3	17.4	24.28	27.87	20.7	21.12	25.7	20.14	13.59	11.93	16.17	18.55	20.83	17.89	26.37	9.84	8.36	8.24	23.29	19.68	30.73	8.62	9.44	5.66	4.06	2.63	5.12
Aam000044	72.89	76.74	65.96	30.99	61.94	56.65	45.4	34.6	107.66	71.24	69.3	55.49	42.06	54.17	49.77	64.09	66.45	72.48	91.62	70.98	55.11	88.72	69.06	74.06	64.51	118.74	127.33	98.85	97.83	98.61	103.59	73.53	51.07	32.97	38.67	55.37	61.34	81.26	77.5	94.13	85.72	40.34	48.62	15.35
Aam000045	40.67	41.82	38.84	89.68	61.5	53.3	107.56	133.85	34.96	35.98	34.83	86.59	60.94	79.1	47.59	39.09	31.91	34.24	40.97	35.67	36.69	35.54	37.79	29.6	30.82	20.93	18.4	25.34	26.72	30.13	28.41	24.77	24.27	25.8	24.26	31.54	25.48	26.61	30.94	26.46	23.97	30.03	22.79	27.1
Aam000046	27.32	28.22	34.62	29.78	36.29	26.52	30.99	24.23	50.2	39.09	42.84	17.27	26.6	23.4	27.48	41.53	30.35	25.06	26.61	34.36	35.68	30.06	38.38	33.32	38.75	17.5	20.89	36.07	28.03	32.94	36.68	29.26	8.72	13.8	11.54	3.8	4.64	5.27	3.41	4.37	3.82	3.13	3.55	4.86
Aam000049	30.63	21.14	31.54	14.45	13.77	21.09	19.19	13.74	35.69	24.95	34.46	15.29	24.36	28.42	26.86	34.41	36.12	37.96	25.95	30.71	39.1	30.62	24.63	36.69	32.41	24.83	27.01	29.41	27.89	35.98	27.1	28.97	27.3	27.7	30.49	32.05	34.46	33	24.89	21.53	21.98	13.19	18.47	16.43
Aam000050	32.22	38.84	29.77	19.05	28.24	25.75	14.88	15.57	19.86	18.29	16.06	34.01	34.48	41.55	38.29	35.33	43.52	32.68	42.07	47.15	33.2	37.7	35.96	34.71	23.87	30.73	29.71	33.33	36.13	29.8	32.5	25.97	30.84	33.66	29.29	40.24	27.92	34.97	46.51	42.01	55.61	48.95	53.15	53.81
Aam000052	0.18	0.54	0.16	0.24	0.08	0.28	0.19	0.19	0.17	0.62	0.45	0.43	0.28	0.08	0.16	0	0.38	0.4	0.61	0.32	0.16	0.23	0	0.47	1.47	1.32	2.7	1.09	1.35	1.19	1.38	1.25	7.89	11.11	9.66	12.82	10.36	9.94	9.31	5.58	7.81	11.1	12.29	13.6
Aam000057	2.22	4.07	4.3	12.1	4.87	4.01	11.4	6.57	4.72	10.19	7.22	7.14	22.57	9.45	8.02	5.89	4.46	3.6	3.18	3.56	3.55	4.56	3.84	4.53	6.86	1.26	1.47	2.73	1.4	2.67	3.69	3.97	0.67	0.44	0.23	0.26	0.11	0.16	0.26	0.3	0.19	0.83	0.96	0.32
Aam000058	136.1	138.92	193.14	340.35	243.46	265.9	452.82	425.35	130.13	170.51	148.77	346.81	274.06	279.74	198.39	205.57	179.14	152.96	182.51	159.19	160.25	162.11	159.39	161.83	47.14	31.74	41.04	50.26	55.91	57.61	43.18	56.03	45.05	36.46	42.39	111.92	96.39	100.51	61.54	60.75	58.66	97.75	103.84	97.96
Aam000059	2.7	1.36	2.53	2.01	1.67	0	2.53	0.04	4.13	3.4	7.1	6.97	2.82	0.96	4.86	0	3.53	3.06	3.96	8.8	3.87	1.29	1.23	2.19	2.21	3.55	0	3.15	3.14	1.68	2.15	6.18	2.06	2.49	1.62	107.32	4.09	8.59	51.02	3.95	5.64	30.19	8.54	6.37
Aam000060	21.25	21.55	17.01	13.17	14.72	17.8	17.28	10.6	30.48	28.02	33.72	19.12	17.68	12.54	21.95	22.51	20.35	20.82	25.77	19.81	22.58	22.46	21.83	20.81	48.72	49.11	48.27	39.24	40.72	45.95	42.66	50.79	61.76	57.32	52.8	50.19	61.41	56.22	53.5	56.61	46.12	53.36	52.11	48.13
Aam000061	5.74	6.26	6.88	5.65	3.12	3.24	12.99	7.36	24.19	42.18	48.93	7.54	24.69	25.73	29.31	8.32	8.86	10.99	5.59	5.8	7.88	7.79	11.35	8.42	7.97	9.02	14.67	16.15	13.88	8.41	15.99	6.36	22.87	17.7	22.59	172.96	112.63	86.86	51.88	47.22	14.92	12.57	7.21	7.75
Aam000062	0.81	2.63	1.31	1.77	1.8	2.73	1.31	0.59	2.94	2.72	2.14	1.06	1.18	1.05	2	1.85	3.41	1.38	1.24	1.51	1.48	1.81	2.72	1.75	8.75	12.29	11.77	15.18	11.36	9.32	10.02	9.73	163.69	127.65	176.38	97.18	214.8	255.27	400.65	394.97	426.95	108.38	99.1	164.77
Aam000064	182.72	203.2	226.43	165.67	201.93	214.98	164.45	120.45	257.55	276.68	294.56	150.36	193.71	161.66	209.38	206.41	185.08	175.66	173.13	183.71	177.81	208.09	234.66	258.08	214.26	115.99	117.65	204.94	172.5	183.02	185.64	220.87	104.37	115.34	112.53	71.05	87.1	77	98.71	107.34	112.43	92.72	92.44	95.05
Aam000065	4.33	4.56	4.14	2.11	7.63	6.56	1.56	1.8	3.81	1.49	2.8	7.61	2.88	3.76	4.92	4.36	6.14	5.43	4.03	6.83	6.35	7.09	4.13	3.87	1.52	3.68	2.38	2.5	2.97	3.76	1.8	2.28	0.52	1.11	0.43	0	1.45	1.19	3.44	2.37	2.86	5.15	5.36	5.58
Aam000067	49.14	39.39	44.98	48.07	31.7	30.72	43.72	49.68	42.38	48.51	52.9	30.5	30.3	37.9	35.29	40.66	48.32	47.94	46.89	46.99	54.89	50.37	37.68	44.26	33.61	27.57	25.65	34.19	34.48	32.26	32.74	26.49	10.54	10.25	7.15	3.97	2.28	3.45	5.51	3.38	2.99	5.76	4.87	6.39
Aam000069	38.37	41.06	56.83	35.78	34.08	39.5	38.44	36.44	44.92	46.53	48.03	21.91	26.31	26.03	28.46	43.43	37.49	42.26	40.11	42.26	59.91	43.91	44.81	46.27	21.8	15.86	18.65	24.51	24.7	23.98	32.12	24.05	4.75	4.66	4.66	1.8	1.56	2.2	1.18	1.28	1.08	1.38	1.72	1.49
Aam000071	32.94	25.66	37.1	52.65	41.69	37.37	48.83	43.31	50.78	46.04	43.82	32.07	28.44	29.45	29.12	33	26.37	24.62	25.56	26.48	20.17	28.29	32.79	24.61	27.68	28.84	30.71	22.82	20.25	18.98	28.07	28.86	16.73	17	14.8	8.62	13.25	9.74	13.28	12.51	14.23	20.37	25.09	16.99
Aam000072	6.13	8.55	4.13	7.15	9.17	7.79	5.35	5.53	3.89	4.91	3.26	17.02	12.61	13.36	10.85	7.66	9.03	6.68	5.95	4.44	2.42	5.57	6.94	4.61	13.07	17.11	18.8	9.42	9.86	12.24	10.87	15.19	12.45	9.86	6.52	0.38	0.24	0.7	6	8.42	5.16	8.42	8.78	4.62
Aam000073	5.09	4.18	3.89	10.56	4.97	3.37	9.34	12.29	5.22	5.84	3.25	7.39	4.71	8.49	3.83	3.29	3.22	2.98	4.03	3.16	3.84	5.31	3.04	3.22	7.75	12.17	12.47	6.86	8.49	8.17	6.7	9.81	25.13	22.79	25.39	27.22	25.01	28.56	22.22	29.32	22.29	16.61	16.66	15.64
Aam000074	9.77	5.71	7.33	7.99	6.08	6.37	5.6	10.03	7.05	6.67	7.59	8.05	5.31	7.86	6.04	2.02	5.47	3.78	6.35	6.5	5.12	7.03	5.95	6.95	3.76	5.61	6.11	3.21	4.71	4.96	4.15	5.89	5.65	4.4	3.44	6.45	4.85	4.97	4.75	5.16	5.81	7.46	6.92	6.14
Aam000075	40.35	33.65	44.31	27.82	29.71	35.73	22.45	11.12	45.96	26.5	31.14	8.92	67.32	68.27	85.86	129.67	128.99	161.18	44.69	64.53	86.71	34.92	34.55	60.62	11.75	28.48	28.37	65.25	74.28	59.41	35.81	15.41	16.17	14.16	8.59	0.37	0.38	0.15	0.25	0.25	0.28	11.42	16.56	0.69
Aam000076	21.06	19	21.17	17.98	19.53	20.66	14.63	9.55	19.83	20.06	16.59	14.89	18.86	18.39	19.63	19.41	22.78	22.63	19.82	20.16	22.34	29.27	21.49	23.52	36.38	68.75	63.15	38.11	37.54	33.29	33.41	45.68	57.79	65.46	74.04	83.24	123.5	105.45	132.41	138.36	124.73	50.39	51.22	50.5
Aam000077	3.24	3.68	2.54	2.09	1.89	2.75	1.47	1.1	3.12	4.18	3.01	2.87	2.07	2.27	2.66	2.67	2.52	2.95	2.83	4.04	2.82	3.29	3.68	3.13	5.43	5.42	5.32	4.46	3.93	4.77	4.55	5.13	6.13	6.84	6.5	4.95	7.1	7.69	5.29	5.32	4.95	6.07	4.85	5.99
Aam000078	28.26	24.17	22.86	19.37	22.19	26.31	10.87	10.3	27.31	28.31	19.59	16.71	21.11	14.11	25.28	32.43	31.51	24.53	28.87	26.66	30.4	34.03	29.34	31.08	89.87	140.69	142.26	85.72	80.83	80.5	91.51	97.81	203.11	204.92	232.78	207.65	258.2	205.66	190.03	174.98	192.12	69	68.73	84.37
Aam000079	200.9	121.98	117.32	98.51	116.02	119.23	93.97	59.57	118.26	98.77	102.38	58.22	132.82	134.72	131.25	340.92	299	270.88	281.46	255.52	267.39	196.19	170.1	197.73	57.58	178.73	170.26	213.04	241.58	158.39	172.38	57.95	100.61	100.25	72.36	20.9	52.98	31.49	26.67	29.33	31.89	23.89	23.58	27.86
Aam000080	0.05	0.17	0.35	0.36	0.36	0.35	0	0	0.19	0.07	0.1	0.36	2.36	0.38	3.81	6.06	5.6	1.34	0.93	1.66	0.3	0.55	0.9	0.31	2.25	11.52	14.48	12.41	13.97	11.91	16.85	3.23	2.69	2.71	2.34	0.96	1.42	1.73	20.68	16.01	43.07	25.17	31.19	64.72
Aam000081	109.29	99.74	156.68	118.71	104.34	139.97	127.23	83.73	140.1	141.79	126.75	76.15	78.73	59.57	85.94	82.23	75.03	83.55	87.87	95.2	107.14	126.53	126.84	111.26	36.78	19.77	21.36	29.12	31.36	36.88	35.14	38.1	19.86	15.19	12.72	32.37	30.76	30.78	14.61	12.23	18.65	12.19	11.32	14
Aam000082	45.52	111.09	25.26	19.06	38.04	29.4	11.66	13.39	14.68	13.45	18.77	64.36	32.93	37.64	35.13	20.57	39.7	32.36	95.66	54.65	45.52	33.36	44.7	32.16	25.46	33.74	32.28	25.66	32.36	29.25	28.23	30.91	6.36	3.29	4.99	2.79	2.2	2.85	3.19	0.9	2.02	16.31	13.89	10.62
Aam000083	59.71	98.76	70.06	38.14	99.37	81.01	38.86	24.92	67.13	48.71	47.58	113.98	23.94	36.62	33.48	13.68	14.17	22.28	56.03	46.05	25.39	54.73	45.59	48.14	75.54	55.13	56.27	25.67	33.95	64.29	41.74	89.67	35.32	27.28	23.47	13.14	30.62	23.41	38.14	45.87	48.08	53.87	57.42	40.91
Aam000084	20.16	22.93	35.08	8.92	13.86	24.58	13.79	8.68	49.8	40.88	22.03	11.66	13.54	10.36	21.89	12.96	11.83	17.68	14.29	18.48	20.79	22.73	27	30.31	35.8	17.29	19.41	23.22	27.24	37.81	37.41	45.39	4.6	5.51	3.11	0	0.04	0	0.07	0.06	0.12	0.37	0.17	0.11
Aam000086	11.51	14.06	6.65	6.38	9.9	10.58	6.08	2.41	8.74	8.56	8.56	10.82	5.32	9.44	9.28	11.2	11.43	12.55	14.05	16	11.8	12.62	12.06	14.5	19.13	28.84	32.37	24.43	28.58	17.38	14.56	17.55	23.52	17.7	15.3	12.18	19.53	18.79	18.19	19.34	20.47	32.01	32.44	36.08
Aam000087	8.11	6.25	10.06	6.81	8	10.28	9.15	12.19	9.33	8.67	8.91	10.38	8.63	12.7	9.06	7.33	8.01	6.46	5.67	6.77	4.18	9.04	6.74	8.29	15.87	13.11	13.89	11.42	13.03	15.35	9.74	19.11	13.18	15.94	14.79	13.36	18.39	17.99	11.8	14.59	12.78	14.39	16.89	18.96
Aam000088	11.04	35.9	10.01	10.21	14.92	12.1	10.25	13.03	12.13	7.42	8.7	16.96	17.59	24.78	19.26	25.54	33.58	32.79	48.47	31.14	27.68	36.16	30.19	35.89	20.82	51.17	54.06	32.82	36.5	24.52	34.55	20.82	60.95	56.85	57.69	33.41	64.58	46.7	58.07	71.16	62.33	86.53	103.89	91.72
Aam000089	3.51	5.44	6.65	7.59	4.22	6.13	3.6	5.63	8.27	7.95	5.39	3.74	4.57	3.5	5.35	4.5	7.04	6.08	5.28	7.93	7.89	9.11	8.01	6.91	19.27	21.71	25.99	21.01	16.58	17.51	22.82	15.1	72.11	74.49	77.62	13.84	16.39	9.83	11.04	9.31	7.79	8.91	9.33	7.87
Aam000090	3.32	4.44	6.72	2.39	9.75	11.18	11.36	6.89	9.21	5.71	8.79	11.78	11.32	8.08	10.92	10.02	9.3	9.98	11.45	6.34	13.18	10.22	4.44	1.04	0.97	10.75	12.15	6.76	9.58	6.82	3.68	11.64	3.95	4.55	4.36	7	12.35	15.83	12.41	15.13	9	5.73	3.73	3.72
Aam000091	4.31	9.93	5.24	3.26	3.79	6.53	0.88	4.03	4.78	9.25	5.99	1.38	6.17	4.33	5.95	3.9	4.98	9.5	8.47	7	7.89	7.6	6.92	5.27	13.19	14.65	6.7	6.73	7.46	9.89	4.3	12.46	12.81	11.52	14.85	13.23	10.1	9	12.89	16.5	14.01	9.36	11.63	8.69
Aam000093	53.53	62.19	52.31	33.75	51.87	46.15	38.91	21.67	52.55	51.26	46.62	40.14	53.72	43.53	50.47	56.91	60.42	60.36	62.64	64.77	65.71	49.72	62.71	52.27	45.84	43.45	45.86	55	51.59	50.38	50.07	44.78	47.19	57.89	63.81	39.66	49.05	47.91	48.1	50.21	60.84	56.4	52.24	57.25
Aam000094	11.02	4.65	5.54	3.76	4.6	4.69	7.74	4.21	3.22	1	4.61	6.79	2.97	11.65	2.86	7.59	9.74	8.72	5.4	9.97	8.5	6.82	4.08	4.37	1.01	1.41	0.53	1.18	2.51	1.3	0	2.03	0	0	0	0	0	0	0	0	0.59	3	3.91	3.25
Aam000098	31.98	16.37	4.43	6.61	8.91	12.95	2.55	8.3	6.19	6.21	8.06	21.27	7.96	21.53	10.62	4.34	14.57	8.21	15.97	9.03	5.73	8.05	3.15	4.56	8.55	18.06	20.78	11.03	19.54	8.53	10.91	9.74	17.46	11.11	10.16	0	4.75	0.39	16.47	27.75	19.88	26.79	23.9	16.57
Aam000101	11.82	8.22	10.63	7.01	6.74	6.99	5.47	5.15	2.72	5.63	6.2	7.63	8.9	14.2	8.58	20.45	16.14	19.45	23.5	16.32	22.26	18.41	16.6	16.6	4.45	4.76	5.55	4.78	5.39	4.35	6.42	2.68	6.7	5.1	3.74	7.63	5.74	6.94	9.61	8.99	7.66	7.67	5.44	4.94
Aam000105	1.72	1.28	0.5	0.89	0.51	1.66	1.13	1.33	0.76	0.39	0.9	0.29	0.42	0.84	0.54	0.55	0.38	0.66	0.85	1.1	0.75	1.15	0.66	1.16	1.68	0.89	1.05	0.95	1.25	1.33	0.95	1.29	14.57	15.4	15.59	52	49.43	42.36	25.31	21.91	15.17	10.56	8.21	7.99
Aam000108	31.05	23.76	29.21	28.17	22.56	25.2	24.03	18.83	29.57	25.62	27.78	28.01	37.65	34.22	37.93	25.68	22.43	26.37	25.75	28.87	21.69	25.65	20.41	21.33	26.51	29.45	29.91	25.48	24.37	27.01	27	26.9	35.22	33.66	32.74	39.83	30.49	34.58	46.16	34.9	41.5	56.3	50.21	59.87
Aam000117	5.7	7.47	10.66	3.79	6.95	2.66	2.7	2.73	4.87	9.42	10.46	4.67	2.69	5.21	8.66	8.83	11.52	10.55	8.62	8.38	10.85	10.31	6.61	6.61	14.97	11.72	11.24	9.83	11.71	14.49	13.86	18.45	12	10.37	12.96	9.11	8.81	13.51	14.35	10.8	12.04	16.79	12.34	14.26
Aam000121	14.36	10.3	13.11	13.52	10.29	13.71	13.77	13.83	9.54	8.77	11.47	13.76	9.23	8.9	11.34	7.21	10.14	13.16	12.36	12.93	12.38	11.77	11.11	6.78	11.01	6.83	7.34	6.6	8.81	8.93	6.44	11.45	10.48	9.48	9.01	5.5	4.55	6.02	10.37	7.3	8.61	11.93	12.45	13.04
Aam000124	41.08	38.22	49.64	55.09	57.28	51.85	86.9	86.4	34.62	33.47	31.85	97.85	68.73	72.03	59.35	35.32	33.79	37.08	38.65	44.54	35.36	38.11	39.79	35.83	65.75	38.43	38.34	51.63	44.68	52.19	51.07	49.71	69.98	77.85	80.96	38.57	46.59	51.36	46.13	36.4	53.97	70.69	64.56	74.24
Aam000125	4.02	2.64	3.31	44.77	2.11	4.22	56.88	69.15	16.93	38.65	28.84	15.32	58.02	49.38	27.63	9.68	5.89	10.34	2.18	3.58	5.77	7.16	14.95	4.04	1.19	3.85	4.06	5.5	6.02	2.58	4.15	0.72	5.09	3.92	2.53	321.08	107.94	123.97	70.91	73.6	8.36	13.21	3	2.59
Aam000128	10.91	12.99	9.96	2.99	5.79	5.53	4.6	3.18	10.06	6.95	6.36	7.91	8.72	10.41	11.37	10.77	12.07	15.71	17.34	14.78	17.57	12.57	14.66	11.68	7.94	34.73	24.63	18.63	17.59	13.84	16.1	13.35	12.19	12.09	12.28	14.42	17.21	16.49	17.9	20.37	18.18	18.61	26.02	16.92
Aam000129	15.18	17.05	13.63	25.73	18.2	17.18	18.81	31.51	15.01	18.89	14.81	23.4	25.44	26.76	24.02	12.9	11.82	11.01	18.14	13	11.02	12.3	9.2	11.08	15.34	13.99	13.41	15.45	16.24	13.04	14.36	19.95	13.69	14.53	11.08	16.31	16.36	18.71	15.16	12.4	14.36	20.3	16.78	19.65
Aam000131	56.26	43.2	60.44	138.16	72.81	68.36	208.08	283.68	38.55	49.74	44.52	123.48	72.86	92.02	59.05	52.05	48.76	49.42	43.3	43.06	44.07	58.84	43.73	51.23	34.38	43.58	32.29	30.98	26.67	26.39	33.67	30.5	5.97	7.3	6.68	5.02	1.67	4.79	2.6	2.83	2.15	0.72	1.58	1.23
Aam000132	19.2	13.04	22.58	16.61	23.26	26.13	24.37	15.47	31.12	11.87	12.97	11.21	26.09	13.66	21.74	7.21	5.14	7.63	8.11	14.03	12.92	12.34	19.46	17.43	24.8	14.45	13.76	17.14	18.33	23.97	27.61	23.81	11.34	10.64	9.81	9.24	7.71	5.77	7.76	11.58	10.95	16.44	18.2	23.09
Aam000142	50.34	66.6	66.92	77.43	84.06	72.62	58.21	62.85	51.18	63.51	63.96	89.57	82.13	86.76	79.89	68.9	60	62.72	67.56	70.84	55.45	59.21	84.46	61.26	117.85	85.39	85.08	106.66	82.3	95.59	90.88	97.57	90.34	118.68	116.79	96.67	127.07	122.72	102.57	113.69	105.89	96.15	95.36	85.38
Aam000145	56.7	62.17	37.65	37.14	64.19	53.51	12.12	15.96	23.04	8.61	17.35	19.4	100.04	78	99.73	138.84	141.73	83.3	73.93	106.71	66.21	67.7	32.79	37.03	25.53	114.43	114.61	73.02	71.87	45.45	90.36	18.47	207.59	244.68	204.55	142.67	115.51	89.78	153.41	123.98	89.39	193.01	143.67	124.89
Aam000146	7.94	0	5.55	3.99	0	2.15	2.76	5.41	0	9.03	6.64	0	0	0	0	3.88	2.34	0	3.1	3.21	1.57	3.89	4.06	4.74	14.5	3.6	17.35	9.12	7.48	11.44	13.75	16.2	17.52	12.96	16.79	13.46	14.52	13	12.69	16.76	17.49	31.81	36.24	32.74
Aam000147	226.15	82.53	130.92	208.86	110.83	169.53	130.67	259.28	114.43	169.49	281.71	98.87	8.68	25.22	13.44	10.03	13.86	23.94	44.52	80.53	57.28	45.11	30.46	41.35	61.75	14.22	12.72	29.76	33.72	27.77	24.66	87.31	23.46	10.35	9.91	108.52	15.03	19.23	78.21	22.93	17.06	141.86	89.11	53.43
Aam000148	28.36	49.74	34.47	50.71	56.34	36.15	52.13	52.11	30.66	30.22	34.92	70.3	49.89	44.2	41.4	38.59	32.12	27.38	45.8	32.27	28.95	35.71	42.81	25.1	55.11	36.86	35.86	46.49	35.64	39.39	42	36.59	35.32	53.7	49.67	44.68	42.38	49.13	50.17	47.7	41.48	53.54	50.33	51.7
Aam000151	14.89	21.89	15.64	14.48	12.62	14.21	12.52	10.08	17.5	18.88	18.99	11.55	14.94	12.03	15.86	14.44	14.73	16.93	19.33	17.59	17.34	15.16	19.86	16.26	24.56	16.9	18.15	18.64	16.71	21.64	19.14	22.86	24.96	21.36	18.61	28.17	13.49	14.95	20.29	15.95	14.26	19.84	19.71	20.93
Aam000155	98.45	73.26	120.24	99.33	93.74	97.19	167.7	171.87	84.16	81.54	91.11	108.78	111.22	128.2	94.58	87.98	98.87	108	78.31	82.47	105.19	99.57	95.28	102.49	64.76	69.76	74.22	64.42	64.43	63.78	55.81	69.12	64.08	67.48	70.32	77.97	66.81	75.27	73.36	71.55	72.21	75.04	65.23	83.99
Aam000158	503.03	601.18	681.65	577.77	618.37	635.18	606.03	492.15	764.54	666.75	617.19	382.68	633.65	492.33	660.86	710.74	626.47	622.26	462.36	543.39	638.92	587.83	674.82	601.89	482.02	320.7	314.42	502.38	468.19	487.54	537.14	533.53	105.56	132.08	104.56	156.41	160.6	166.96	69.15	79.74	75.79	67.36	66.08	69.99
Aam000160	19.57	12.19	12.81	23.38	9.04	11.64	16.7	13.17	12.08	16.81	17.06	1.75	36.24	25.39	39.05	41.26	39.59	29.58	18.11	36.38	46.34	25.78	9.46	20.72	10.81	35.48	36.87	46.55	47.87	35.67	48.75	7.7	7.47	7.64	6.89	39.12	25.61	24.81	13.33	11.79	11.38	2.92	1.39	3.81
Aam000161	48.54	49.93	35.12	47.59	32.39	29.71	37.77	40.1	47.75	71.18	88.27	53.5	23.29	25.7	20.6	11.31	17.35	17.18	55.9	24.61	25.34	37.21	43.05	23.04	41.25	16.36	18.49	18.26	17.64	21.96	25.4	47.33	27.82	13.32	15.06	42.25	50.04	35.9	38.82	34.85	26.26	58.87	46.85	49.36
Aam000162	36.8	33.05	36.83	46.47	38.06	43.51	68.71	78.04	33.82	27.76	28.12	51.22	40.5	50.29	39.46	30.25	37.32	31.69	24.77	24.73	33.96	32.53	39.72	32.11	41.8	38.8	34.35	34.51	28.68	35.84	36.39	45.7	28.37	32.87	34.72	32.9	36.93	30.98	35.72	38.44	34.85	24.08	22.5	23.81
Aam000169	167.11	160.56	203.7	214.58	190.4	173.66	268.74	271.44	139.8	183.04	174.64	157.21	193.82	185.12	180.78	184.6	195.51	178.56	164.33	154.24	179.84	195.53	213.25	164.88	38.38	42.7	42.15	48.27	52.81	51.7	56.19	58.3	22.61	15.96	13.85	38.3	42.6	40.12	27.71	31.34	29.66	21.86	31.54	19.31
Aam000170	9.67	9.18	14.91	21.67	9.05	15.83	17.14	14.24	15.36	27.79	16.65	5.82	4.08	2.12	5.85	7.56	6.13	4.99	4.57	6.11	9.87	7.02	9.74	8.9	33.52	38.98	34.51	34.39	32.28	29.92	40.96	33.05	7.24	11.25	9.88	6.84	7.27	10.49	26.41	13.6	24.58	56.83	64.78	70.93
Aam000177	141.36	252.73	156.56	171.04	278.73	252.76	110.32	130.07	165.05	160.65	179.93	350.19	144.48	184.54	207.7	146.74	159.27	159.78	282.11	235.88	161.29	155.38	215.75	148.23	143.57	139.48	129.92	141.66	170.58	141.59	157.4	163.18	59.97	61.03	52.71	82.33	79.24	102.85	32.27	41.37	40.61	18.06	19.2	27.38
Aam000178	14.86	13.76	16.57	14.06	16.96	15.37	14.65	15.35	14.18	15.5	15.52	17.31	17.28	16.86	12.73	14.46	14.54	13.35	18.12	13.53	13.55	15.59	17.17	14.91	20.19	18.6	17.95	15.59	15.74	17.38	15.7	20.22	18.21	19.09	14.98	19.14	23.07	21.92	17.84	20.56	17.38	18.45	14.4	14.46
Aam000182	19.86	22.86	28.11	66.95	38.3	33.57	63.17	102.65	16.38	31.31	22.17	72.31	50.1	64.88	31.78	25.74	20.1	19.69	23.91	19.43	16.5	20.37	23.86	20.75	27.15	19.49	12.81	22.55	20.8	24.62	16.83	27.74	17.79	19.81	19.96	16.37	18.3	19.97	15.39	21.12	23.88	22.35	26.83	15.21
Aam000184	30.85	44.16	36.28	15.97	33.55	32.49	16.64	7.55	28.23	31.73	21.9	30.29	40.37	21.56	38.97	27.46	29.6	32.18	35.42	33.49	31.37	30.54	46.13	32.59	44.98	45.79	53.43	49.07	55.12	43.01	46.46	42.18	89.5	67.21	84.59	94.08	123.58	99.14	72.53	77.53	61.78	61.28	48.94	50.07
Aam000189	2.68	4.97	2.44	2.89	3.66	2.02	4.18	2.46	2.44	2.49	3.17	4.22	4.65	5.56	4.39	2.43	3.4	5.05	0.38	1.36	2.92	2.36	2.45	3.19	5.68	3.43	5.1	4.42	4.64	5.33	3.77	8	6.86	7.96	9.48	4.8	3.74	4.34	5.3	4.47	6.31	4.84	4.95	5.87
Aam000190	45.74	47.68	42.05	77.41	65.09	53.07	82.4	94.48	45.94	29.91	29.94	52.43	69.31	71.28	65.92	60	62.21	34.89	58.36	54.83	65.17	63.97	60.04	39.85	59.7	120.2	106.21	58.46	73.81	51.81	106.14	56.2	11.26	16.02	15.04	60.41	33.41	34.6	19.98	11.14	18.6	28.75	36.76	47.67
Aam000191	12.08	11.8	18.36	0	17.88	0	8.17	11.96	4.47	3.29	19.88	20.2	4.68	14.56	0.69	5.84	3.04	3.86	6.9	7.2	2.82	11.7	17.78	9.85	14.25	9.42	10.08	7.11	7.71	14.85	12.91	21.96	12.5	5.81	9.39	16.74	17.37	7.5	13.87	17.65	22.28	6.91	17.99	18.18
Aam000193	1.44	8.41	3	7.79	8.68	4.11	2.97	5.76	7.19	17.27	10.06	3.53	7.74	16.47	12.24	10.46	5.38	14.29	2.75	2.07	12.15	7.19	7.46	21.2	14.35	43.47	41.68	56.55	33.09	25.08	5.37	22.72	5.16	6.65	6.11	0	0	0	39.36	14.1	43.57	0	0	0
Aam000201	148.14	98.46	153.11	209.82	148.1	137.21	205.35	301.51	113.29	96.39	102.64	187.73	197.93	216.66	153.51	109.11	108.47	129.82	93.43	93.38	116.67	125.16	118.01	131.33	111.82	153.42	161.53	116.42	109.65	119.61	109.91	138.05	143.86	144.34	159.28	225.94	249.93	300.35	354.6	360.76	336.92	202.6	220.99	249.37
Aam000203	10.84	7.93	6.86	10.74	11.74	8.67	13.92	19.46	8.15	7.96	9.42	11.78	9.48	10.31	11.15	6.82	11.62	8.6	6.78	12.3	7.65	8.54	9.3	4.47	6.52	9.33	8.68	6.13	11.41	8.09	4.51	8.31	11.82	12.08	13.79	13.87	9.83	13.42	10.56	9.47	8.73	14.26	14.48	10.38
Aam000206	4.33	13.32	2.73	11.57	5.8	8.91	14.83	14.39	2.42	4.96	2.17	16.1	8.6	11.09	12.67	7.8	7.07	0.93	5.35	7.16	3.74	2.4	8.38	8.4	7.07	5.11	12.88	14.46	12.21	5.43	9.14	8.24	7.82	14.23	14.16	3.07	5.81	8.9	7.62	4.08	9.59	18.72	10.47	16.01
Aam000218	40.25	34.75	39.93	35.37	34.89	26.69	27.31	28.41	26.43	35.93	27.98	82.89	64.16	70.86	55.98	41.71	42.42	37.25	26.61	22.64	25.54	25.26	32.6	25.9	116.91	123.36	128.58	103.33	104.41	111.47	86.81	111.16	77.4	53.29	27.1	0.08	0.43	0	25.66	29.01	28.47	0.67	0.42	0.7
Aam000224	11.47	9.6	19.37	14.71	18.62	24.11	20.57	9.4	32.88	26.04	16.77	10.38	26.6	16.53	21.56	20.77	18.19	18.93	10.81	13.56	18.45	11.81	15.57	16.59	20.29	28.78	27.69	18.95	18.6	22.03	22.25	19.9	27.41	32.59	36.35	52.63	51.29	44.72	43.57	41.05	49.84	111.06	112.7	148.51
Aam000227	15.85	9.69	8.05	8.36	10.38	11.52	11.71	14.65	13.23	9.63	13.25	8.85	9.3	10.24	9.92	19.45	18.88	17.63	23.2	19.95	21.6	29.87	18.44	28.75	15.22	21.6	22.65	13.25	18.41	15.58	17.36	20.84	15.17	17.89	13.14	3.49	38.85	31.69	14.09	17.98	21.22	11.6	12.18	12.56
Aam000228	23.76	31.93	32.31	10.01	18.6	21.65	11.94	6.93	35.05	25.6	22.14	21.17	18.07	19.19	27.75	19.32	21.92	27.77	31.68	33.71	25.02	33.46	29.06	36.79	24.22	27.26	27.74	24.76	27.56	29.7	29.96	27.59	25.17	25.24	30.87	20.14	26.49	26.17	21.86	27.2	30.74	43.74	54.6	41.41
Aam000229	64.37	42.4	67.2	75.81	68.1	56.76	85.26	81.74	74.59	89.59	86.41	58.06	45.57	37.65	33.19	44.22	44.42	36.77	29.4	41.2	40.26	47.59	50.68	49.7	78.72	41.35	45.37	69.71	56.21	63.88	48.5	91.38	18.96	20.98	15.05	20.08	19.92	18.9	11.2	10.47	8.06	7.52	9.94	7.59
Aam000230	52.71	51.82	78.25	67.14	71.29	64.43	51.72	76.45	50.6	53.2	60.31	83.36	54.73	70.66	51.09	42.58	45.87	54.73	57.99	55.3	45.75	55.85	54.72	57.92	42.51	28.26	31.78	35.67	36.29	39.26	30.89	45.61	35.96	37.26	34.21	50.22	60.96	80.97	71.92	89.01	80.92	147.24	150.78	95.28
Aam000231	13.98	8.13	11.75	11.19	7.97	7.83	8.1	8.49	5.89	6.22	8.41	5.7	6.59	8.93	4.43	8.15	10.57	10.3	13.18	10.79	9.75	9.12	8.65	10.49	18.91	45.33	45.94	27.6	28.44	17.31	25.41	14	95.92	69.92	46.85	2.42	4.36	2.15	30.76	27.51	41.89	72.91	65.16	61.7
Aam000232	74.72	70.92	90.08	63.74	73	78.87	57.7	33.57	94.16	106.36	76.92	50.13	64.54	45.32	64.33	104.79	112.49	92.4	86.98	99.21	94.42	88.55	91.32	91.91	90.31	134.12	139.43	124.95	122.47	111.45	148.58	102.79	50.18	57.97	55.76	43.99	43.78	44.1	29.07	29.26	28.53	27.31	33.17	36.52
Aam000233	61.25	60.6	58.16	50.71	52.22	44.36	42.79	48.34	41.61	61.72	55.61	66.59	45.29	59.41	54.13	55.47	55.4	73	57.26	59.62	71.92	56.03	54.92	53.59	46.66	37.94	42.22	52.18	52.39	53.51	45.96	52.29	14.64	12.66	9.99	7.67	8.76	5.94	8.27	9.78	6.15	16.98	17.41	18.15
Aam000234	14.01	16.08	12.08	12.73	13.63	13.72	7.87	8.15	9.37	9.23	5.97	24.89	23.15	15.25	21.9	11.71	12.52	7.16	10.67	10.44	7.93	9.06	14.3	10.47	61.28	35.07	33.22	28.59	35.68	38.58	41.16	40.98	77.78	65.3	62.91	44.24	32.81	23.79	68.38	40.81	74.8	44.07	31.04	67.03
Aam000235	9.19	2.3	5.35	2.03	4.69	3.48	0.75	2.06	0.29	0.09	0.52	2.22	3.31	9.25	1.96	5.46	3.18	5.65	8.54	8.08	8.32	3.24	6.61	4.82	3.66	22.08	21.31	6.73	11.08	7.08	12.33	4.03	2.24	1.18	1.13	0.94	0.58	0.92	6.35	4.57	7.43	1.51	1.53	4.45
Aam000236	5.2	9.27	3.42	4.42	5.46	4.68	3.27	3.26	2.27	2.92	1.76	9.09	10.26	7.35	9.91	7.28	8.01	7.95	14.79	10.84	7.62	5.04	6.22	4.85	13.32	22.13	13.81	19.07	16.53	12.48	11.32	10.78	22.69	15.27	18.63	45.32	31.1	33.21	38.96	24.67	32.63	14.43	10.55	13.74
Aam000237	9.05	9.4	8.84	3.81	4.31	7.13	3.68	2.47	9.51	8.39	7.47	3.98	6.14	5.5	8.22	8.55	9.35	10.94	9.37	11.14	9.12	10.97	8.18	11.19	11.51	16.59	16.59	10.69	12.41	12.81	11.42	12.49	17.27	16.45	18.66	19.8	22.63	19.41	14.77	17.8	16.79	16.83	16.31	15.39
Aam000240	465.64	264.44	357.05	535.63	381.95	315.77	439.26	513.12	216.86	272.54	282.84	228.18	186.03	216.81	145.82	161.6	180.6	126.56	193.64	250.31	177.7	257.45	235.82	229.59	135.26	60.35	57.61	75.87	63.88	77.6	86.47	113.25	21.06	19.22	16.18	7.85	19.52	16.91	41.33	68.44	48.73	34.86	40.55	24.12
Aam000246	20.61	16.92	19.4	19.5	19.07	22.23	21.76	17.41	20.36	24.01	18.5	21.07	16.56	14.89	20.91	19.33	19.81	18.32	20.72	17.8	17.06	14.57	21.86	20.71	23.02	18.39	17.8	18.57	21.34	21.84	18.98	17.96	17.03	12.81	13.53	18.93	16.64	15.63	12.62	10.93	11.01	24.09	17.16	17.75
Aam000247	31.96	29.33	32.76	40.63	32.96	30.7	33.27	42.29	25.02	26.1	31.42	35.68	36.08	43.19	35.03	29.31	31.21	30.42	29.03	26.45	28.14	31.64	28.35	30.99	50.51	47.94	46.35	40.13	40.4	41.83	40.5	46.26	48.39	53.84	55.68	58.74	65.86	64.91	47.6	53.96	39.02	44.74	51.62	42.47
Aam000249	10.61	17.78	12.85	14.67	14.08	14.36	10.12	7.71	11.61	14.11	14.36	13.03	11.91	12.94	16.64	8.76	16.57	11.73	13.09	11.6	17.11	12.58	16.02	10.71	14.38	9.34	11.5	9.47	13.73	12.29	8.33	10.47	17.83	24.14	22.84	18.74	20.41	21.2	17.12	19.69	14.41	23.79	21.06	22.97
Aam000250	19.93	20.07	24.54	16.89	21.08	18.6	24.69	17.39	20.7	22.07	21.27	20.03	21.03	27.95	21.9	21.17	23.38	31.32	23.38	22.08	27.06	28.71	27.72	23.79	24.34	28.69	26.8	25.69	24.46	26.98	22.47	24.97	32.5	35.21	34.72	26.12	31.09	31.3	43.61	51.28	46.7	25.09	20.22	21.29
Aam000251	9.94	8.25	11.47	7.68	9.78	12.3	14.34	13.99	9.18	9.78	11.66	7.1	10.07	13.7	10.4	10.57	7.94	10.7	9	8.65	10.32	12.93	9.39	11.43	11.42	11.17	11.48	10.44	9.69	9.3	11.5	10.78	10.94	12.2	12.83	17.18	19.1	21.21	17.95	18.32	13.42	19.79	23.05	23.13
Aam000254	62.2	77.11	72	60.04	76.71	78.04	52.08	51.67	53.65	50.42	64.68	100.66	78.56	88.37	94.05	59.47	68.31	74.27	74.14	57.72	63.18	59.77	66.68	65.58	91.57	114.15	106.88	72.58	74.04	76.08	66.89	95.14	114.75	110.42	120.51	127.54	151.01	150.38	193.02	221.56	190.47	193.88	216.27	190.31
Aam000258	63.45	75.3	87.23	34.85	42.15	56.54	33.78	19.85	94.51	95.48	64.7	23.51	40.68	27.5	52.09	92.45	79.71	68.8	71.66	91.3	92.33	86.99	89.51	96.6	55.18	39.23	38.25	62.33	54.76	59.01	65.66	56.56	13.74	15.11	12.99	6.62	9.21	7.79	7.35	7.87	7.11	5.59	5.93	6.15
Aam000259	20.19	6.8	8.54	15.4	9.11	6.86	10.63	14.79	6.91	7.29	7.58	10.66	6.77	7.13	6.03	3.93	2.49	2.21	4.74	8.59	5.13	10.68	5.79	4.95	14.25	9.89	9.16	7.72	7.59	9.59	7.62	12.34	38.54	38.73	32.41	135.47	44.7	46.66	71.04	37.58	17.42	18.96	4.39	5.51
Aam000260	20.66	54.77	44.03	22.93	36.47	60.75	16.82	12.08	27.03	29.67	14.05	21.7	31.52	18.7	43.17	30.34	41.54	26.03	53.64	29.7	20.29	51.43	47.1	32.24	2.93	2.49	2.3	2.27	3.76	3.07	3.25	3.51	2.1	1.72	1.28	0	0	0	0	0	0	0.1	0	0
Aam000261	5.37	25.65	4.95	7.62	14.03	11.7	5.43	9.58	4.73	5.69	4.5	25.01	10.39	9.58	7.2	3.63	7.05	4.71	19.35	9.78	3.23	8.59	11.29	6.95	17.03	12.64	13.67	15.83	14.83	14.32	12.56	14.63	13.47	11.13	8.43	18.79	13.58	15.96	9.17	12.92	8.27	11.46	10.85	8.93
Aam000262	68.92	64	68.43	55.32	59.74	63.23	43.41	33.78	68.19	67.27	65.23	59.14	65.2	65.79	72.81	61.81	68.39	74.54	63.55	72.36	75.76	64.67	59.7	65.57	82.04	75.25	73.26	62.08	67.7	74.79	67.86	78.45	85.78	88.43	86.7	73.45	78.6	78.64	93.47	88.33	93.04	122.38	129.33	148.74
Aam000263	7.68	7.46	13.55	12.61	7.15	8.89	13.53	7.45	19.91	20.29	17.24	2.69	7.08	6.45	5.23	17.71	12.34	9.6	8.15	11.5	12.63	13.8	13.08	12.01	22.06	10.58	10.24	25.33	19.57	24.75	20.51	24.86	7.98	10.53	6.13	0.22	0	0.3	0	0	0	0	0.19	0.86
Aam000264	13.45	13.88	18.67	19.36	16.33	10.28	21.08	21.8	17.33	22.9	21.45	9.16	22.58	22.85	22.79	17.89	22.75	20.35	15.42	17.91	15.51	14.92	20.6	15.45	16.54	12.16	8.62	15.5	13.92	15.03	13.84	10.46	8.26	11.42	11.48	9.88	9.02	7.15	5.12	4.19	3.62	7.15	5.24	6.18
Aam000265	1.01	6.05	2.04	3.02	4.33	4.74	4.93	3.01	9.51	6.72	5.55	2.38	0.57	0.61	1.43	0.11	0.82	0.11	2.31	2.67	0.51	1.31	2.8	2.1	15.05	5.7	6.44	2.96	3.87	10.82	6.5	19.19	2.13	0.8	1.1	0.1	0.87	0.12	0.42	0.31	1.14	4.62	4.65	4.63
Aam000266	26.39	21.61	20.53	20.61	22.97	18.09	20.25	15.3	21.61	17.52	18.72	18.53	12.7	19.15	14.88	23.19	22.96	24.16	25.25	19.16	22.97	23.16	20.59	23.02	6.07	16.38	10.39	10.25	13.27	10.36	10.21	10.54	5.5	5.86	3.8	4.74	5.03	4.21	4.76	6.13	9.28	6.82	7.29	5.36
Aam000267	61.84	61.78	83.52	116.29	93.86	102.96	210.54	240.1	78.09	80.57	90.31	132.76	98.87	122.6	88.74	60.99	65.15	61.57	54.09	64.72	67.81	57.05	75.16	64.91	40.4	15.32	23.83	28.44	32.43	35.3	36.2	37.26	16.94	18.83	15.42	18.01	17.94	19.92	16.35	19.29	16.96	23.57	29.98	20.74
Aam000268	9.56	5.95	7.75	9.76	7.86	10.82	12.4	8.21	10.63	9.2	11.1	6.6	16.11	14.93	11.2	6.37	8.1	6.52	6.2	7.6	8.56	9.27	8.28	7.05	9.32	8.9	7.59	7.42	7.19	6.59	9.31	7.39	5.37	5.08	7.71	11.91	10.53	13.88	15.89	15.77	11.41	16.08	16.54	16.49
Aam000269	4.09	3.61	4.14	5.05	3.98	3.94	3.6	3.34	4.24	3.88	2.9	7.05	4.39	4.3	5.67	3.63	5.12	3.42	4.54	4.75	4.4	4.61	4.99	5.69	10.08	17.39	16.5	9.51	9.63	9.81	12.8	10.85	13.6	14.23	16.22	11.79	15.16	14.04	8.29	10.75	11.79	8.17	8	9.94
Aam000270	10.3	8.12	8.19	13.34	11.86	9.73	16.97	27.65	9.82	11.54	11.07	21.2	12.9	22.44	13.39	7.78	7.21	6.77	6.67	5.94	5.62	7.41	6.04	6.39	14.12	10.44	9.48	8.46	8.02	11.39	9.53	15.62	15.2	18.83	15.48	12.04	13.42	10.47	15.8	12.98	13.9	14.82	16.03	22.23
Aam000271	42.61	37.06	38.02	45.2	39.38	36.92	42.15	48.9	31.66	35.58	32.59	36.44	28.75	37.55	29.33	31.32	35.57	35.22	35.92	36.06	38.25	44.05	39.95	37.65	72.89	95.29	94.61	57.26	60.41	62.69	72.84	78.13	84.09	97.97	86.27	119.9	100.94	92.1	105.97	79.47	95.06	35.48	32.79	57.45
Aam000272	117.73	102.38	104.78	106.1	111.51	106.93	100.9	116.61	88.29	105.01	97.42	111.37	111.52	126.76	103.06	100.2	102.17	115.52	111.77	97.33	109.67	113.86	101.67	99.54	75.2	87.71	87.03	65.21	81.82	74.54	76.31	79.87	47.33	40.93	36.07	58.7	45.91	43.49	27.96	29.06	23.81	26.05	32.66	31.18
Aam000274	45.56	35.98	48.93	35.64	43.36	47.04	42.25	32.87	51.51	55.25	50.48	29.17	17.99	21.8	22.41	27.27	28.68	31.26	35.11	38.15	36.29	44.85	41.58	45.66	20.32	17.46	17.62	15.88	16.22	18.97	21	26.83	6.78	6.79	6.45	10.95	12.5	9.06	9.27	13.54	11.35	16.49	16.96	20.35
Aam000277	23.13	19.51	15.06	14.38	14.95	20.78	10.38	8.35	16.2	20.29	19.01	27.31	11.95	17.25	13.94	7.16	11.13	12.2	18.11	13.62	11.69	16.26	11.54	15.84	17.43	11.72	14	11.59	13.51	14.42	9.94	15.76	12.61	9.01	10.83	10.75	11.09	15.11	17.36	19.14	17.75	30.88	31.09	29.86
Aam000278	9.05	4.83	4.46	4.99	5.22	6.51	3.68	4.12	9.76	4.59	8.92	13.58	20.25	20.81	23.32	20.3	20.58	13.11	6.8	5.04	6.74	5.69	3.53	5.21	11.51	8.7	9.17	8.97	9.16	10.24	7.58	10.67	11.54	9.64	7.12	20.99	7.41	12.32	18.98	14.18	18.13	17.98	21.46	18.46
Aam000279	57.16	55.94	76.77	39.58	51.75	54.17	58.26	38.48	93.2	92.82	92.14	37.72	42.74	44.67	41.78	51.54	55	55.48	42.73	50.48	55.58	61.57	53.54	65.46	46.62	23.17	19.63	35.3	31.84	39.33	36.12	48.89	9.24	8.55	8.12	4.88	5.61	5.32	4.53	4.69	4.25	4.69	4.81	3.97
Aam000281	13.63	8.53	11.48	7.1	9.31	7.88	8.57	7.32	8.51	7.59	5.18	7.19	6.92	8.5	8.19	8.79	9.67	11.13	11.66	10.7	13.73	9.62	10.03	8.08	7.05	12.64	11.01	8.29	9.13	9.39	8.71	7.17	9.34	10.33	12.55	10.59	14.83	10.51	14.95	14.94	14.91	10.86	13.63	11.14
Aam000282	20.59	22.54	22.77	9.88	15.09	17.61	10.32	6	24.83	21.55	16.44	11.74	17.69	17.5	20.19	21.93	23.28	25.86	21.58	21.88	25.4	24.74	23.71	26.97	17.17	25.76	26.39	21.47	22.42	21.82	21.72	19.17	19.8	20.08	21.46	16.52	19.79	15.15	13.92	15.31	19.51	17.09	19.27	21.61
Aam000284	41.66	25.97	37.11	41.03	32.46	31.24	49.29	53.8	46.48	70.49	79.01	29.37	47.37	58.52	51.62	45.97	40.52	51.49	26.66	33.44	55.54	39.68	27.63	35.5	23.28	3.31	3.02	13.06	13.7	20.26	8.86	25.98	1.74	1.76	0.84	0	0	0	0	0.06	0	0	0	0
Aam000286	13.36	16.03	19.24	10.33	12.71	13.76	10.58	6.69	24.03	22.03	21.37	8.13	12.67	11.35	15.92	20.13	16.05	17.72	15.59	19.01	19.09	19.14	16.59	18.81	16.15	15.91	17.4	15.84	16.86	17.45	18.8	16.89	10.82	11.05	11.23	11.25	12.69	8.78	7.02	6.08	6.44	7.04	6.24	6.75
Aam000287	27.38	37.51	29.62	21.13	30.37	24.74	17.42	17.11	30.78	31.07	28.17	22.59	27.5	23.75	28.9	26.02	28.91	26.11	28.82	33.8	28.02	27.32	30.49	26.92	31.13	25.68	23.61	28.24	32.28	29.12	34.29	29.95	19.87	20.75	17.68	9.99	9.95	11.74	10.58	10.05	12.21	17.22	17.32	15.57
Aam000288	23.7	25.56	24.21	11.99	15.4	24.68	13.09	9.1	31.95	27.22	22.76	16.37	17.14	18.36	26.54	20.79	24.36	24.31	22.64	27.66	26.45	30	27.22	32.91	40.29	46.62	49.97	29.92	34.77	40.9	35.66	43.74	45.47	47.25	50.6	43.63	57.01	46.71	35.9	42.18	34.59	28.06	30.57	28.05
Aam000289	6.43	7.05	6.24	5	6.48	5.16	7.06	5.03	6.21	4.02	6.51	7.96	7.36	6.26	5.78	4.83	6.09	4.82	6.74	4.77	3.98	5.6	6.65	5.54	8.65	9.52	8.89	7.29	8.79	8.2	9.07	7.77	15.49	14.62	14.99	11.91	11.67	9.86	8.64	8.83	9.45	10.98	9.52	8.21
Aam000290	36.23	41.98	49.67	22.53	41.82	45.1	35.44	21.05	57.53	49.01	45.86	34.72	18.81	19.64	18.77	23.7	25.49	24.71	18.05	32.62	25.95	45.31	31.83	39.65	61.26	36.42	34.87	27.89	26.8	48.68	27.43	74.88	32.65	31.25	27.45	16.14	26.77	21.57	27.58	38.17	32.13	29.12	33.83	35.21
Aam000292	19.65	31.28	19.64	11.6	18.39	19.36	9.62	5.82	27.36	21.76	18.95	18.67	16.91	14.12	22.57	23.87	22.8	21.38	25.79	24.17	21.56	18.42	24.62	20.37	32.35	34.27	36.08	35.44	33.24	37.39	28.07	30.98	32.38	36.65	42.29	25.06	33	29.76	32.7	30.55	37.1	30.09	36.58	36.01
Aam000293	6.05	5.45	6.43	3.93	4.51	5.61	4.21	3.7	8.26	7.74	7.55	2.84	5.32	5.22	5.5	6.65	6.54	8.03	6.53	7.06	5.28	5.79	6.2	6.62	9.11	12.13	10.54	9.22	8.3	9.98	9.95	9.16	6.57	6.95	7.21	2.23	4.2	3.22	3.76	4.79	3.71	5.4	6.84	5.83
Aam000294	7.31	8.12	9.36	2.43	5.36	7.84	5	3.56	5.98	5.83	5.1	3.97	9.47	8.29	8.14	7.93	10.54	7.22	9.52	6.53	6.81	8.89	10.87	7.99	11.37	18.21	21.66	11.67	15.95	12.15	12.21	16.28	18.82	22.21	16.22	15.34	26.91	17.1	17.36	26.89	19.85	17.62	20.55	15.63
Aam000295	18.62	21.25	18.7	21.93	19.36	25.36	13.69	16.63	23.36	25.71	21.35	15.94	21.42	16.64	24.41	32.25	25.86	18.7	26.37	27.55	19.44	23.25	27.04	17.64	26.84	17.29	12.79	20.4	18.26	18.57	24.61	22.86	16.62	15.37	14.4	12.7	15.17	15.59	15.15	12.3	16.55	22.25	15.15	18.38
Aam000296	7.05	13.6	8.66	26.65	10.33	9.58	14.9	16.74	19.16	44.66	46.36	17.08	37.37	19.65	17.03	24.45	26.89	19.23	14.55	19.4	20.29	16.15	15.25	17.47	26.45	5.35	5.35	18.39	8.88	11.57	12.33	15.51	4.01	2.54	2.12	0.57	0.05	0.1	0.25	0.12	0.23	0.84	0.56	0.5
Aam000297	42.56	31.23	23.25	12.52	11.71	13.24	6.63	7.69	12.65	19.91	33.77	13.96	19.05	24.29	27.37	52.37	44.88	71.01	83.72	71.51	86.64	63.17	39.1	59.9	9.97	5.08	3.48	6.45	6.17	7.02	6.95	5.83	4.52	5.27	4.49	4.8	4.88	6.06	8.35	3.81	5.6	5.31	5.56	5.11
Aam000305	56.65	27.35	45.73	86.91	41.47	52.14	109.74	108.23	35.91	48.28	52.99	37.71	40.17	39.46	40.82	17.33	17.76	17.87	14.96	22.32	15.97	34.98	27.6	35.45	40.66	10.3	11.47	26.68	17.08	21.62	19.16	36.57	1.92	3.52	1.71	0.62	0.52	1.35	0	0.31	0.46	0	0	0
Aam000307	31.55	17.08	21	20.88	23.88	19.27	18.15	19.38	17.82	24.41	25.85	31.68	21.3	35.25	20.91	16.5	16.07	19.06	20.59	26.24	18.17	27.43	21.38	20.35	26.4	13.44	12.17	14.44	14.5	20.67	13.9	20.55	22.66	21.22	19.41	125.14	78.08	65.19	41.34	43.02	26.96	15.57	14.54	14
Aam000310	22.21	12.9	20.73	13.91	12.44	9.94	13.99	28.55	18.91	11.06	21.3	15.05	31.67	44.71	40.68	42.33	24.65	36.93	18.8	23.87	23.34	22.04	17.48	28.27	18.33	28.82	24.71	18.97	24.03	24.51	24.76	22.78	6.9	4.93	9.44	21.43	14.93	23.6	30.43	29.51	21.16	12.79	17.32	7.64
Aam000312	65.19	42.57	39.68	94.34	129.86	68.83	117.2	126.14	29.74	38.52	33.1	158.89	50.1	54.13	23.58	24.33	24.47	13.3	21.36	34.1	12.7	28.73	26.35	19.16	7.23	2.87	1.89	3.6	2.98	4.95	2.45	5.69	9.47	4.85	3.49	0.8	6.26	4.54	53.75	68.56	38.68	93.07	94.89	63.13
Aam000313	15.92	13.96	13.95	23.49	16.31	13.3	19.18	19.07	10.62	12.76	13.68	15.48	20.99	22.65	16.62	18.48	19.13	21.33	16.95	16.67	15.84	17.48	15.83	13.69	12.99	13.39	12.19	10.91	14.25	12.86	8.91	8.32	15.48	13.22	11.46	16.73	18.11	15.16	12.59	12.7	10.74	12.99	12.23	13.72
Aam000315	3.04	5.35	3.95	1.39	2.13	4.46	2.41	0.97	5.18	7.63	2.84	1.41	2.68	1.48	2.05	2.07	4.41	6.1	2.67	3.41	5.08	4.23	2.48	4.77	6.9	7.91	8.11	4.84	5.19	5.84	8.52	5.59	7.43	7.17	6.55	7.65	8.23	9.68	5.04	7.28	6.49	7.61	7.23	7.7
Aam000316	2.14	8.94	7.12	1.16	4.09	2.52	0.37	2.22	5.28	1.53	0.35	1.52	5.48	4.56	6.34	7.9	8.25	7.51	4.43	8.87	5.88	5.69	6.09	7.39	4.37	6.94	6.53	8.48	7.98	5.59	3.56	2.81	9.34	4.77	6.68	1.61	2.79	2.36	4.67	1.63	3.63	5.17	1.61	1.2
Aam000318	8.85	9.61	8.16	20.93	18.03	20.13	20.45	23.55	8.7	10.3	9.34	24.35	40.96	21.9	20.21	13.18	19.37	9.24	6.3	4.23	7.77	8.52	9.26	9.38	20.98	17.03	20.26	19.66	22.76	15.49	12.27	18.43	35.32	38.31	41.41	232.74	142.69	145.07	58.96	38.51	41.44	78.24	63.07	66.76
Aam000324	1.54	2.7	1	3.11	6.43	4.27	0.39	0.2	0.53	0	1.14	11.86	15.92	3.33	7.01	11.4	8.67	1.54	2.98	1.28	0.53	0.48	0.58	0.9	9.92	29.87	18.28	16.3	12.89	11.51	11.5	1.01	115.37	111.79	87.58	213.58	64.54	94.87	38.6	15.93	29.09	12.32	6.48	15.93
Aam000325	316.31	315.18	344.47	505.75	367.3	338.39	449.73	473.52	394.54	367.94	413.1	314.13	323.42	325.22	310.61	394.47	275.55	335.46	316.79	329.77	366.4	349.6	327.26	331.45	289.53	183.48	168.81	261.62	245.3	251.36	263.19	247.09	54.64	62.13	27.56	5.42	5.19	5.56	4.13	2.46	3.02	4.32	4.06	5.01
Aam000326	10.89	5.88	13.09	12.68	12.54	16.93	9.89	11.31	9.69	9.72	10.4	18.29	7.72	9.94	8.27	6.32	7.48	5.46	6.93	6.4	4.22	9.85	8.83	10.25	6.23	1.02	3.83	1.99	3.93	5.39	2.79	7.71	1.49	0.86	0.41	1.13	2.34	0.46	3.52	4.96	3.41	15.6	23.09	10.33
Aam000340	4.93	3.24	6.41	10.44	8.71	9.68	14.06	12.41	6.66	4.24	5.25	12.71	9.97	13.66	9.91	4.47	5.42	3.26	5.78	4.81	4.38	4.26	4.45	2.78	2.96	3.67	1.11	2.59	1.37	3.69	4.02	3.13	0.99	2.34	2.54	2.18	1.73	3.17	3.69	3.58	2.23	2.59	4.53	5.52
Aam000344	42.31	40.2	39.62	82.26	27.33	40.52	89.67	111.05	33.22	27.47	48.56	32.84	39.54	59.75	38.23	33.17	36.58	48.76	47.17	37.02	50.78	38.82	38.44	40.1	30.21	40.79	50.12	52.72	43	54.59	35.17	39.86	64.09	89.99	90.67	43.92	56.44	52.67	58.12	59.25	70.02	41.17	42.12	40.58
Aam000348	7.64	10.51	3.19	8.53	9.5	12.38	2.35	6.04	3.9	4.32	6.02	23.65	8.97	9.79	6.75	7.26	9.48	6.45	13.19	5.15	2.55	7.24	5.94	3.1	10.85	6.68	6.37	7.15	10.48	6.51	7.9	5.74	7.24	7.78	4.76	2.11	1.93	2.43	4.37	3.35	4.84	5.95	6.75	3.97
Aam000349	101.03	162.44	100.24	139.35	221.34	152.88	183.8	247.03	104.47	95.34	112.99	363.57	250.68	250.3	196.09	91.9	84.37	72.73	123.18	97.43	80	68.84	126.58	65.74	143.64	75.58	72	104.42	85.31	100.48	74.2	82.17	96.43	107.9	114.17	85.86	90.74	116.94	98.48	102.86	98.92	130.33	119.2	115.43
Aam000351	7.26	55.61	4.78	16.18	36.06	22.24	2.94	6.63	4.28	3.97	1.53	76.17	10.81	11.26	14.99	3.77	3.24	4.85	44.41	18.3	4.03	14.42	13.48	5.18	72.61	90.91	93.08	64.11	60.98	60.27	74.68	44.76	234.5	212.57	182.33	216.62	144.51	170.92	189.46	138.28	209.92	117.76	74.05	156.61
Aam000352	1.15	1.15	1.05	0.49	0.42	0.69	0.46	0.24	3.55	1.72	1.51	0.82	0.46	0	2.01	3.13	2.69	0.52	2.64	5.76	1.39	2.4	1.82	3.48	5.52	13.38	15.16	6.32	8.32	4.69	6.09	4.4	7.42	5.14	7.77	4.36	6.32	5.37	4.48	4.25	9.28	3.82	4.82	5.61
Aam000355	13.16	7.69	8.57	11.85	9.66	12.74	14.64	14.8	14.2	15.55	15.79	16.93	11.22	8.51	7.58	13.24	7.49	11.54	9.64	8.38	11.55	12.89	5.51	7.23	16.31	6.66	7.03	8.19	5.93	9.21	5.47	8.17	18.91	10.15	15.66	7.92	4.28	7.84	9.74	9.5	9.48	7.94	4.32	5.53
Aam000357	5.17	3.54	6.33	4.83	4.97	7.13	8.21	8.3	2.39	3.64	2.57	6.76	4.81	4.29	5.34	4.26	4.44	3.3	4.38	4.27	4.52	5.33	3.78	3.98	3.29	1.71	3.44	2.39	3.9	3.03	5.08	3.71	3.08	4.11	3.01	4.25	6.04	5.95	2.86	3.64	4.78	5.6	5.03	4.74
Aam000358	4.27	3.14	7.61	4.11	2.92	5.82	9.02	6.6	6.32	7.48	5.08	6.61	2.99	3.37	4.61	4.72	6.69	5.68	1.12	1.89	2.32	3.33	2.35	5.37	0.86	0.81	0.43	2.16	2.13	3.37	0	2.69	0.44	1.7	1.01	1.66	2.66	1.63	1.37	1.55	1.73	1.32	1.18	0.24
Aam000359	5.06	23.56	3.9	8.69	13.94	15.18	7.37	4.69	4.16	5.91	2.87	9.46	3.84	8.22	5.25	2.47	3.56	2.27	10.08	6.6	2.93	6.07	6.76	3.76	29.33	44.05	44.57	24.98	20.86	21.36	30.04	24.75	24	19.35	14.34	2.06	2.4	1.57	30.93	25.74	22.01	61.25	75.9	54.21
Aam000364	8.22	8.8	8.81	2.18	6.78	7.22	6.23	5.61	5.63	4.93	3.69	3.63	4.48	8.02	4.99	9.79	5.66	3.73	8.37	6.91	4.33	3.78	5.08	5.86	3.55	9.03	11.34	6.39	7.54	7.02	6.61	3.79	2.41	5.93	6.25	1.27	1.51	3.33	3.33	3.04	4.51	1.38	0.72	2.02
Aam000366	103.23	90.28	111.13	82.62	100.2	97.62	79.73	62.31	106.21	92.33	95.37	60.64	89.17	85.02	97.09	101.75	111.22	107.59	89.28	100.26	107.51	104.53	121.31	113.53	53.55	54.16	54.48	56.72	63.27	59.71	66.1	63.32	41.21	40.4	38.08	70.85	64.89	69.76	53.75	58.38	56.68	44.04	40.73	41.34
Aam000372	8.39	9.25	16.31	13.96	12.85	11.19	6.55	10.1	9	8.5	9.16	7.86	11.33	9.04	7.29	14.69	15.15	11.77	11.28	11.22	15.21	13.52	12.63	10.9	7.19	4.48	5.68	7.86	6.66	7.98	6.7	5.59	1.8	2.42	1.49	3.64	1.5	3.51	2.67	0.92	0.68	3.12	2.08	1.69
Aam000373	44.05	42.69	43.01	51.25	44.47	43.16	58.45	74.4	28.28	33.02	34.97	46.14	48.3	61.24	44.36	38.87	41.16	42.85	37.05	36.52	42.98	40.4	40.36	38.99	32.68	40.67	41.51	40.04	37.21	37.35	35.27	35.6	54.68	47.03	51.3	72.96	74.93	79.18	74.36	71.1	65.66	50.31	57.67	52.47
Aam000375	83.22	76.71	86.98	98.32	82.02	104.01	112.53	82	71.74	95.55	83.56	86.11	94.52	84.35	96.47	85.87	79.96	94.06	91.35	92.36	89.78	90.82	97.9	96.41	62.9	67.83	66.92	66.62	62.03	62.21	71.43	64.63	63.63	64.57	58.88	83.13	85.7	94.8	97.14	101.27	95.55	89.47	89.91	87.42
Aam000382	29.64	37.58	32.31	30.26	33.72	31.27	17.93	18.83	38.57	39.8	38.82	29.41	28	28.45	28.41	32.58	30.19	30.51	38.54	37.82	32.14	30.93	36.55	38.19	36.01	19.14	21.02	29.16	30.44	30.94	35.52	30.58	21.9	21.74	17.71	25.5	21.66	23.27	19.52	16.95	21.31	24.44	29.21	19.15
Aam000388	7.36	6.15	9.25	12.7	6.98	9.02	9.74	5.88	10.42	15.03	9.04	7.55	14.12	11.81	16.76	7.61	8.24	7.02	9.27	8.04	4.61	6.4	8.2	8.45	7.71	11.05	11.79	7.9	12.43	7.89	12.38	7.33	15.88	16.67	18.77	30.27	26.31	26.48	23.31	32.43	26.74	69.68	85.54	92.63
Aam000390	6.2	3.78	7.28	7.96	6.47	5.28	6.62	7.33	3.93	3.47	6.61	3.07	4.1	7.37	3.45	4.19	5.52	6.75	4.29	5.19	8.67	6.52	7.34	5.26	3.69	2.26	5.16	4.36	2.85	4.03	3.2	2.77	0.18	0.62	0.55	0.2	1.29	0.89	1.27	1.1	1.13	1.15	0.68	0.95
Aam000395	33.39	25.7	28.77	17.64	18.88	21.17	14.26	18.97	12.42	19.05	16.94	26.72	22.19	29.82	29.1	15.94	18.17	23.2	29.5	16.06	17.41	29.06	18.59	19.78	26.87	32.56	35.68	20.35	20.92	22.24	23.1	27.12	32.19	23.81	26.16	24.21	33.46	21.98	24.83	37.78	21.55	27.99	34.27	18.02
Aam000396	6.92	2.31	2.67	8.3	1.35	6.99	3.16	16.75	1.42	5.28	4.58	13.09	17.3	7.72	9.1	8.5	8.88	1.54	7.95	0.73	3.52	1.94	7.74	5.06	5.38	7.47	4.22	2.61	4.43	3.87	1.28	5.39	3.66	2.37	3.79	0.69	0	0	22.26	13.31	17.18	3.97	0.86	3.44
Aam000400	11.76	10.67	8.1	5.25	4.28	6.04	7.48	2.71	13.65	13.96	11.87	7.16	8.03	5.97	9.4	13.15	12.35	11.23	11.98	16.06	13	12.23	10.69	11.07	29.25	46.27	44.09	35.74	26.67	26.87	34.78	27	41.08	49.35	43.95	47.06	51.07	49.92	40.14	61.96	43.09	43.28	44.95	35.57
Aam000401	13.61	16	12.55	12.13	15.72	17.38	14.76	16.39	12.13	11.6	12.95	13.78	22.33	23.92	14.92	15.64	10.42	13.49	13.63	11.28	13.48	9.76	17.38	12.66	17.04	18.32	19.3	16.1	17.4	19.96	24.96	19.48	28.83	27.03	23.66	29.34	27.05	30.41	26.76	25.93	20.18	25.56	26.86	18.9
Aam000405	3.02	198.38	1.64	8.96	40.17	17.14	1.55	3.52	1.74	2.59	2.25	26.09	7.71	9.29	9.3	0.76	2.38	1.13	122.46	27.01	1.04	12.03	39.36	5.32	5.28	2.75	5.52	5.89	5.44	5.07	5.02	2.31	25.11	23.26	12.25	0.68	0.42	5.39	18.67	19.59	21.08	93.21	106.43	62.1
Aam000406	7.01	7.53	4.34	7.57	4.85	7.08	6.68	2.6	3.24	12.04	10.44	5.33	11.78	9.14	10.87	16.62	9.99	14.55	11.39	11.48	8.71	9.67	8.04	7.07	7.01	6.08	6.41	11.89	11.19	8.41	9.16	6.58	13.69	12.87	13.31	11.3	9.5	15.42	14.03	15.06	14.76	15.02	15.2	13.46
Aam000408	4.56	4.92	5.78	15.92	21.61	31.18	20.88	1.82	66.82	45.19	14.28	10.08	1.79	1.28	2.08	3.88	2.95	3.16	2.18	1.68	0.96	1.18	0.35	3.3	20.25	8.52	4.17	4.05	5.06	9.82	5.25	28.58	8.34	2.88	6.91	0.32	1.96	0.39	25.24	19.18	14.26	289.52	262.31	301.4
Aam000410	5.93	4.36	3.43	3.85	3.83	4	3.65	3.28	7.32	1.7	2.36	1.26	0.81	1.44	1.17	0	0.83	0.79	4.09	1.89	2.54	3.99	1.59	2.61	6.23	5.77	7.6	2.95	1.71	6.42	4.6	6.93	8	8.95	3.51	32.87	11.92	13.49	13.68	9.01	8.84	13.91	8.45	7.98
Aam000411	2.84	3.15	0.53	6.08	5.26	1.49	6.59	5.52	4.15	8.84	4.55	26.15	33.99	17.12	24.32	8.65	10.54	3.83	1.21	3.22	2.95	1.84	2.1	1.38	28.41	26.22	36.81	39.8	41.67	33.84	25.64	29.83	6.32	3.03	1.21	0	0.96	0	38.86	29.48	28.46	11.11	11.58	6.24
Aam000412	1.15	0	0.5	0	0	0	0	0	0	0	0	0	0.59	0.52	2.83	1.73	1.81	2.3	1.19	0.55	0	1.93	1.15	0	2.01	8.37	5.78	2.73	3.84	2.89	7.64	3.02	35.75	15.66	19.23	17.12	10.46	7.13	15.03	4.71	2.92	3.57	4.52	3.22
Aam000413	3.77	5.17	3.79	2.36	4.89	3.81	1.83	2.88	3.67	4.26	5.71	6.97	2.84	2.72	4.5	1.8	3.96	3.38	3.28	2.27	2.91	4.33	3.39	5.04	19.62	18.32	17.25	11.31	11.45	11.11	11.55	17.56	39.41	48.15	51.77	23.48	31.89	23.57	12.61	6.51	7.26	11.29	8.7	12.67
Aam000417	1.64	0.26	0.47	1.22	5.43	1.71	0.29	0.82	0.24	0.68	0.52	3.36	3.24	0.72	0	1.63	0	1.78	3	0.54	0.49	0	0	0.99	0	1.92	0.48	0.18	0.19	0.3	0	0.46	233.53	472.26	480	31.35	29.63	39.35	19.49	13.89	7.24	198.37	143.58	159.92
Aam000418	7.67	6.49	5.77	10.13	6.17	7.18	10.15	10.26	6.98	9.98	11.07	9.18	11.31	12.59	10.77	10.97	10.06	7.96	5.46	8.6	5.46	9.91	6.42	5.7	26.79	24.65	25.78	21.99	18.23	15.3	13.88	21.58	26.49	31.94	28.13	41.44	47.91	51.8	40.19	46.41	25.39	19.92	17.92	12.79
Aam000419	7.89	5.02	4.46	5.55	2.95	3.24	3.95	5.89	5.88	3.5	3.82	10.84	10.27	11.39	11.35	6.94	6.4	9.86	6.23	6.44	4.11	6.73	6.44	10.5	1.96	2.34	3.52	4.94	5.68	2.69	2.09	2.53	5.18	3.63	4.66	34.4	5.59	8.91	11.25	6.5	7.46	21.03	20.5	14.14
Aam000420	32.22	52.33	39.64	39.67	44.18	37.79	33.05	38.59	34.85	38.76	38.81	37.15	49.87	59.64	62.91	32.42	34.51	42	43.06	25.12	36.18	29.21	36.4	24.59	35.5	22.6	30.77	30.77	34.89	37.32	29.23	34.62	46.59	42.46	43.81	34.55	30.53	34.38	39.15	33	36.84	50.5	49.49	56.11
Aam000421	13.31	10.96	11.16	20.21	14.08	10.05	17.21	24.3	8.52	11.83	16.12	9.45	14.3	16.93	19.18	13.11	12.6	10.63	13.91	11.56	11.08	13.6	12.24	8.56	11.82	5.88	7.71	10.43	8.13	7.46	11.11	8.7	4.97	4.88	6.42	8.03	8.33	10.71	6.55	6.25	6.98	4.52	7.29	4.18
Aam000423	25.92	28.25	30.15	34.14	39.18	39.21	48.33	60.42	35.21	30.76	36.56	26.54	27.16	32.16	23.57	29.94	29.37	25.83	23.05	27.17	35.18	28.07	37.47	28.76	24.28	12.15	9.91	16.34	15.92	15.18	21.5	16.11	7.6	6.19	4.82	5.15	2.73	4.72	5.76	3.32	4.62	5.43	2.81	3.2
Aam000424	9.66	7.79	12.33	8.19	8.8	9.28	9.43	6.39	9.5	12.56	11.28	3.91	6.46	7.73	8.24	8.49	7.54	8.14	7.03	7.68	7.75	8.63	7.77	9.13	6.46	6.32	4.99	9.09	6.89	5.83	5.67	7.45	4.15	5.33	3.29	9.66	7.3	10.84	4.3	4.54	3.37	5.87	5.06	3.85
Aam000425	4.38	2.51	2.71	4.05	3.85	2.21	3.85	2.6	6.07	5.91	4.35	4.33	4.8	5.71	5.24	3.46	2.95	3.45	4.53	5.67	4.87	4.2	4.08	3.82	8.2	4.56	3.43	5.94	5.64	7.35	9.87	6.03	6.69	9.96	9.85	6.77	8.72	9.97	4.09	4.84	1.59	3.56	5.62	3.15
Aam000428	21.55	16.23	23.18	29.64	21.46	21.72	20.4	13.91	27.59	29.48	30.78	17.76	17.37	14.91	20.95	20.09	25.3	19.77	20.57	21.7	18.8	20.79	24.9	20.75	25.14	20.12	15.13	18.79	18.57	18.76	27.92	19.84	10.64	10.5	10.96	16.98	17.66	15.02	12.33	16.19	10.94	4.94	7.21	6.4
Aam000432	36.22	35.52	23.99	14.19	26.95	25.17	14.76	14.81	25.95	22.82	19.72	22.93	19.47	25.5	23.91	19.51	23.84	27.28	28.08	22.27	28.08	28.43	26.76	28.95	24.62	31.91	28.12	26.44	26.62	24.87	29.42	20.94	45.75	38.12	46.46	61.41	51.63	57.79	53.83	48.83	50.05	40.46	39	43.15
Aam000433	1.88	12.32	3.73	1.53	3.67	3.28	1.54	1.56	1.8	1.36	4.09	10.11	3.29	6.08	2.17	2.05	2.4	2.23	7.28	3.32	3.5	3.28	2.36	2.83	2.18	3.34	4	3.29	3.05	3.2	5.05	2.1	8.25	6.3	8.11	5.39	8.31	7.26	21.63	15.93	28.3	195.92	260.86	182.79
Aam000434	13.57	12.47	4.91	6.52	8.3	9.9	2.32	5.09	4.53	2.59	3	8.03	8.49	9.29	6.32	11	12.67	9.07	19.5	15.13	9.32	9.81	7.57	8.16	4.95	11.91	9.31	10.49	13.33	8.86	9.4	5.29	13	12.4	11.14	20.09	13.05	10.78	11.27	10.31	9.58	12.87	9.33	15.21
Aam000437	22.11	12.85	21.54	6.39	10.8	16.89	13.97	13.58	16.4	10.4	9.94	6.02	18.75	18.47	20.85	19.39	26.05	18.9	21.12	42.36	26.98	28.44	26.33	44.8	15.16	21.47	16.24	30.78	24.67	20.76	42.7	19.33	0.89	0.46	0.4	3.35	0.94	0.44	0.14	0	0.16	2.46	1.16	1.98
Aam000438	57.83	60.5	46.88	75.61	73.82	55.94	60.91	62.72	49.05	48.97	54.28	90.53	95.77	85.36	72.6	72.88	58.22	43.76	66.89	50.47	36.84	52.88	60.17	43.27	63.54	44.19	57.58	62.89	52.26	62.13	57.04	60.28	61.86	67.48	63.9	50.92	69.03	60.58	72.28	60.57	52.59	95.74	61.58	75.45
Aam000439	10.97	10.16	10.6	5.81	6.01	11.92	6.59	6.23	19.71	15.47	15.21	9.69	7.83	7.37	8.37	7.7	4.78	10.99	5.99	5.93	7.96	8.51	9.97	9.54	15.57	13.07	6.82	10.39	8.96	12.63	12.04	11.24	9.84	8.3	10.19	12.33	12.01	8.42	8.7	8.87	10.52	7.92	9.31	10.67
Aam000440	2.75	3.94	1.36	1.58	2.31	1.44	2.1	0.3	0.86	0.5	1.83	5.16	1.37	2.26	3.19	2.48	3.46	3.81	4.98	3.59	1.75	4.02	2.77	4.95	4.37	4.97	5.17	3.03	2.8	2.91	4.34	3.34	6.84	5.1	11.19	13.26	10.26	9.1	15.91	9.56	13.49	23.22	24.68	28.03
Aam000441	0	7.43	0	0.57	0.7	1.78	0	0.55	0	0.45	0	12.08	1.35	0.72	2.55	4.19	1.94	0	0.54	0.95	0	0.66	0.26	0	25	249.52	246.13	247.4	117.73	48.51	17.98	33.92	62.62	57.98	125.93	0.24	11.78	62.48	357.06	161.97	671.46	28.53	15.86	54.74
Aam000442	28.45	34.11	22.47	17.79	28.95	26.24	18.54	15.3	29.83	20.15	22.18	42.68	29.28	32.67	34.2	26.03	23.62	26.89	28.77	31.97	27.35	27.55	33.06	28.63	29.05	31.47	36.41	27.34	26.93	26.7	31.74	26.55	48.35	45.9	46.39	43.23	46.9	40.87	38.92	39.06	37.53	41.41	35.71	53.29
Aam000443	29.97	39.93	38.86	26.11	28.79	28.89	16.75	13.56	45.09	45.86	54.29	24.54	26.23	27.2	33.52	41.72	40.89	38.38	35.56	40.77	41.05	31.81	35.9	36.65	57.34	31.82	37.12	37.42	34.78	39.8	46.9	44.86	26.75	35.6	42.01	42.57	54.68	54.99	31.62	39.96	40	43.98	43.92	40.63
Aam000445	8.32	15.5	8.76	3.46	8.85	9.52	4.38	6.2	12.19	10.63	4.09	15.57	7.79	6.73	8.78	4.58	4.07	6.94	6.18	7.02	8.13	9.68	6.97	7.84	17.67	14.99	17.35	9.77	13.23	17.15	16.72	19.15	50.67	53.4	56.4	28.52	38.67	23	12.81	16.79	9.85	34.55	48.09	33.39
Aam000446	19.09	11.71	11.29	7.67	7.8	11.63	6.11	7.95	6.65	5.77	9.88	7.48	8.41	11.97	9.62	7.14	9.33	13.85	11.24	13.56	8.29	12.17	9.34	15.94	16.08	23.69	19.94	12.2	20.01	16.62	9.18	18.46	21.76	28.44	20.86	18.57	31.54	28.55	24.81	28.66	27	30.08	28.32	29.82
Aam000449	4.11	4.12	4.68	2.22	2.71	2.85	1.05	1.07	4.04	2.65	0.76	7.92	9.19	3.75	9.12	2.58	5.12	3.34	3.19	5.64	2.82	5.39	5.41	3.38	14.15	16.21	26.78	18.29	17.22	17.67	14.94	19.12	39.07	32.2	22.49	0	0	0	6	6.32	4.96	20.18	21.36	27.61
Aam000455	106.76	99.29	149.46	237.99	196.29	165.49	348.18	485.85	119.6	130.36	104.57	314.68	248.79	257.73	192.34	121.96	134.12	104.61	97.53	115.57	112.18	100.84	110.09	94.38	94.21	44.09	45.02	83.34	71.27	72.96	100.18	78.39	33.91	56.18	47.39	43.19	33.81	48.55	23.24	27.48	33.79	50.06	57.19	56.73
Aam000456	69.39	205.01	56.48	73.94	129.38	160.75	39.28	38.67	39.67	30.66	30.45	326.18	245.14	202.17	332.14	112.72	170.19	134.03	167.32	102.98	58.8	67.68	112.8	75.49	315.4	412.05	410.47	315.2	413.34	349.91	291.02	230.21	685.71	538.42	405.62	239.63	132.67	138.73	797.07	411.82	557.64	1835.96	1730.94	1930.22
Aam000458	5.62	5.85	3.81	2.65	7.08	3.95	2.69	2.97	5.22	4.05	2.44	4.25	4.09	4.27	4.57	6.32	4.51	4.71	5.62	3.23	3.47	4.64	3.79	3.85	3.22	2.35	4.66	3.33	3.99	4.01	1.53	2.19	2.92	2.92	4.72	4.44	5.17	5.51	3.49	3.68	5.77	7.6	6.09	8.14
Aam000461	24.86	26.63	17.56	18.7	19.31	12.06	18.27	15.68	14.88	13.65	15.73	27.5	26.43	38.94	26.69	24.27	27.38	18.56	23.95	24.21	21.2	32.33	29.85	27.53	34.54	45.59	35.24	27.46	26.06	26.6	39.72	30.97	48.98	42.6	36.96	57.01	63.04	58.9	61.62	77.53	57.97	43.11	45.51	36.14
Aam000463	8.31	7.07	5.55	2.51	4.53	4.93	1.49	2.45	5.22	3.07	5.28	2.62	2.49	4.76	7.54	4.16	6.18	4.79	8.59	8.89	5.18	8.92	6.99	11	6.13	19.96	20.48	8.1	11.93	8.59	9.11	9.04	5.17	6.07	6.76	6.46	12.4	6.33	13.85	23.85	14.34	5.24	8.98	7.49
Aam000465	5.12	4.27	2.96	0.92	2.63	3.45	1.31	0.88	4.73	4.03	0.85	1.82	5.23	3.89	5.05	1.72	8.06	2.56	3.97	3.67	2.33	2.86	5.14	5.22	4.1	4.14	10.92	8.1	5.54	6.92	3.54	5.23	8.11	8.33	4.2	6.55	7.61	7.5	7.97	14.38	15.6	2.65	2.87	6.21
Aam000466	0.45	0.54	0.3	0.19	0.1	0.48	0	0	1.03	0.17	0.14	1.73	0.42	0.65	0.81	0.27	0.35	0.21	0.52	0.52	0.62	0.26	0.68	0.24	0.72	0.68	2.25	1.54	2.08	1.24	1.02	0.96	28.05	16.09	21.01	18.65	14.11	5.52	23.63	18.85	22.45	14.45	11.43	25.73
Aam000467	26.62	14.89	13.01	14.42	13.78	13.49	15.27	13.18	6.72	7.91	9.11	12.87	28.42	34.54	32.75	16.17	16.9	16.64	17.63	14.47	25.64	16.38	22.06	8.75	9.82	8.61	11.76	14.76	13.6	9.41	10.02	6.75	27.66	23.16	22.94	44.5	35.06	33.15	36.03	41.03	31.28	38.99	43.78	31.83
Aam000469	9.51	4.33	5.25	0.93	1.14	3.06	1.33	1.35	4	3.34	3.86	0.92	2.65	1.18	2.13	4.35	2.27	3.03	2.68	4.54	4.36	6.17	3.04	6.92	3.4	8.4	6.73	2.93	7.8	2.66	3.6	4.17	5.66	6.22	6.39	8.2	7.24	4.76	2.83	6.31	5.27	7.16	6.32	3.88
Aam000472	5.73	10.12	6.54	3.33	5.27	10.57	2.46	3.91	10.62	9.86	8.33	7.82	8.46	5.02	14.54	5.62	11.69	8.37	8.53	12.59	8.8	8.46	7.24	10	11.03	12.55	15.77	10.81	12.14	10.78	10.87	12.26	15.8	17.19	21.3	11.88	14.44	18.54	18.11	19.83	16.58	18.57	21.76	18.73
Aam000473	10.43	12.42	10.47	6.69	8.61	5.93	5.69	12.86	4.22	8.68	7.12	11.45	15.68	16.08	11.58	6.89	7.53	5.88	9.78	8.41	5.67	5.48	9.49	9.82	6.28	1.58	3.58	7.52	5.88	6.39	2.71	4.57	4.65	8.38	10.27	5.6	13.83	15.78	8.53	14.27	10.61	8.1	11.74	11.69
Aam000474	144.93	123.62	130.83	83.94	106.33	109.72	84.98	78.53	130.3	120.49	119.78	98.01	103.84	106.61	101.88	121.19	111.92	135.74	120.23	106.16	118.84	134.11	121.59	129.57	113.47	181.11	170.35	117.57	120.3	115.98	124.82	143.73	169.93	154.38	164.28	227.3	264.14	258.3	241.85	274.49	239.94	167.65	184.1	186.14
Aam000476	1.56	1.1	0.63	0.47	0.51	0.4	1.06	0.15	4.53	8.19	4.09	0.31	1.03	0.39	0.82	1.85	1.57	1.01	1.93	2.26	1.66	1.73	0.58	2.77	6.13	4.15	10.23	4.2	5.4	6.37	5.47	7.66	6.88	5.33	4.86	7.32	7.34	7.99	6.59	9.12	8.8	6.76	5.75	4.84
Aam000478	0	7.69	0	0.55	1.12	1.03	0	0	0.47	0.44	0.25	10.57	1.56	0.93	2.76	3.83	1.82	0	1.05	0.73	0	0.21	0.25	0.24	40.03	223.1	261.27	275.56	129.66	46.98	16.17	40.14	52.79	65.3	158.93	0	13.9	88.22	441.49	255.47	956.59	1.33	0.57	11.13
Aam000480	0	0	0	0	0.53	0	0	0.21	0	0	0	0.43	0.21	0	0.2	0.2	0	0	0	0	0	0	0	0.19	73.93	112.64	96.99	154.63	119.03	73.71	42.39	92.35	252.55	296.58	237.97	1.09	2.69	0.44	1.69	1.65	0.41	13.5	3.61	6.3
Aam000481	145.66	148.97	179.47	224.62	141.3	137.43	185.16	172.94	179.12	184.23	194.76	91.77	129.71	126.85	117.85	155.81	151.81	143.75	137.19	151.44	172.29	162.64	164.11	163.01	192.75	125.05	115.83	166.64	146.74	170.21	181.31	142.94	35.48	45.81	25.6	9.07	9.48	9.64	7.38	8.73	7.01	8.48	10.1	7.32
Aam000484	0.46	0.46	2.09	2.32	1.89	1.86	1.04	1.64	0.43	0	0.75	6.54	29.57	6.45	17.67	2.93	0.65	0.89	0.16	0.6	0.14	0	0	0	30	1.97	1.17	5.26	6.55	10.52	1.2	4.63	17.21	35.3	28.82	136.9	9.26	15.86	37.51	4.12	11.67	23.86	5.28	15.13
Aam000485	3.78	11.23	4.46	4.57	8.25	5.14	3.8	2.43	5.23	3.37	4.52	9.88	2.64	5.61	3.49	6	7.01	7.39	10.01	7.83	8.47	7.5	6.65	4.42	15.06	23.3	21.8	9.91	11.88	11.07	14.22	16.81	18.65	15.7	15.28	19.42	17.71	13.88	10.95	9.12	10.74	17.62	15.64	15.2
Aam000486	6.43	4.91	5.41	5.36	4.89	2.45	3.3	6.04	2.21	3.4	2.7	7.16	5.76	6.27	6.75	6.34	3.53	5.58	6.85	3.44	3.85	4.63	4.3	3.81	5.23	6.96	5.63	6.36	5.88	4.56	3.39	4.53	9.56	10.68	10.4	22.17	15.1	13.53	13.52	6.98	6.96	14.4	11.25	9.45
Aam000487	45.29	36.17	36.79	25.16	28.46	34.93	24.68	16.83	44.19	43.79	39.23	24.54	44.56	33.74	52.41	39.04	40.81	40.8	42.18	42.27	43.76	42.01	37.15	44.15	45.45	44.18	43.72	44.93	49.68	52.69	48.15	53.44	49.73	43.17	43.51	40.38	39.44	38.6	31.88	29.3	37.15	37.63	40.98	40.24
Aam000488	5.32	5.94	6.09	14.66	6.58	9.94	6.8	10.67	5.01	7.16	10.67	6.42	10.71	10.21	8.84	10.79	14.59	11.04	8.06	6.2	9.18	6	6.26	6.03	7.82	11.06	8.58	6.1	6.48	8.94	8.56	8.08	9.83	7.35	7.84	14.13	10.72	11.94	8.7	7.76	7.61	7.06	6.26	6.28
Aam000490	23.13	25.04	20.66	9.31	14.84	17.97	7.99	5.97	23.59	22.89	12.48	17.43	28.63	24.81	38.68	33.4	41.41	38.71	28.04	33.1	34.49	27.33	23.7	27.9	25.84	35.79	38.49	38.83	43.85	53.87	36.86	29.1	40.86	40.59	39.02	25.37	31.31	28.42	33.01	37.2	44.93	28.43	32.65	35.74
Aam000491	1.12	1.58	1.13	1.41	1.8	1.32	1.05	0.87	1.12	1.52	0.83	1.78	3.33	0.68	3.12	0.94	1.17	0.28	0.48	0.89	1.87	0.94	2.15	1.84	12.53	21.47	20.34	13.7	11.27	8.85	16.55	9.62	13.27	11.57	8.06	4.45	6.02	8.18	14.34	15.43	13.33	73.32	94.47	58.05
Aam000492	26.18	27.25	28.54	19.74	24.46	25.51	16.16	16.94	28.35	24.79	21.95	20.02	23.63	25.14	29.27	26.07	25.59	27.46	22.89	23.99	30.54	28.42	32.08	30.33	36.86	56.02	52.95	39.43	37.78	38.75	35.13	38.63	57.25	54.05	61.54	54.75	64.46	65.67	40.87	40.55	42.53	28.24	27.2	25.87
Aam000493	19.95	23.75	17.71	11.73	18.26	18.2	9.74	9.56	18.87	17.23	15.86	24.44	22.97	21.95	22.82	11.78	13.72	14.69	19.16	14.22	13.17	17.56	15.12	16.58	21.28	20.98	20.96	16.04	18.16	20.3	15.31	23.55	38.99	34.53	33.29	32.33	31.78	34.31	27.93	27.35	28.13	30.04	31.7	34.7
Aam000494	6.02	12.11	4.58	9.24	5.48	5.67	7.44	7.12	8.58	7.76	5.57	6.86	3.37	1.98	2.25	3.22	3.12	3.19	7.5	4.45	3.59	3.6	4.47	3.03	6.53	6.33	4.89	4.97	5.09	4.88	5.37	5.8	12.32	13.36	10.43	6.47	2.67	1.99	4.43	2.84	3.02	7.36	4.45	7.42
Aam000495	8.88	12.93	6.85	11.29	9.71	8.56	10.42	16.69	4.18	7.45	3.65	20.49	7.74	9.88	9.06	4.61	5	3.08	9.83	6.69	5.47	6.02	7.35	7.38	7.33	12.77	9.35	9.05	9.57	7.94	10.18	8.57	7.95	5.29	3.64	0.1	0.82	0.47	8.37	8.73	10.16	8.14	5.85	7.47
Aam000496	46.47	26.92	32.99	33.3	29.82	24.08	27.69	39.71	24.29	25.45	34.42	18.9	26.76	35.68	27.01	45.79	46.7	49.71	48.51	44.74	55.29	57.93	44.07	44.5	17.55	21.28	17.63	22.57	20.46	18.69	23.81	16.34	10.38	11.49	7.37	2.97	5.45	4.19	8	10.93	9.1	7.3	6.05	6.22
Aam000497	122.75	171.18	186.94	60.51	88.37	117.26	74.86	43.8	236.26	244.78	212.66	56.15	80.21	69.89	112.79	117.28	117.48	137.87	124.95	152.11	165.44	172.01	141.25	202.16	94.3	59.75	59.24	99.1	99.73	102.52	122.63	116.75	15.59	17.86	15.68	8.26	7.98	7.86	9.53	9.44	13.26	21.37	22.63	20.47
Aam000498	86.72	79	89.83	75.65	77.01	98.67	66.49	58.33	93.89	95.15	70.63	65.09	82.45	68.99	79.74	84.79	95.72	74.46	80.61	75.64	78.33	95.1	96.63	86.85	51.49	73.46	72.66	46.42	56.85	57.08	61.34	75.28	28.13	22.42	21.33	31.98	35.48	32.2	32.06	33.83	28.93	43.9	50.97	46.64
Aam000499	10.5	5.29	7.12	23.09	9.24	9.48	19.71	24.05	10.34	11.85	12.03	9.39	5.08	3.4	5.57	7	4.7	5.79	3.86	3.8	5.52	8.03	6.36	6.08	12.98	8.38	6.85	9.25	6.86	9.38	7.61	11.63	4.9	4.75	5.21	0.81	3.72	2.11	6.55	7.56	8.07	1.54	0.95	1.2
Aam000500	2.17	3	1.11	0.47	0.31	0.74	1.11	0	1.84	0.99	1.17	0	0	0.97	3.14	1.76	2.13	1.04	3.15	1.18	3.27	0.96	0.88	2.07	2.64	7.87	5.95	3.39	2.65	4.27	4.82	4	10.39	9.74	10.41	7.65	7.41	6.97	4.7	4.2	4.19	6.52	4.55	6.22
Aam000501	80.66	95.67	84.62	52.83	86.04	82.84	33.13	26.29	49.8	44.38	41.04	39.4	55.89	49.68	72.55	86.06	96.88	91.47	111.26	109.16	67.45	101.06	96.11	88.37	5.51	1.2	1.36	3.65	4.24	5.9	8	3.66	6.65	3.27	3.41	35.47	29.46	41.56	12.76	16.32	14.89	98.38	100.12	84.91
Aam000503	35.68	35.71	29.83	26.41	33.38	33.7	22.1	14.33	29.2	27.76	22	33.6	34.03	26.59	33.74	31.67	30.92	31.97	38.28	33.88	31.1	30.51	33.48	28.14	43.41	47.33	47.78	41.72	46.5	43.58	42.77	43.75	52.83	52.63	51.42	40.12	50.14	50.79	62.6	60.04	72.88	81.27	76.39	102.5
Aam000504	42.95	42.3	54.08	58.49	42.6	43.88	50.73	45.52	49.46	49.18	47.63	27.29	41.12	41.63	36.67	52.77	42.1	45.41	39.9	38.53	48.12	46.57	53.18	48.7	34.64	36.19	38.02	45.2	41.93	36.79	47.8	32.94	9.93	15.73	11.88	7.42	8.4	6.54	11.93	9.41	9.33	8.43	8.17	9.41
Aam000505	4.19	6.47	3.39	3.42	5.33	5.26	1.63	0.76	2.56	1.8	1.4	4.88	6.08	5.68	7.99	5.81	6.65	6.01	9.25	8.22	4.51	6.22	7.38	6.66	8.56	18.97	21.59	14.86	18.33	9.6	15.15	6.74	17.02	15.19	15.43	19.93	15.85	17.05	28.56	18.41	29.33	45.31	48.24	55.29
Aam000506	7.43	13.28	6.9	9.54	12.58	8.52	7.05	2.79	10.1	9.28	6.78	6.75	14.99	11.14	9.98	17.97	11.63	7.68	6.94	6.52	4.38	4.48	7.7	4.5	35.12	88.26	86.33	50	40.75	30.61	37.59	25.75	140.22	100.51	82.9	6.2	14.12	7.11	28.89	29.17	36.36	13.5	10.84	14.13
Aam000507	14.09	16.73	13.8	7.38	13.39	15.76	8.25	6.19	11.24	9.78	10.04	20.38	8.15	11	6.91	9.68	11.21	12.6	13.68	14.31	12.34	13.81	13.44	13.05	9.79	11.99	13.53	6.96	9.58	9.13	10.21	11.29	7.67	6.25	6.12	10.08	11.82	9.83	16.68	21.59	15.16	18.77	21.46	19.08
Aam000508	7.84	8.22	9.23	6.03	6.47	5.85	5.18	3.39	8.21	9.62	8.36	4.46	10.68	9.93	11	14.61	14.24	19.32	13.27	11.95	15.83	11.39	11.96	9.99	10.45	11.04	11.55	17.7	16.3	14.33	15.71	7.59	12.51	13.22	12.3	8.41	11.5	12.74	5.79	7.51	7.12	9.03	7.61	6.9
Aam000510	12.03	7.44	9.08	2.83	7.82	6.91	3.46	1.91	9.55	8.28	6.55	8.2	9.71	7.23	10.35	5.18	5.31	7.55	11.24	5.73	8.19	5.25	3.96	5.07	11.51	8.1	11.17	11.64	13.43	12.66	13.77	11.78	22.61	14.74	19.93	17.9	18.52	19.26	15.64	17.33	24.71	28.28	38	40.8
Aam000511	21.59	34.65	24.08	11.3	23.52	18.93	8.81	8.48	23.96	20.08	19.18	23.06	17.91	14.15	21.49	18.74	22.76	20.97	25.11	26.97	22.68	19.84	27.85	21.29	22.78	14.01	19.75	22.01	21.18	24.63	21.43	19.67	21.52	20.37	22.81	15.99	18.46	20.72	17.98	18.01	22.16	28.65	30.76	27.98
Aam000512	6.1	5.2	5.15	5.76	6.96	12.52	5.38	3.89	9.25	8.05	19.18	20.31	4.37	5.85	7.95	5.42	4.16	4.36	7.86	4.15	5.15	3.69	3.82	7.62	105.8	42	32.6	20.64	34.45	44.85	33.94	28.37	44.3	36.19	42.76	41.61	40.64	31.55	26.05	28.09	25.54	60.27	61.18	57.01
Aam000513	8.47	8.86	9.06	3.85	9.17	5.3	5.06	6.99	9	5.64	6.06	2.95	8.85	9.3	8.56	6.7	7.35	3.25	5.84	7.95	7.58	8.87	7.95	7.24	11.8	19.24	17.18	8.3	10.88	5.65	8.35	8.89	12.8	16.78	12.49	16.03	17.45	12.86	18.17	12.59	18.15	13.31	11.65	15.17
Aam000514	38.42	41.24	45.17	39.42	43.67	42.4	37.99	37.24	42.36	40.18	38.68	44.85	37.95	43.63	36.68	42.49	39.42	38.85	37.21	34.25	35.39	37.39	39.87	35.72	43.9	35.77	36.2	39.89	39.62	43.93	36.29	43.43	49.16	54.26	52.19	41.38	41.64	42.46	47.35	43.79	43.12	51.38	47.28	51.88
Aam000516	3.49	4.17	5.64	3.56	3.15	0.54	2.25	2.69	4.01	3.77	4.16	3.53	1.79	3.05	1.28	3.57	2.64	3	2.81	5.02	2.25	5.8	5.3	4.4	3.67	5	4.23	5.34	3.68	4.74	5.84	4.27	6.34	3.86	7.2	8.13	4.35	6.26	5.75	5.81	5.99	6.63	2.23	0
Aam000517	32.07	33.66	32.91	24.64	35.99	36.02	31.67	31.19	33.73	26.61	25.62	40.55	42.65	38.56	39.36	34.78	35.29	28	35.8	32.66	28.59	34.12	35.48	31.7	40.92	56.38	53.96	37.15	40.34	40.6	41.75	40.39	69.33	69.22	70.52	56.3	56.27	60.16	60.7	60.54	60.82	57.7	59.91	69.08
Aam000518	14.06	10.55	19.83	9.48	14.5	17.07	13.41	7.34	15.56	17.64	21.09	11.71	13.89	12.12	14.49	12.68	15.67	15.21	13.4	16.87	18.24	14.28	16.24	15.94	15.5	18.56	10.58	15.34	12.21	16.59	15.07	13.56	11.6	17.01	14.54	12.08	11.14	11.45	10.84	9.98	8.75	12.97	13	9.78
Aam000519	124.54	114.73	128.33	87.64	111.01	114.1	79.46	77.54	112.21	118.39	119.36	96.38	104.08	108.54	109.11	113.82	112.37	127.18	110.93	104.96	121.3	133.96	121.74	127.62	131.35	167.84	168.13	118.56	122.59	126.16	125.21	146.57	158.03	151.67	164.67	213.67	248.69	244.13	229.07	254.75	221.16	180.01	184.55	178.81
Aam000520	11.3	12.03	10.51	7.01	8.19	7.92	5.99	3.98	9.3	10.08	8.8	9.15	10.95	10.96	11.79	10.98	10.27	12.84	13.14	12.34	12.82	13.21	10.96	10.28	8.75	16.81	14.84	10.6	11.11	11.04	9.17	9.28	21.28	16.39	17.88	23.97	27.39	20.51	18.13	20.69	16.32	12.97	13.68	12.6
Aam000521	2.11	4.28	1.28	6.62	2.6	2.77	3.53	3.08	2.76	14.05	9.13	2.44	9.54	5.41	5.82	6.75	5.97	2.44	2.8	5.78	3.42	4.73	4.69	4.03	13.05	3.21	2.42	4.06	1.44	2.98	5.74	5.36	3.49	2.53	2.98	1.41	1.32	3.94	5.67	5.94	5.06	12.83	13.45	4.15
Aam000522	5.17	4.75	5.38	3.67	3.61	3.27	2.88	2.57	4.58	4.63	3.26	3.9	7.44	5.95	6.65	9.22	10.41	8.1	4.35	6.23	7.85	5.25	5.14	6.34	8.16	9.03	10.85	12.47	11.12	11.55	10.21	6.85	6.41	7.37	6.9	3.5	3.31	2.73	3.88	5.01	3.78	16.67	16.85	19.32
Aam000523	100.19	63.4	75.29	55.84	56.8	68.28	88.8	72.98	100	109.99	110.64	131.79	77.58	102.07	104.48	44.32	55.85	64.16	50.28	54.65	51.01	81.43	59.91	74.78	68.14	21.77	26.43	23.41	36.1	55.11	32.56	87.19	19.46	15.1	20.04	36.62	36.51	57.77	53.25	42.75	48.62	39.16	40.49	36.61
Aam000524	10.48	8.5	11.35	4.95	5.14	6.11	4.19	2.4	6.33	8.85	6.62	2.8	5.5	3.06	4.2	8.2	9.45	7.48	6.21	7.26	9.48	11.22	9.2	9.43	5.73	5.16	7.62	8.36	9.68	5.31	7.88	5.6	3.18	3.1	3.34	3.21	2.49	2.14	1.31	2.03	3.28	0.44	0.51	1.9
Aam000525	5.44	4.14	2.91	3.78	4.22	7.81	8.91	4.99	21.08	25.31	25.12	3.24	2.11	1.48	4.56	3.02	2.26	1.12	2.13	3.21	2.17	3.14	1.63	4.06	24.21	9.8	7.66	4.76	5.03	14.82	8.11	24.87	5.56	4.95	4.92	2.75	2.95	4.66	5.11	5.27	5.71	3.55	4.63	5.02
Aam000526	8.36	8.23	7.01	4.69	5.01	4.09	5.97	3.67	7.35	6.11	6.42	7.15	4.83	6.05	6.76	4.39	6.77	5.72	8.47	6.34	5.33	6.38	6.32	5.46	12.73	12.76	13.77	8.01	11.21	11.9	11.32	14.17	14.27	17.06	15.28	11	16.15	15.95	11.08	13.16	12.14	13.26	16.33	10.97
Aam000528	14.76	14.51	10.1	7.05	14.25	11.76	10.49	11.2	12.34	10.97	5.36	18.43	16.84	18.14	21.85	8.28	14.01	11.95	11.45	11.66	13.26	11.68	12.25	14.69	6.21	8.96	11.95	11.56	10.24	11.44	7.55	8.46	11.81	16.93	12.02	7.43	9.51	13.43	13.53	9.06	17.89	23.2	21.71	27.99
Aam000530	0.93	2.79	1.12	0	0.76	1.74	1.33	0	1.29	0	0.92	1.38	10.44	9.84	6.41	3.74	4.07	0.93	2.4	1.23	1.18	0.39	0.87	0.81	5.28	5.63	7.22	8.19	9.64	4.67	10.75	1.89	34.21	37.69	33.35	20.53	10.88	5.1	11.27	2.96	11.32	12.48	2.61	5.2
Aam000534	17.58	16.16	11.45	7.92	12.04	15.79	11.03	8.62	28.01	12.59	7.76	17.16	8.5	16.05	13.5	13.27	20	13.22	11.12	12.13	12.52	13.12	13.24	13.33	9.4	18.98	17.43	10.61	13.39	12.3	8.93	14.12	20.33	18.58	13.47	28.23	12.54	15.58	12.32	8.01	14.89	10.11	14.83	12.59
Aam000535	31.5	43.79	81.89	52.81	41.94	54.35	76.88	46.53	42.24	64.08	62.62	35.91	37.97	34.68	32.71	18.56	14.99	34.89	16.69	26.66	24.3	45.17	45.88	55.14	13.69	2.81	4.07	5.4	5.66	11.21	5.85	9.67	1.45	1.12	0.66	9.36	8.06	9.61	3.64	2.82	3.27	1.74	1.19	1.16
Aam000537	58.7	60.8	67.77	79.82	62.86	65.11	84.64	92.34	58.48	65.19	64.37	56.63	56.8	64.44	56.65	39.28	50.79	51.2	45.59	40.79	46.87	55.84	53.42	52.02	28.92	26.2	24.83	21.81	25.5	27.89	30.75	34.61	16.14	11.82	10.6	10.97	12.14	14.35	11.95	12.24	10.73	14.93	18.96	14.57
Aam000538	1.15	1.26	0.8	0.87	1.61	1.85	1.29	1.31	0.85	0.89	0.34	2.07	0.59	1.57	0.68	0.69	0.36	0.23	0.59	0.77	0.31	0.67	0.23	0.97	15.03	20.87	20.97	10.73	10.25	12.31	11.05	15.56	97.69	77.51	70.96	260.24	120.98	100.18	134.27	99.21	96.54	33.19	36.21	62.13
Aam000540	0	37.44	0.4	228.01	812.84	499.95	1.88	1.9	4.98	1.28	40.5	2331.14	172.45	137.29	114.25	276.54	3.61	3.33	183.6	131.71	0.94	3.75	13.46	2.05	86.52	85.7	82.38	344.14	181.13	74.09	144.43	71.79	464.22	271.12	173.96	0	3.07	1.01	0.54	0.1	0.23	0	0	0.13
Aam000541	193.99	187.94	229.11	169.62	184.61	174.95	152.38	199.44	227.92	228.18	177.17	164.73	216.99	173.4	213.51	240.11	206.15	190.14	160	175.25	199.28	191.7	210.6	191.57	373.5	507.27	475.11	346.02	316.78	342.6	333.43	412.55	144.81	175.99	162.25	185.1	172.08	202.72	162.46	125.55	166.2	61.13	59.93	113.19
Aam000542	13.29	9.34	12.33	15.18	15.46	16.2	21.95	18.7	12.01	9.84	9.4	19.51	14.69	18.82	15.97	9.68	9.78	11.63	12.8	8.75	11.19	10.13	12.88	12.22	9.75	15.21	16.49	12.13	12.78	11.03	10.41	11.37	19.43	14.92	15.64	17.1	15.51	15.96	17.99	20.6	19.25	18.64	15.97	22.93
Aam000544	61.85	69.94	83.78	92.29	89.58	92.7	99.78	75.19	56.63	69.41	58.35	124.4	87.17	106.06	83.34	66.29	70.21	74.33	81.03	67.72	61.47	59.66	82.58	69.65	104.97	65.59	78.41	96.77	80.93	83.93	85.88	63.03	87.41	91.34	107.19	71.64	65.59	93.95	85.24	103.67	85.79	125.51	98.86	95.99
Aam000545	5.17	6.69	2.37	5.14	4.3	4.98	1.46	0.76	3.26	5.16	4.97	3.94	10.56	10.43	10.25	8.71	6.36	4.59	4.84	6.59	4.67	2.68	3.98	3.33	6.35	6.94	10.92	8.44	8.19	10.83	11.74	7.69	15.88	19.81	21.53	19.95	17.39	14.64	29.62	15.45	31.87	26.04	27.03	40.1
Aam000546	1.08	0.2	1.51	0.94	0.25	1.56	0.23	0.56	0	0.92	0.26	1.43	0.37	1.04	0.53	1.33	1.3	2.3	1.08	1.3	2.81	0.76	1.11	0.99	4.36	10.16	5.69	5.3	5.6	4.91	7.78	4.6	7.46	5.15	6.66	3.29	5.6	7.36	15.25	15.93	14.77	25.74	32.89	37.29
Aam000547	20.4	10.27	11.56	16.06	12.45	9.63	15.47	23.3	10.71	7.4	12.32	14.95	19.19	30.51	19.52	13.2	14.21	16.23	15.37	12.34	12.86	15.75	13.07	12.06	10.76	14.94	14.26	10.5	12.5	9.64	12.95	11.41	11.58	13.28	12.31	6.94	10.75	10.6	11.4	13.17	13.75	22.8	24.79	21.48
Aam000548	32.32	19.65	22.58	41.78	21.46	22.8	33.34	45.2	22.11	32.72	34.34	18.32	29.59	31.68	23.75	30.43	26.61	28.04	24.34	20.59	30.27	36.07	24.26	27.3	30.77	36.78	34.8	41.91	35.27	29.58	40.81	26.08	10.99	9.67	6.59	12.52	6.58	6.49	5.51	2.04	2.11	2.8	5.74	6.79
Aam000549	15.86	12.83	20.32	21.38	16.51	16.48	17.25	17.35	17.16	20.67	15.24	18.49	7.49	12.18	8.54	13.5	7.67	16.27	17.1	14.49	24.3	17.94	19.42	14.59	1.89	0.29	0	1.78	1.38	1.65	0.91	2.15	0	0	0	0	0	0	0	0	0	0	0	0
Aam000551	102.44	123.09	162.72	202.31	153.74	146.72	158.83	208.92	171.41	161.31	173.67	104.83	130.25	116.65	103.76	143.58	132.44	114.12	91.9	110.94	133.09	124.14	136.76	124.49	162.93	86.23	85.17	130.56	105.1	127.15	142.48	122.53	19.82	34.09	19.25	8.3	8.65	9.41	9.77	10.68	7.6	10.44	9.12	11.61
Aam000553	20.09	18.59	17.95	11.4	13.55	16.89	10.3	10.03	27.54	26.87	26.84	16.58	19.79	15.06	18.34	20.42	21.11	17.17	17.31	16.88	15.31	17.19	21.44	17.32	35.26	31.22	25.95	35.45	24.3	29.13	32.61	35.45	29.06	28.93	30.52	23.2	33.43	31.64	23.27	26.51	25.7	25.48	24.65	30.04
Aam000554	10.11	11.58	14.43	13.37	13.15	13.07	15.94	18.58	11.68	12.89	12.79	14.45	11.97	16.61	12.6	10.55	14.42	13.39	12.59	12.84	13.05	12.32	10.51	11.2	10.46	5.83	8.73	10.23	9.27	9.95	8.24	8.86	6.68	7.05	7.45	6.01	6.09	7.67	3.82	5.44	3.54	5.23	5.7	6.03
Aam000557	10.64	12.62	10.66	11.32	9.24	9.02	10.36	9.68	12.9	11.82	8.11	6.19	7.22	10.83	6.19	13.83	8.57	8.99	12.37	8.19	8.74	9.79	10.61	12.11	9.35	13.64	9.4	10.67	9.95	9.85	12.64	12.94	8.33	10.51	9.02	7.76	10.31	8.95	11.01	11.99	5.04	8.45	12.75	11.55
Aam000558	24.06	27.14	20.34	20.02	27.18	20.79	20.97	19.56	18.89	17.95	19.02	28.15	23.81	31.08	19.37	17.84	19.45	24.27	25.39	19.21	18.56	23.66	25.11	17.58	18.28	29.61	28.69	17.73	20.33	23.4	21.85	18.17	38.6	36.95	30.55	41.61	46.65	37.79	30.92	35.93	25.43	32.59	27.07	25.19
Aam000559	1.22	1.55	0.65	0.81	0.65	0.96	2.72	3.39	1.1	1.58	0.52	5.18	4.81	2.61	1.15	1.41	1.72	1.72	1.1	0.89	0.21	1.14	2.63	1.39	4.46	12.96	8.39	5.07	6.89	3.33	6.37	5.65	3.58	3.26	2.19	0	0	0.16	1.7	2.77	1.54	7.42	6.69	7.29
Aam000561	12.43	11.82	17.93	9.1	9.28	11.14	10.54	7.67	17.11	18.22	14.82	6.07	6.29	4.47	6.23	14.01	10.75	9.53	10.2	11.46	16.7	12.79	12.46	11.91	9.8	11.44	9.61	12.17	13.37	13.29	12.77	13.39	2.6	3.55	2.14	1.59	1.16	1.04	0.85	0	0.72	0.67	0.55	0.67
Aam000564	9.48	15.68	13.34	16.52	19.74	16.01	19.77	22.05	10.93	11.26	9.83	36.78	17.91	19.6	16.11	8.5	11.3	8.13	16.29	14.16	9.28	11	18.83	8.71	11.75	7.45	9.39	11.28	8.82	8.33	10.55	9.11	10.84	13.53	10.95	12.17	10.41	13.57	11.04	11.9	12.67	20.9	17.12	15.04
Aam000565	0.94	0.94	1.36	0.68	0.83	0.32	0.97	1.96	1.74	0.81	1.87	0.33	1.61	1.72	0.62	2.84	2.64	2.52	0.97	1.2	1.15	1.06	2.84	1.77	3.02	9.16	4.89	3.84	3.63	4.57	7.31	6.06	3.36	6.78	8.66	6.81	11.22	6.57	1.47	3.44	2.87	0.33	0.71	0.7
Aam000566	8.57	8.52	7.91	8.87	6.74	8.41	7.65	9.04	6.77	8.71	7.03	6.87	11.03	8.1	8.46	11.9	10.82	11.68	8.91	7.33	11.26	10.11	8.04	10.88	5.13	8.26	7.33	10.2	8.94	8.73	10.49	8.03	1.53	3	1.58	1.29	1.13	0.55	0.22	0	0.26	0	0.68	0
Aam000568	1.46	2.44	0.61	1.04	1.38	2.29	0.5	0	0.84	0	0	0.97	1.08	0.67	2.02	1.2	1.03	0.66	1.28	0.3	0.61	1	2.24	0.55	4.31	1.74	2.86	3.43	3.04	3.24	2.15	6.67	6.47	8.07	5.48	6.48	4.58	4.73	14.53	11.03	13.19	10.31	7.04	12.54
Aam000569	2.56	2.88	2.91	3.28	2.67	2.1	4.43	2.99	2.07	2.47	2.7	4.08	7.85	9.34	9.78	5.14	4.7	5.12	4.3	3.21	2.34	4.16	3.21	3.61	4.89	4.66	3.8	4.12	2.65	4.2	8.5	4.76	7.79	8.21	5.66	5.48	6.24	6.5	3.73	6.99	7.31	7.77	7.73	10.21
Aam000570	23.25	16.7	24.95	39.77	42.65	45.98	31.29	36.01	21.61	12.85	15.39	29.02	31.72	39.78	35.99	20.92	25.65	25.33	15.51	18.47	19.45	17.98	15.24	17.39	17.83	34.9	26.99	24.23	27.07	19.96	24.18	17.99	101.13	148.06	170.45	53.75	63.77	40.85	43.15	41.56	26.17	104.06	75.32	80.99
Aam000572	147.73	130.44	151.59	157.48	135.59	109.24	209.38	194.11	129.32	124.06	128.09	111.03	154.11	171.17	138.06	128.18	128.51	132.43	120.14	121.94	147.26	141.61	138.15	152.36	144.06	159.39	165.79	132.98	129.75	147.23	125.47	158.47	124.53	137.02	133.28	89.85	104.1	131.23	177.19	178.9	194.06	133.26	141.41	123.5
Aam000573	3.61	5.56	5.93	2.6	5.22	5.43	4.18	5.25	4.74	3.75	8.05	5.28	1.37	5.77	4.57	5.51	5.4	4.86	2.53	3.39	4	4.22	7.02	4.93	0	8.32	6.44	4.34	3.91	4.51	3.93	5.41	9.82	8.46	9.48	10.65	11.25	11.29	9.73	6.18	9.91	9.45	14.37	7.74
Aam000574	9.83	12.05	6.35	9.99	15.59	9.98	11.57	11.81	9.22	9.81	7.55	18	16.06	17.2	13.41	10.81	10.38	8.17	13.67	11.11	8.04	9.62	15.45	12.34	24.98	21.27	19.37	22.09	20.99	20.29	23.95	18.38	42.94	45.54	38.57	31.74	26.14	31.72	29.96	31.36	21.1	50.1	34.66	39.5
Aam000575	47.49	24.54	32.6	28.45	42.49	36.37	21.98	37.19	29.59	23.46	33.39	33.26	17.87	28.48	19.02	21.05	20.69	30.91	36.75	26.56	29.52	42.47	31.6	33.47	30.28	37.04	45.4	36.24	39.63	28.66	33.36	31.05	34.07	27.48	33.66	86.59	90.3	98.02	84.54	118.63	69.58	51.05	49.96	54.84
Aam000576	11.98	17.32	6.84	10.67	15.02	12.46	9.16	4.56	8.38	12.02	8.36	31.56	5.93	8.24	8.87	6.62	7.86	7.44	15.29	10.13	8.34	10.73	14.83	9.61	11.74	10.3	9.86	8.67	11.75	9.85	11.56	12.56	6.9	8.52	9.03	7.58	6.87	7.73	6.72	7.9	5.38	5.27	6.86	6.02
Aam000577	185.72	125.69	125.3	101.45	75.84	110.34	83.03	67.37	42.93	44.54	49.99	42.35	73.14	106.61	84.77	82.37	89.53	79.41	83.56	74.59	49.61	76.19	85.83	81.49	8.17	20.68	16.41	40.76	29.35	16.04	21.15	10.15	35.77	33.85	26.39	19.29	65.69	89.08	51.95	69.96	50.26	27.18	36.46	29.04
Aam000578	1.77	1.27	2.64	1.64	4.24	2.05	0.78	2.37	4.45	3.27	1.51	2.43	3.63	2.08	2.25	2.29	1.86	1.78	1.31	1.45	0.93	2.13	2.54	1.43	5.77	3.69	3.94	3.27	2.56	3.55	1.69	5.55	6.93	7.82	7.49	6.64	6.51	7.25	4.5	7.85	5.67	7.08	5.13	7.1
Aam000580	9.02	8.23	8.68	5.21	4.51	5.69	4.3	2.95	4.34	5.37	4.96	7.39	8.41	6.99	13.58	8.22	9.85	13.47	10.89	7.61	10.25	6.07	10.35	8.88	4.74	9.09	12.53	6.92	8.03	7.93	8.44	2.63	3.92	8.04	7.07	7.74	6.96	6.45	7.48	5.78	4.37	7.05	8.23	3.89
Aam000581	72.22	63.03	25.65	33.69	37.71	35.21	21.39	27.47	15.65	16.84	23.01	97.1	58.63	86.09	58.54	42.71	54.38	45.86	102.78	49.5	37.94	60.57	50.96	47.09	16.59	34.28	32.64	19.21	34.8	19.35	21.51	14.85	36.19	23.58	18.52	176.01	33.08	40.48	107.2	47.24	32.15	112.26	72.62	60.47
Aam000584	13.7	9.91	12.08	10.44	16.98	18.11	16.2	20.17	14.24	8.01	7.52	11.34	13.49	21.09	8.43	11.51	6.54	14.47	8.37	8.32	7.87	8.44	12.64	10.37	8.5	14.26	10.29	6.88	7.15	9.57	5.85	4.81	14.09	12.14	17.02	28.47	27.72	37.35	13.53	20.54	20.85	15.86	12.53	18.78
Aam000585	26.42	37.97	31.13	33.07	36.06	38.77	23.84	16.81	28.17	33.15	25.65	51.37	28.75	30.78	29.2	37.14	43.08	55.12	42.31	40.85	33.58	28.33	30.14	31.47	51.85	49.29	51.09	43.59	43.47	50.36	38.31	56.45	55.87	45.21	41.9	49.47	43.2	35.69	39.16	39.39	38.83	54.98	51.91	57.78
Aam000587	45.04	51.81	70.01	63.44	61.49	56.52	65.19	63.17	70.36	65.68	55.95	36.11	57.57	45.62	47.24	64.84	57.44	50.16	42.89	44.6	54.88	48.96	64.26	47.54	63.89	38.94	36.51	61.56	53.37	53.99	55.78	44.91	16.84	23.55	17.7	10.37	9.1	10.25	11.82	8.68	9.83	8.22	7.54	8.22
Aam000588	22.42	22.39	14.35	12.65	14.44	12.68	7.93	5.13	16.33	21.55	18.92	9.26	22.04	15.14	20.84	19.94	20.32	16.53	27.17	17.68	19.93	21.78	22.06	21.29	24.13	34.27	28.39	27.74	28	24.16	32.55	23.5	41.43	37.7	31.95	26.45	38.84	26.83	31.63	42.9	35.15	38.06	31.59	28.88
Aam000590	114.57	45.3	66.33	33.41	45.38	55.76	29.16	24.97	25.82	30.63	32.71	19.43	55.27	46.45	66.42	127.66	114.42	172.42	126.68	98.82	122.81	97.59	60.3	72.36	15.68	75.45	88.34	86.59	97.68	73.37	42.96	21.15	25.4	27.34	22.19	3.39	8.8	9.59	22.62	38.77	23.1	56.83	77.42	59.01
Aam000591	6	6.45	8.63	7.84	6.02	8.3	10.49	8.26	5.39	7.34	6.51	8.35	8.5	7.92	7.31	3.87	6.47	4.26	5.23	5.55	7.18	6.44	6.19	7.55	13.42	9.71	13.61	8.27	8.3	10.89	6.38	10.03	10.48	8.9	8.19	9.06	12.44	11.57	10.81	14.26	9.17	8.62	8.06	6.81
Aam000594	81.35	77.63	84.41	70.21	72.14	86.82	74.12	48.82	83.65	92.13	94.38	78.04	86.36	73.53	86.83	85.49	71.97	85.19	79.66	88.76	80.77	74.51	88.39	83.53	80.64	62.44	71.58	76.27	74.11	84.54	73.73	81.71	81.09	86.39	91.68	82.16	105.78	103.89	88.79	90.8	96.69	101.58	100.53	103.61
Aam000595	38.07	36.14	44.04	34.11	39.36	39.84	46.02	51.24	38.76	34.83	34.74	34.3	48.98	51.01	47.32	37.07	38.43	40.3	29.7	32.9	39.38	38.78	36.84	43.11	49.16	56.03	60.88	48.31	43.91	46.99	47.97	55.57	35.55	37	42.02	51.4	65.19	67.59	45.84	58.58	43.84	25.54	33.83	29.12
Aam000596	87.63	180.44	53.9	157.94	420.09	256.29	50.84	72.24	50.83	53.65	78.07	484.19	175.49	232.43	191.93	151.15	155.26	114.08	406.25	218.79	59.21	120.44	161.77	67.58	47.04	93.83	91.87	67.1	76.6	48.96	52.06	48.01	138	95.52	93.15	53.94	54.13	44.73	60.11	64.21	63.47	35.56	41.34	44.81
Aam000597	34.55	12.65	11.77	16.8	16.89	24.66	13.13	26.74	16.68	20.42	29.75	31.6	7.04	11.31	12.11	4.72	5.83	10.14	16.17	16.4	17.79	12.53	6.34	7.69	10.99	10.34	10.42	7.01	13.39	11.29	9.23	17.4	11.96	8.61	10.41	42.24	17.07	18.93	18.68	12.14	9.68	20.59	18.13	16.01
Aam000601	15.42	16.32	20.23	17.59	16.07	17.32	22.42	13.06	17.23	22.26	18.5	15.63	15.4	14.98	16.8	14.15	15.8	15.58	12.63	14.85	14.57	16.88	14.98	18.23	13.49	9.89	8.58	9.38	10.23	12.57	14.36	11.89	3.96	3.93	2.55	4.34	4.27	4.07	1.96	2.59	1.63	1.02	1.66	1.52
Aam000602	0.87	3.5	0	1.89	1.15	1.32	0.9	0.45	8.89	10.89	6.95	0.47	1.79	0.8	0.86	1.76	2.75	0.88	4.97	3.76	1.6	3.67	1.32	4.53	9.56	6.37	8.4	5.34	4.73	7.83	11.63	9.19	8.84	4.49	5.16	7.5	3.9	8.17	9.4	6.77	12	9.04	6.88	6.86
Aam000603	6.26	10.61	5.09	9.67	9.01	7.16	5.24	6.79	4.42	3.9	2.12	11.75	6.84	11.4	9.64	5.95	5.31	4.33	11.27	5.96	5.43	8.41	7.22	4.01	9.71	12.33	7.33	8.38	10.92	7.55	6.85	8.75	10.01	14.16	12.39	7.63	7.75	10.08	9.9	10.28	9.17	19.67	28.83	24.56
Aam000604	2.95	5.58	5.84	4.31	5.62	5.37	7.44	1.96	6.62	4.75	2.87	2.9	3.41	2.23	2.72	4.93	5.5	3.51	3.08	4.7	4.93	4.5	5.56	4.3	5.06	4.32	4.9	5.24	4.46	6.71	4.65	5.08	9.29	7.93	6.97	10.32	14.85	12.61	7.11	5.28	2.52	1.9	6.41	4.95
Aam000605	10.37	14.52	10.08	8.31	10.93	10.62	5.43	5.25	10.86	15.8	12.07	13.79	9.09	9.57	11.02	8.09	11.13	8.46	9.4	8.95	8.59	9.38	10.38	10.59	11.98	12.1	11.01	9.01	9.62	11.81	9.65	14.12	12.74	15.21	16.57	11.7	17.4	17.17	11.45	15.42	12.95	15.57	22.23	19.88
Aam000606	9.44	39.2	9.74	18.64	22.63	15.84	10.63	10.43	12.97	15	8.27	14.24	14.11	25.15	26.61	14.03	21.04	22.11	19.03	18.27	11.47	18.43	20.33	14.31	28.43	44.44	42.99	57.53	56.79	37.26	35.59	33.32	23.08	12.55	7.47	7.46	6.49	7.33	19.61	15.26	22.77	8.08	11.09	8.34
Aam000608	6.02	9.78	6.83	3.72	6.07	5.66	3.67	3.73	7.92	6.62	3.11	6.55	5.19	5.13	7.14	6.33	5.46	3.07	6.59	7.79	6.21	4.84	5.74	6.49	5.25	5.87	9.23	6.2	8.21	9.13	8	4.41	10.17	7.98	8.07	7.1	7.22	4.83	6.93	4.24	7.01	8.55	6.45	10.28
Aam000614	78.95	70.68	74.64	53.7	64.49	70.3	53.86	49.46	54.37	68.49	71.14	81.13	66.1	81.76	64.54	59.93	67.69	77.07	70.97	63.85	64.84	83.87	69.84	72.53	67.88	73.63	78.78	62.27	65.32	69.66	55.41	73.68	105.49	87.5	84	102.52	107.21	116.82	128.03	136.32	112.86	125.6	135.13	115
Aam000616	30.09	34.59	31.87	28.36	31.78	31.18	26.37	24.83	37.97	32.58	42.78	30.81	30.89	36.15	34.19	26.88	37.53	32.77	30.95	34.15	31.56	32.06	32.54	31.37	45.42	23.38	29.96	31.68	28.21	33.84	33.9	27.3	21.63	31.73	25.53	21.71	28.91	34.38	33.78	32.8	32.6	30.83	37.13	34.54
Aam000617	29.18	34.21	32.91	22.83	32.85	27.66	21.12	16.19	34.92	33.87	32.27	28.2	31.77	32.9	31.47	36.48	35.59	34.52	33.77	33.26	34.11	30.21	42.31	33.06	50.66	44.8	39.22	52.24	44.62	52	49.71	38.62	40.1	41.59	45.16	38.51	49.79	45.79	37.26	39.37	35.4	34.68	28.5	32.09
Aam000618	8.8	10.99	8.62	3.72	6	9.33	5.81	4.23	6.98	2.48	3.78	2.88	8.44	10.49	10.26	16.79	19.11	20.88	20.26	29.16	28.15	20.41	12.42	23.59	12.22	55.25	58.2	34.59	39.01	25.94	43.9	13.04	23.49	27.11	27.7	18.86	21.78	20.1	16.25	20.26	25.67	45.48	66.06	39.31
Aam000621	6.74	5.25	3.77	7.86	3.47	2.33	4.28	4.69	1	4.58	2.45	2.32	6.45	3.31	5.7	5.31	4.82	3.54	2.31	3.23	1.94	3.1	2.18	1.57	3.76	2.56	4.74	3.61	5.3	4.24	6.09	2.07	7.36	8.64	5.75	9.03	7.84	9.79	6.94	7.25	4.49	7.74	6.41	4.19
Aam000622	3.66	4.58	8.73	1.48	5.23	5.08	3.75	2.85	6.76	5.89	8.17	4.38	14.96	5.84	9.92	5.06	7.2	4.58	2.36	5.68	5.02	4.22	5.05	4.3	17.19	3.33	4.6	7.13	9.56	12.79	9.88	7.61	9.24	19.73	16.2	6.6	8.67	5.53	6.83	6.66	11.15	8.04	6.68	9.73
Aam000625	5.22	6.27	5.96	3.45	4.62	3.73	4.7	2.96	8.6	8.57	5.29	5.24	4.44	4.94	5.11	7.6	7.26	6.97	7.11	6.18	7.44	7.05	7.01	7.36	8.95	13.81	12.88	9.93	10.07	9.92	10.93	10.39	13.27	13.17	14.4	14.54	17.95	14.72	11.88	13.04	13.12	9.1	9.37	11.15
Aam000638	11.93	9.66	8.76	7.93	11.31	11.12	3.3	1.9	19.94	15.76	13.67	12.21	10.33	9.63	21.28	11.54	17.34	23.9	12.34	17.53	17.22	15.79	11.51	16.41	11.64	26.74	20.99	17.75	18.86	17.72	17.54	18.49	19.64	22.64	23.04	33.97	20.99	30.78	24.86	34.7	24.71	46.51	56.75	40.6
Aam000645	7.18	9.29	5.93	5.26	4.54	5.39	3.75	5.23	2.63	5.72	6.56	8.51	11.5	17.46	14.01	22.38	18.13	27.23	19.42	17.77	19.74	12.6	12.16	14.56	2.84	1.97	1.64	3.38	3.76	3.02	2.6	1.22	3.38	2.14	2.8	4.87	2.13	3.44	3.52	2.27	2.65	4.68	3.91	2.66
Aam000653	3.46	3.47	1.5	2.8	2.67	3.06	4	4.94	5.6	1.86	4.29	2.3	3.1	2.76	2.56	1.74	1.82	3.47	0.45	1.24	1.58	1.45	2.17	2.85	4.16	6.3	3.17	2.93	3.74	2.9	1.44	2.65	5.14	5.34	8.94	7.42	8.21	10.46	6.06	9.85	11.87	11.18	15.08	15.02
Aam000657	55.81	55.89	48.29	81.42	58.52	52.39	44.31	41.53	42.13	71.71	70.01	63.75	75.87	60.28	68.55	53.55	56.91	42.21	57.83	49.99	47.03	47.96	46.94	40.5	78.41	49.5	44.46	59.03	47.13	54.17	50.66	58.84	62.93	66.44	66.01	63.39	61.36	67.99	56.07	62.68	55.58	111.79	106.35	81.85
Aam000659	6.29	6.17	6.8	7.74	8.04	5.73	3.68	2.56	8.75	13.85	14.95	2.83	17.27	18.51	15.52	16.61	10.55	13.81	13.19	12.54	7.82	14.37	9.13	6.81	17.22	9.86	5.81	14.77	8.98	10.65	9.23	8.96	18.31	17.68	14.83	29.59	29.61	22.54	23.7	22.52	11.31	14.39	14.65	9.35
Aam000667	48.19	64.1	6.31	35.05	38.97	45.62	23.65	60.72	1.96	3.65	5.72	77.44	4.96	13.01	7.18	3.35	7	1.82	45.15	16.22	4.72	10.69	7.61	7.7	5.3	7.36	5.82	5.55	16.62	1.19	2.02	4.25	15.86	7.79	4.18	3.01	3.05	0.67	22.95	7.46	7.7	58.01	30.34	26.49
Aam000668	24.57	13.26	12.03	22.8	49.78	42.64	9.38	8.83	16.46	7.58	10.17	66.56	38.35	36.96	23	37.39	32.74	14.36	27.21	21.06	12.26	21.03	16.29	14.53	13.78	19.51	16	24.16	23.06	14.02	16.24	8.56	6.37	3.24	2.64	7.54	4.75	2.08	3.68	4.88	11.05	10.59	14.7	3.88
Aam000674	2.59	1.63	3.38	0.7	0.86	1.31	1.66	0.67	0.3	1.39	2.9	2.76	3.65	2.66	1.92	6.2	3.06	4.87	1.34	2.48	3.27	1.63	1.63	2.44	3.69	5.51	4.45	3.3	7.49	5.63	5.39	4.55	5.01	4.67	3.83	5.86	4.34	7.85	7.27	4.73	5.6	7.72	13.86	8.72
Aam000675	4.82	1.76	4.18	3.79	3.09	4.43	3.45	1.97	4.05	2.89	3.63	4.98	5.53	7.2	4.32	5	3.68	5.27	2.12	3.35	3.88	3.56	2.35	1.65	5.49	7.45	7.35	5.65	3.9	5.15	6.8	4.86	6.43	6.31	5.03	21.24	19.73	27.79	21.98	22.63	17.67	13.9	15.77	3.6
Aam000677	2.28	0.75	7.14	3.45	3.04	7.52	8.74	7.13	2.72	5.53	2.99	2.14	2.34	5.89	3.09	5.29	1.27	2.95	2.44	5.83	3.04	4.97	4.34	3.41	4.65	6.74	8.74	4.92	2.56	6.14	6.07	6.18	11.31	11.59	9.07	5.12	7.46	8.09	9.85	11.08	7.57	14.31	12.6	11.11
Aam000678	18.41	13.28	18.13	18.54	15.23	14.93	16.47	19.11	12.36	13.89	16.19	13.49	12.41	13.94	9.77	10.1	15.14	12.09	15.11	14.39	13.7	15.69	12.54	17.06	11.27	6.7	8.76	10.85	9.53	12.1	11.1	12.91	4.31	3.73	5.91	11.71	12.92	12.49	10.23	12.71	9.68	10.58	14.55	8.13
Aam000680	1.23	3.15	1.09	1.88	1.29	1.9	1	1.64	0.61	1.18	0.97	4.1	0.78	0.59	2.08	0.62	0.23	0.97	1.07	0.93	0.69	1.21	0.75	0.51	1.61	0.93	1.36	1.63	1.05	1.72	3.52	1.66	11.28	11.48	11.48	58.84	30.43	21.03	13.17	9.84	8.65	12.2	15.16	5.76
Aam000683	28.22	25.74	28.47	18.87	24.16	24.84	19.16	14.19	31.92	31.88	30.87	23.96	23.29	25.68	23.54	25.26	23.9	23.54	28.55	22.69	25.18	27.71	23.69	26.52	25.15	17.17	19.64	22.44	25.16	24.82	25.67	25.87	15.64	17.21	16.22	14.65	16.07	17.09	11.42	13.46	12.2	17.37	17.25	16.83
Aam000684	1.98	0.22	1.33	0.71	0.48	4.1	0.34	0	0.2	0	0	0	0.11	0.3	0	0.99	0.12	3.52	0.91	2.31	0.3	0.65	0	5.58	8.64	14.4	13.66	8.34	9.27	6.45	3.29	8.56	24.02	1.81	3.13	3.47	8.82	5.07	27.8	13.31	26.22	107.77	93.59	91.02
Aam000685	6.88	3.6	6.06	3.17	6	5.55	5.69	12.94	3.53	5.22	7.98	5.68	6.04	5.64	4.25	2.14	3.99	4.42	4.16	3.43	2.85	4.38	3.21	6.36	2.46	0.66	1.32	0.69	1.77	2.28	3.1	1.95	1.03	1.08	0.34	1.1	2.82	2.6	3.29	3.85	1.25	1.5	1.68	2.42
Aam000687	15.93	10.39	9.33	9.43	8.13	9.2	8.44	10.63	7.6	10.21	11.55	19.39	13.33	17.9	12.73	8.52	10.49	13.31	12.43	9.79	8.92	9.66	10.92	9.76	7.3	14.75	11.34	7.72	8.94	8.42	8.62	6.54	20.45	15.21	11.7	19.3	15.81	19.61	22.22	23.17	15.68	21.59	16.64	18.99
Aam000691	5.59	8.15	4.56	4.76	5.97	4.79	3.13	3.87	4.86	4.37	4.37	7.94	5.55	5.26	5.18	3.75	2.67	4.75	5.08	2.75	4.81	4.27	4.08	4.31	9.64	6.17	6.2	6.44	6.11	7.68	5.92	6.98	7.25	6.27	6.67	5.51	4.73	5.78	4.28	5.25	4.13	7.01	8.39	6.64
Aam000692	5.96	2.69	3.74	3.51	3.5	3.08	4.87	2.83	2.66	1.88	2.75	1.07	3.45	6.47	2.14	2.24	1.81	2.87	4.32	4.03	1.87	6.67	2.91	3.48	3.35	6.28	4.78	4.18	2.68	2.61	2.65	2.27	10.36	4.7	6.43	24.24	23.68	26.22	17.66	19.89	15.85	11.28	11.23	10.87
Aam000693	14.42	10.65	15.29	21.99	14.3	18.18	24.78	30.96	13.48	13.95	14.85	18.1	12.97	16.98	12.74	10.46	12.12	12.32	11.39	8.78	12.51	13.32	11.2	10.65	11.15	9.41	10.21	9.38	9.69	10.41	10.35	10.18	10.83	9.13	10.61	8.91	8.98	8.93	8.44	7.47	6.71	8.25	6.83	8.68
Aam000696	30.23	48.97	37.29	30.4	33.21	33.34	25.21	16.99	43.77	37.29	35.77	24.11	44.51	41.17	46.61	50.28	48.88	51.56	46.86	43.06	40.07	41.04	39.23	39.48	19.59	17.83	20.49	21.01	24.44	25.23	23.06	20.34	8.72	8.15	6.85	6.88	9.32	6.26	5.82	6.57	5.71	8.14	9.07	6.79
Aam000700	19.46	21.53	24.54	27.78	22.15	21.7	19.42	24.02	23.27	26.35	28.81	15.64	29.5	27.66	25.37	28.63	21.02	20.06	23.36	22.98	21.36	22.66	23.96	17.11	27.79	13.83	12.6	17.45	20.66	21.69	23.82	18.18	13.98	15.67	9.76	6.63	6.15	10.7	6.35	4.18	4.11	8.17	8.26	4.32
Aam000702	44.45	41.45	55.49	41.32	54.1	54.6	37.11	38.74	52.31	50.86	49.77	55.9	49	46.72	51.13	54.62	54.16	59.47	52.04	50.99	48.61	48.64	46.95	49.97	60.22	53.15	53.35	58.72	58.82	60.73	53.15	60.93	32.42	37.87	41.57	27.68	32.1	35.7	35.19	42.5	39.36	46.15	49.22	45.81
Aam000703	14.96	4.84	3.19	6.19	2.71	7.47	7.31	2.11	3.18	8.17	4.29	1.17	14.57	6.88	8.14	9.38	18.9	4.83	3.5	4.23	3.19	4.68	9.63	4.46	1.84	1.22	0.56	0.75	1.54	1.74	2.23	1.93	1.6	0.52	0.39	0	0.19	0	0	0.46	0.34	3.3	3.59	2.52
Aam000704	7.53	7.07	10.21	12.71	10.11	10.74	22.7	17.78	8.96	8.57	8.69	12.22	16.85	14.01	13.65	6.82	7.81	8.39	7.11	6.65	7.41	8.06	7.37	7.35	9.96	5.03	5.34	7.22	7.2	9.22	6.42	8.41	6.15	6.68	5.28	7.9	8.82	9.21	6.51	5.75	5.45	6.33	6.56	7.49
Aam000706	21.13	13.8	12.54	11.26	12.79	15.35	13.05	10.75	10.86	8.62	9.97	11.19	7.73	9.34	7.17	15.2	17.77	20.44	14.8	14.7	20.05	15.46	13.05	14.51	4.29	7.78	8.4	6.88	11.52	7.12	12.24	3.85	4.44	4.23	3.15	3.08	2.35	1.76	4	3.14	4.18	6.23	4	5.27
Aam000707	6.93	5.64	5.33	2.76	4.16	5.41	2.1	2.04	4.84	5.04	5.67	4.69	3.54	3.99	4.89	5.11	4.55	6.35	6.27	6.17	6.24	5.98	4.74	6.82	8.82	9.27	11.13	7.56	7.67	9.63	8.9	8.73	15.12	18.25	19.03	12.94	16.52	14.16	11.18	13.49	11.36	11.61	9.56	10.72
Aam000709	36.39	29.39	40.14	51.25	43.57	48.31	74.55	79.24	31.9	28.15	41.3	65.33	49.51	61.17	45.19	35.22	26.74	27.82	34.25	32.57	34.77	29.48	29.52	30.25	32.49	17.75	20.97	29.73	25.36	26.78	20.43	28.81	21.14	27.44	34.4	30.33	32.03	37.34	30.31	30.53	28.69	25.62	29.67	22.59
Aam000710	7.24	6.7	2.26	5.82	5.39	6.94	3.05	2.7	8.07	9.89	4.98	3.56	4.18	2.71	4.95	6.72	6.82	6.14	7.49	5.14	8.33	5.92	5.59	3.67	7.47	7.21	6.79	7.18	6.69	8.1	6.79	6.02	9.49	7.63	7.31	4.02	3.94	3.27	4.68	2.71	4.53	8.45	9.19	6.65
Aam000711	14.74	12.73	16.43	20.2	18.14	14.28	23.12	26.61	11.63	12.15	10.83	18.75	20.47	23.19	17.02	12.78	12.58	13.21	9.29	11.67	9.44	13.58	14.19	14.32	16.25	22.12	19.08	13.34	13.83	16.43	13.55	18.69	27.07	27.96	29.84	29.65	34.9	32.55	36.16	37.57	32.51	27.76	25.74	24.57
Aam000712	2.72	5.04	3.92	7.2	4.59	4.33	10.39	7.46	3.5	3.13	6.66	1.48	2.97	2.19	3.7	3.52	1.49	2.65	1.32	3.3	2.84	3.94	3.92	3.42	9.75	3.87	6.33	5.49	4.53	3.76	6.57	8.66	17.12	23.15	19.81	7.89	5.97	5.5	3.26	0.81	1.05	2.17	0.86	1.75
Aam000713	19.56	14.39	15.28	11.95	17.19	20.72	9.76	11.19	12.34	12.78	10.77	20.72	21.95	21.26	19.23	9.33	9.36	10.29	14.81	15.31	12.22	13.58	12.24	14.04	13.52	16.97	15.99	11.35	13.38	14.66	12.06	15.49	21.77	18.37	22.55	46.06	38.2	35.95	39.55	48.68	39.53	27.58	32.76	33.79
Aam000714	1.21	2.52	0.84	2.24	1.65	2.35	2.26	1.21	1.32	2.47	1.9	6.85	8.3	4.23	5.59	3.51	4.14	0.76	4.2	6.63	2.46	2.33	3.59	1.88	6.86	5.97	4.85	7.09	9.25	5.57	7.14	4.1	0.95	0.61	0.29	1.64	0.55	1.38	6.67	4.59	6.2	18.97	33.01	38.99
Aam000715	47.41	42.39	64.53	71.05	50.41	54.31	58.25	56.98	45.56	52.7	51.87	36.41	51.87	52.93	53.56	53.47	61.83	67.94	52.65	55.47	66.12	55.63	52.23	52.44	33.51	23.39	29.33	38.16	37.46	35.72	37.47	40.29	15.71	19.06	16.03	8.69	13.03	11.6	11.77	13.35	12.6	15.68	14.4	15.26
Aam000719	4.94	7.02	5.63	4.51	5	6.45	3.05	3.09	5.91	7.21	4	4.05	2.41	4.6	3.7	2.85	6.79	1.07	3.04	7.78	3.08	6.17	4.13	7.27	8.12	8.16	10.35	3	6.3	6.73	5.59	7.07	11.27	11.75	10.98	9.89	6.38	7.86	11.82	13.53	6.32	8.94	11.94	6.9
Aam000721	3.05	1.42	1.93	6.03	3.91	6.57	3.89	1.83	2.67	4.95	2.28	0	1.59	1.3	4.14	2.32	2.89	3.86	0.33	2.72	4.59	2.15	4.07	2.82	5.46	9.07	4.52	5.43	4.86	2.71	9.03	2.01	3.31	2.58	4.41	6.36	1.76	3.9	4.65	2.34	1.52	5.84	7.02	3.49
Aam000724	24.33	24.16	22.92	11.84	15.58	21.9	12.03	8.6	16.1	16.18	18.81	19.66	22.22	19.86	23.99	18.21	20.53	29.72	27.92	27.82	31.06	26.23	20.82	25.05	21.18	25.24	25.47	19.83	21.37	23.39	22.19	21.74	17.84	18.42	20.3	17.11	18.99	19.22	18.28	22.91	19.12	27.51	28.65	31.7
Aam000725	24.71	8.44	13.55	5.36	7.83	8.78	3.76	4.86	7.16	7.52	10.05	9.83	7.22	9.11	8.04	12.43	19.82	21.43	25.91	25.88	21.95	24.74	17.65	19.42	12	8.74	6.21	6.96	13.62	13.76	6.77	16.24	0.65	0.77	0.8	1.72	1.59	1.72	0.7	1.05	0.55	4.42	5.65	2.59
Aam000726	88.41	93.34	113.31	80.45	89.49	115.86	88.31	70.24	110.05	98.18	106.27	73.19	98.58	92.72	105.03	110.06	100.73	117.58	86.42	97.88	113.73	98.45	102.61	102.89	63.54	55.6	55.5	73.13	74.15	71.51	68.56	71.11	33.7	36.36	36.37	43.58	51.1	51.99	36.22	44.59	35.02	42.66	46.66	40.74
Aam000727	1.05	0.92	0.45	4.1	1.73	1.32	2.15	3.12	1.09	0.11	0.13	1.39	11.51	0.72	8.78	2.9	2.61	0.13	0.54	0.62	0.24	0.66	0.26	0.12	7.21	3.5	2.39	2.49	2.93	4.32	3.7	2.75	87.6	114.38	110.5	53.38	48.04	32.53	11.86	7.16	14.1	67.41	14.13	60.7
Aam000728	26.04	30.84	31.93	31.84	27.59	26.09	26.88	26.25	25.25	27.05	27.2	28.69	30.74	42.29	28.22	34.91	41.02	38	24.2	28.89	33.17	29.75	26.59	30.17	22.71	32.91	29.44	27.21	29.14	24.06	24.04	22.8	47.95	44.03	36.31	39.72	31.8	33.16	39.22	35.41	35.87	51.72	40.04	46.28
Aam000729	0.29	0.29	0.26	1.59	0.39	0.89	0.9	0	0.27	1.5	0.88	0	0.99	0.54	1.45	0.35	2.47	0.29	1.22	1.69	0.27	0.49	0.44	0.83	8.24	10.72	9.92	5.72	6.39	5.84	3.43	3.87	31.07	31.49	26.24	24.16	33.87	20.86	22.42	16.57	25.43	10.43	16.57	25.66
Aam000730	14.16	15.42	13.89	11.31	12.31	13.89	7.31	6.74	10.9	10.27	14.06	14.76	8.55	10.76	11.71	12.22	10.62	10.84	13.19	8.82	12.48	12.03	13.13	12.25	10	10.25	11.75	9.01	11.02	11.91	9.8	12.57	11.5	10.27	11.6	12.07	13.15	12.19	12.16	13.14	13.89	16.83	16.02	16.26
Aam000734	15.51	10.94	11.75	8.81	10.24	12.6	12.44	8.64	13.37	15.59	13.77	8.53	13.05	10.48	11.4	9.77	10.08	7.91	11	14.36	12.79	12.97	9.5	11.94	12.84	13.6	13.47	10.24	11.85	11.86	12.42	14.1	10.79	12.68	9.84	9.6	12.18	12.24	11.73	13.25	11.67	13.39	13	11.68
Aam000735	4.06	37.65	3.52	8.5	18.4	11.45	4.08	6.15	1.64	1.6	2.94	59.71	13.5	22.4	15.86	3.32	3.46	4.15	24.94	10.51	1.86	6.68	7.3	2.87	1.55	3.29	2.4	1.67	3.05	2.23	1.83	1.63	1.61	1.04	0.58	10.39	1.51	2.42	6.4	4.86	3.18	18.38	15.7	12.42
Aam000736	31.5	28.14	43.59	25.53	26.71	37.57	30.71	29.1	33.12	33.14	37.61	31.07	24.51	30.01	24.02	24.27	28.08	33.44	26.14	27.26	35.23	36.66	34.92	37.05	26.28	29.19	32.54	22.03	24.87	27.93	25.45	30.73	19.05	20.11	20.17	20.01	27.09	24.39	16.89	21.13	19.16	11.56	15.13	15.46
Aam000738	41.25	30.49	40.19	53.75	37.66	38.86	62.89	57.99	31.42	40.01	37.01	36.01	37.97	47.53	32.83	38.68	39.34	43.64	41.55	38.69	44.91	39.62	42.7	33.58	29.05	21.99	22.86	28.77	25.99	34.24	31.14	24.97	18.66	14.93	15.68	14.75	17.58	20.22	11.16	11.47	8.51	14.46	14.26	11.78
Aam000740	15.98	20.67	14.77	15.41	14.98	18.23	14.12	11.24	13.35	17.86	14.17	21.77	15.82	14.12	20.86	12.62	13.53	12.92	19.55	19.7	12.43	13.71	17.77	11.81	29.32	15.45	12.9	22.51	16.49	19.34	15.43	18.52	26.16	38.34	34.01	15.68	19.37	19.66	25.54	27.1	30.74	38.22	29.77	41.98
Aam000742	4.42	6.11	3.21	2.67	2.77	4.19	1.66	3.03	1.88	3.73	2.24	25.42	27.04	12.64	23.88	13.85	14.85	6.89	6.67	3.65	6.03	6.57	10.04	5.47	70.07	119.6	115.7	72.33	85.42	59.29	64.71	64.81	82.79	41.57	21.31	0.33	0.43	0.29	23.45	24.3	29.77	15.91	13.14	15.94
Aam000743	43.91	40.47	42.32	39.2	41.81	48.03	43.55	40.36	30.8	36.47	39.57	54.18	40.69	53.4	50.34	41.12	49.32	52.94	61.3	47.05	42.38	42.12	47.61	39.82	46.97	49.08	55.96	42.2	45.56	46.9	45.09	44.22	85.22	82.29	80.89	92.1	89.98	98.21	109.78	90.9	113.44	99.29	88.96	101.98
Aam000744	19.22	27.6	13.1	10.79	25.39	20.29	14.04	10.42	16.7	14.56	10.22	27.16	20.93	17.78	19.94	17.48	16.69	12.29	19.25	17.95	14.84	18.78	19.42	14.96	27.87	30.98	30.95	27.77	28.05	25.97	27.97	28.94	32.9	39.72	39.98	17.86	21.66	21.75	27.75	21.79	31.31	21.1	20.58	24.99
Aam000745	71.7	96.83	49.11	60.66	65.79	68.41	93.36	130.42	35.85	30.75	31.59	69.33	43.13	59.64	57.41	26.16	28.13	32.13	48.61	54.89	25.55	47.74	57.1	40.97	47.06	43.56	46.15	50.11	45.23	38.95	37.41	48.13	58.09	48.73	44.53	210.25	79.69	102.34	107.01	70.82	70.68	106.48	68.11	63.39
Aam000746	2.72	0.81	3.96	1.2	3.02	7.33	0.59	0.39	0	0.24	0.19	6.64	1.34	1.1	1.31	1.34	0.3	8.18	5.73	2.79	0.61	0.68	0.95	4.55	1.21	1.83	1.13	1.3	1.24	0.42	0.47	0.5	49.51	44.75	51.93	13.93	22.02	17.73	35.65	26.15	37.4	344.6	274.92	427.53
Aam000747	14.71	13.56	18.86	14.48	16.48	16.92	12.93	9.79	16.88	24.41	24.03	16.35	16.6	18.93	14.43	23.39	18.9	24.31	15.06	14.15	20.99	16.84	14.74	17.35	35.99	43	42.17	34.45	35.72	32.09	25.53	35.59	40.07	35.47	34.76	0	0.2	0	9.89	9.68	13.06	4.3	3.76	7.08
Aam000748	35.29	45.85	34.9	31.28	37.43	39.67	25.08	20.24	35.51	39.77	34.04	38.86	40.8	42.14	43.88	44.53	47.82	51.18	48.58	43.96	43.07	41.3	39.49	36.07	42.09	36.06	37.05	41.03	43.9	47.06	45.44	37.55	38.11	36.21	30.36	29.49	21.99	28.2	20.68	17.16	22.08	34.48	30.43	30.54
Aam000749	3.36	3.52	2.08	1.31	4.22	0.74	2.65	1.17	4.12	5.32	4.03	4.04	3.99	2.52	3.5	3.37	4.86	3.99	3.09	2.77	3.9	2.7	4.52	3.48	3.13	1.1	6.31	3.95	4.6	6.82	4.22	6.58	5.1	6.03	5.75	4.85	5.65	6.36	6.38	5.38	5.17	4.96	5.98	2.16
Aam000752	4.33	5.46	4.85	2.87	5.66	4.38	1.87	1.89	5.3	2.88	3.19	6.25	3.43	3.45	4.83	4.5	4.26	5.46	4.34	7.34	3.58	5.16	3.93	6.58	4.4	7.47	9.34	5.5	6.35	7.75	4.18	4.53	12.14	11.79	13.9	14.9	17.32	14.76	9.01	8.54	6.96	4.48	5.19	5.33
Aam000753	5.92	5.64	7.4	4.64	6.35	5.76	7.48	5.25	6.41	6.82	7.29	5.69	5.47	6.49	4.32	6.09	7.03	5.12	5.77	6.17	6.4	5.43	6.43	5.97	6.89	5.85	6.88	6.54	6.49	7.3	8.5	8.29	6.08	4.89	5.27	4.25	6.62	7.69	5.55	5.95	5.79	5.37	5.82	4.48
Aam000754	10.51	8.48	8.4	4.63	5.4	8.55	5.89	3.94	11.56	8.23	7.34	4.56	7.81	5.29	9.41	9.4	10.78	9.07	8.76	9.2	8.6	11.64	8.11	8.47	15.92	19.14	19.9	15.42	17.41	15.69	18.04	19.18	23.89	25.36	24.43	19.95	21.5	25.9	36.32	34.72	45.24	27.98	28.45	32.6
Aam000755	47.9	57.09	52.26	30.52	44.43	52.59	27.14	24.39	45.64	42.44	43.55	51.05	48.96	54.25	60.74	46.21	56.91	60.71	45.37	53.75	52.56	63.31	57.35	59.38	103.4	161.29	162.96	86.62	92.68	95.78	93.41	118.14	166.07	173.1	189.83	164.47	206.46	234.44	219.07	252.96	239.18	144.76	158.53	145.99
Aam000756	14.87	27.42	15.22	10.46	10.75	10.91	3.89	7.13	3.76	2.29	5.99	17.62	6.03	10.37	9.83	4.8	6.04	11.39	21.62	13.4	15.03	18.26	16.76	19.67	4.17	9.2	8.34	8.19	8.91	5.89	12.36	7.25	8.17	3.75	3.73	2.15	3.6	2.78	4.98	6.27	6.56	10.74	11.36	13.2
Aam000757	8.57	21.91	8.01	14.89	27.18	14.94	14.8	15.9	9.7	6.19	24.06	26.94	27.03	24.56	8.31	9.93	12.82	17.37	11.2	17.18	17.44	18.07	21.58	13.63	14.72	12.19	19.37	18.35	7.53	10.07	4.28	17.5	21.28	24.41	8.17	2.72	18.2	16.78	16.57	31.37	18.39	17.85	16.56	10.83
Aam000758	20.35	15.79	20.51	17.59	11.79	13.39	13.07	15.53	15.78	22.1	21.38	13.97	12.76	14.86	14.77	17.3	18.33	23.42	20.78	21.57	26.81	21.82	19.24	18.66	14.24	14.67	12.85	14.43	13.92	15.36	14.19	13	9.37	7.15	6.85	5.93	6.01	6.06	6.01	8.14	5.07	6.25	6.64	6.32
Aam000759	0	0	0	0	0.54	0	0	0	0	0	0	1.59	1.33	0	0.34	0.77	0	1.23	1.01	0	0.23	0.72	0	0	35.3	2.11	5.6	36.09	31.18	28.37	35.53	17.49	29.95	23.7	30.07	5.45	15.7	8.59	0.23	1.27	0	4.19	5.32	12.56
Aam000760	16.76	13.57	11.75	30.04	11.85	10.5	27.47	26.1	19.6	28.32	25.05	13.38	18.14	14.94	14.55	13.05	15.06	11.23	9.34	12.63	10.7	12.52	12.62	14.26	22.21	10.96	10.18	16.03	14.3	15.7	16.88	12.43	4.7	5.47	2.78	1.38	0.99	0.35	0.23	0.15	0	0.08	0.09	0.18
Aam000761	19.59	15.34	18.79	13.63	15.92	17.87	11.81	9.96	11.52	11.99	17.49	14.1	9.82	13.4	10.88	17.55	14.07	17.41	21.5	23.26	19.83	17.98	15.29	15.3	9.02	6.36	5.81	8.29	9.67	7.99	8.18	7.78	8.77	7.34	10.07	18.63	13.63	16.05	11.19	12.15	16.12	80.82	89.3	62.3
Aam000762	5.97	10.63	2.88	1.43	9.92	10.04	0.68	2.06	0	0.57	0	14.82	3.39	5.45	3.27	3.33	2.09	4.65	11.66	3.8	4.25	3.34	1.33	3.74	1.74	0	0	0	0.96	1.11	2.2	1.74	3.15	0	1.96	1.8	0.74	0	6.81	5.44	10.78	17.14	11.93	14.85
Aam000763	4.95	11.85	7.59	7.09	10.56	9.96	5.89	3.48	7.59	8.74	5.29	16.93	8.42	5.8	9.94	9.88	11.7	6.5	10.11	8.3	4.68	8.72	9.06	7.11	19.47	21.7	21.58	17.33	20.46	19.86	17.5	23.74	34.92	33.16	31.86	132.22	97.12	98.19	33.54	24.86	21.12	20.5	20.7	21.54
Aam000764	32.85	34.71	43.71	63.47	43.78	36.91	57.31	65.57	48.69	44.79	39.68	30.79	43.61	35.21	32.8	47.35	32.5	30.64	29.66	29.57	32.88	36.75	37.06	31.64	51.27	25.27	25.76	34.35	27.27	34.87	34.81	33.24	9.96	11.48	7.99	8.25	9.2	9.07	6.88	7.75	5.93	6.56	5.56	4.12
Aam000765	11.5	11.45	13.46	8.92	6.34	11.18	10.12	9.41	9.35	11.58	10.57	8.74	7.44	10.61	8.76	5.09	7.58	10.59	8.79	8.38	11.68	12.2	11.03	12.23	7.67	8.17	12.4	6.45	7.97	8.78	7.68	11.18	8.7	7.23	7.03	15.96	14.35	15.15	16.75	16.74	15.17	14.41	13.46	12.65
Aam000766	18.96	37.42	20.37	17.03	29.92	27.39	12.89	9.91	18.26	20.53	16.72	23.5	15.64	20.5	22.26	17.19	17.25	16.03	22.96	27.81	19.32	22.99	26.92	19.63	28.41	31.94	27.36	34.19	31.05	30.42	32.07	29.27	26.37	21.44	18.84	8.69	11.7	11.24	10.52	13.8	17.23	23.46	26.83	25.75
Aam000767	28.31	26.58	30.57	25.27	22.6	19.04	24.79	22.61	28.9	31.89	25.58	11.09	14.53	14.53	11.87	31.15	22.67	26.29	30.17	30.94	37.03	31.72	32.51	30.09	15.16	16.33	16.12	27.51	26.5	20.2	28.97	17.09	4.84	6.72	5.13	1.45	1.69	1.15	1.68	1.38	1.06	1.27	2.45	1.59
Aam000769	17.72	13.68	6.87	11.33	10.46	10.06	16.6	23.54	10.56	15.04	19.71	17.99	8.42	12.93	6.89	6.32	7.42	4.79	11.54	13.6	8.14	9.76	6.32	8.34	13.09	9.95	11.59	8.86	15.83	13.16	6.11	11.83	22.63	17.29	17.48	34.25	15.31	19.49	30.22	14.2	11.36	35.67	22.03	13.58
Aam000770	17.26	18.6	14.93	6.04	9.58	12.65	4.55	3.78	11.84	10.94	13.58	13.36	10.1	14.08	13.47	16.63	17.19	25.38	21.85	24.93	21.84	18.88	13.46	19.1	13.93	20.17	19.97	18.27	20.59	18.65	17.14	18.39	26.3	28.2	30.73	30.71	33.45	28.27	14.19	20.18	13.77	33.35	36.35	24.85
Aam000771	0	0.8	0.04	0.48	1.63	0.09	0.09	0	0	0	0.35	8.84	0.27	0.12	1.22	0	0	0.04	0.69	0.38	0	0.74	0.04	0.04	104.12	174.93	177.49	132.45	139.4	81.91	77.87	41.26	95.98	202.75	234.36	7.46	15.29	9.63	1.16	0.97	3.14	4.33	3.3	8.3
Aam000772	6.57	7.22	8.18	7.84	7.49	7.63	7.51	5.12	6.17	9.31	9.88	5.64	5.62	4.69	5.43	5.43	6.19	4.96	5.6	6.66	6.24	6.84	6.37	6.24	8.72	6.11	7.02	5.04	5.35	5.38	8.26	7.87	5.8	5.59	6.52	5.51	5.23	6.46	5.19	7.46	4.9	7.25	9.08	8.37
Aam000773	12.68	7.51	7.37	4.1	6.07	9.89	3.08	2.9	5.17	6.01	7.24	19.03	3.47	4.92	3.25	1.61	2.31	2.8	17.67	12.5	3.38	10.73	6.42	7.05	5.24	4.61	5.21	7.93	9.15	6.93	8.14	7.18	16.27	6.88	6.79	2.98	6.35	2.86	4.67	7.56	8.93	6.3	7.41	1.9
Aam000774	11.27	11.38	11.66	12.05	12.37	10.35	11.48	12.9	11.72	9.66	8.28	19.81	10.71	9.63	14.05	6.91	8.33	8.92	9.53	8.06	10.28	5.23	10.13	7.62	17.11	10.26	13.52	16.58	19	18.59	20.5	20.82	13.64	14.43	10.08	4.57	3.79	5.68	15.61	6.63	16.11	17.18	14.65	21.19
Aam000775	57.91	64.07	65.4	41.79	50.46	54.09	43.16	32.73	56.98	59.52	55.67	50.74	43.56	49.07	57.08	49.28	52.54	56.71	61	57.21	64.89	60.78	59.06	63.96	43.9	32.28	34.24	40.07	47.35	48.07	49.91	47.38	45.59	35.41	33.2	24.3	29.29	27.27	29.78	31.21	37.42	53.96	57.1	36.52
Aam000776	25.46	20.26	25.3	12.62	18.14	24.63	12.48	11.28	24.41	16.62	14.18	13.94	16.66	21.4	21.67	22.52	21.51	35.13	24.12	21.43	26.61	24.54	20.62	25.16	24.14	35.25	33.64	20.88	28.45	27.25	28.98	26.88	22.01	18.62	18.03	1.81	2.12	1.98	13.03	8.98	13.72	8.61	9.07	12.68
Aam000778	11.56	16.13	12.36	6.81	9.56	11.15	9.5	7.22	10.82	11.18	7.77	15.77	12.89	12.18	13.33	10.97	8.85	11.17	11.71	11.73	10.73	11.7	12.79	11.51	10.56	14.36	12.38	12.88	12.61	11.28	8.87	10.21	18.65	15.36	16.16	13.53	14.21	12.2	10.95	12.95	15.18	21.17	21.79	21.36
Aam000779	4.75	6.55	6.19	7.39	5.49	5.4	3.36	5.86	4.12	6.57	5.61	10.76	9.73	5.43	7.62	5.08	4.99	6.25	5.84	8.76	5.17	4.99	3.88	2.24	6.5	7.94	2.99	5.65	5.14	4.82	4.94	2.08	8.13	11.61	15.21	5.9	6.3	10.79	8.33	4.23	7.25	16.29	7.02	9.32
Aam000780	38.64	34.47	36.11	45.48	47.27	33.56	41.5	45.4	54.9	46.85	51.87	40.27	50.44	46.62	39.73	44.97	36.06	33.83	29.37	32.81	36.37	37.42	42.87	37.82	64.9	51.19	57.84	53.85	45.06	53.75	51.88	65.16	54.67	56.84	57.77	46.66	53.9	50.33	48.22	45.39	49.79	24.38	25.93	26.12
Aam000782	1.41	5.06	1.75	5.35	5.6	3.88	3.84	3.14	4.2	2.95	2.91	3.01	1.55	2.67	2.89	3.25	3.07	1.92	1.78	2.51	2.13	2.88	3.24	3.42	6.71	15.94	17.65	15.42	12.45	8.25	8.56	7.96	30.97	23.15	23.26	32.28	27.38	28.32	51.61	31.75	43.2	27.47	24.41	36.09
Aam000783	19.16	17.47	14.18	8.86	13.88	14.24	9.27	8.45	11.67	12.11	13.17	20.53	15.14	15.15	15.81	12.44	13.32	14.12	19.15	14.38	12.09	14.36	17.24	14.29	16.98	18.99	18.64	15.92	16.92	19.4	17.47	17.63	21.18	17.06	17.29	12.21	13.23	16.07	27.54	26.34	29.63	42.75	45.54	37.98
Aam000784	27.32	21.82	24.32	28.77	27.52	29.59	30.31	26.2	23.34	24.27	17.02	29.33	30.68	29.07	32.79	25.74	22.25	21.35	20.96	23.89	18.77	26.44	29.41	22.67	31.5	37.97	36.55	26.17	25.89	28	23.87	29.52	38.14	41.43	46.4	55.84	52.34	58.2	55.83	56.04	52.84	51.86	52.35	51.76
Aam000785	1.41	1.66	1.9	1.55	0.85	1.45	0.87	0.94	0.98	0.89	0.6	1.78	2.24	1.59	2.14	1.77	1.19	1.79	1.33	1.29	1.3	1.14	0.72	1.06	4.85	7.69	5.63	4.67	5.15	5.73	4.89	5.08	17.67	18.55	20.64	8.19	10.22	9.93	10.42	7.79	8.3	7.48	5.25	8.96
Aam000786	11.98	13.87	18.86	12.44	12.62	13.31	8.44	7.33	17.35	18.57	15.43	10.7	11.44	14.47	14.76	19.98	13.64	17.78	15.32	12.94	19.57	14.98	13.08	15.47	23.13	14.55	13.27	23.6	20.79	21.13	21.03	19.45	13.42	12.86	11.05	6.95	9.45	6.38	8.13	7.55	7.07	9.57	7.57	6.96
Aam000787	11.33	9.86	11.14	11.51	8.46	10.19	8.36	7.39	10.3	6.52	7.6	6.44	8.13	5.57	11.16	11.9	15.46	14	9.24	10.79	11.05	10.26	10.1	7.67	10.45	8.05	7.57	9.49	9.31	9.75	7.41	9.12	7.47	8.65	10	5.24	5.66	7.73	9.46	9.2	9.11	5.16	9.68	8.39
Aam000788	18.87	21.14	25.69	12.8	15.31	19.07	15.96	16.13	12.32	13.67	10.66	30.73	42.41	83.12	54.05	42.44	57.51	76.02	24.12	39.59	47.78	22.68	20.8	18.46	25.25	59.33	44.36	38.93	29.9	39.15	37.54	32.43	47.97	31.96	21.86	28.74	23.13	33.38	70.21	80.62	67.33	57.43	50.78	63.03
Aam000789	0.22	0.69	0.79	0.38	0.63	0.51	0.33	0	0.7	1.03	1.32	0.23	0.89	0.54	0.95	0.79	0.46	0.61	0.54	0.68	1.04	1.1	0.49	1.23	14.78	27.96	30.52	18.74	23.18	11.84	19.95	19.55	5.65	5.19	5.72	2.27	3.1	4.74	51.91	14	50.61	170.4	189.88	221.7
Aam000790	14.26	12.54	13.58	7.54	9.11	11.45	6.11	5.28	11.54	11.8	10.49	8.61	11.24	11.59	13.68	14.08	15.25	17.38	14.48	15.62	15.01	18.27	17.63	15.84	17.34	30.84	30.55	18.18	18.24	18.16	18.07	19.58	27.92	29.18	34.59	32.25	44.5	37.2	35.27	41.93	40.26	19.97	20.78	22.26
Aam000792	17.52	30.11	13.97	17.12	19.89	23.7	13.93	21.99	9.63	11.34	7.08	23.98	9.18	15.37	10.19	6.84	9.8	12.07	17.12	13.68	13.21	18.71	18.81	15.48	6.41	14.35	8.85	6.45	9.74	8.58	9.11	8.81	16.66	12.15	13.59	11.92	13.35	15.26	18.66	22.01	22.78	19.06	16.63	18.7
Aam000793	0.46	0.85	1.58	0.2	0.35	0	0.34	0.19	1.01	0.85	1.09	0.97	1.51	1.2	2.68	1.59	2.78	1.48	2.12	2.07	2.34	1.43	1.61	1.93	4	14.7	12.31	6.83	5.32	2.68	9.31	3.96	5.95	4.8	5.07	3.02	5.03	4.83	7.37	7.61	5.55	7.37	7.79	6.53
Aam000794	29.89	19.95	13.88	12.23	14.25	14.65	10.51	8.82	11.92	12.21	8.62	16.04	34.24	33.61	38.55	67.09	60.29	64.27	37.24	33.92	43.84	23.13	18.08	19.82	13.61	35.84	32.89	26.31	37.21	27.28	25.13	17.34	16.61	13.68	11.85	15.21	16.7	19.68	28.6	24.14	28	44.37	41.55	47.08
Aam000795	2.83	3.89	5.67	3.44	6.38	8.39	5.26	5.68	4.08	2.12	1.23	5.08	31.99	16.61	36.43	2.84	2.23	1.95	1.28	1.52	1.78	1.04	2.13	2.16	4.02	3.43	5.01	4.08	4.2	3.76	2.94	2.32	20.79	19.25	23.48	37.81	13.41	14.38	8.91	7.25	10.05	12.97	7.95	14.65
Aam000796	13.54	12.67	15.45	14.94	13.54	12.78	18.89	17.48	16.13	21.35	18.88	10.56	11.19	11.64	12.79	9.94	10.93	11.4	10.33	9.26	13.53	10.76	15.25	12.35	9.14	8	6.41	9.37	8.22	10.19	10.19	12.59	5.65	6.21	4.14	4.22	3.44	4.09	4.47	4.94	4.46	5.05	6.57	4.62
Aam000799	15.14	17.02	16.48	18.82	19.28	16.13	18.26	21.64	12.56	11.39	13.24	25.71	21.3	21.7	19.64	11.66	11.47	11.02	11.58	11.85	9.84	9.97	12.79	10.15	14.8	16.99	13.68	13.98	12.18	13.2	11.02	13.13	12.46	14.42	16.46	13.28	17.54	16.34	16.62	20.14	20.26	19.03	14.73	15.88
Aam000800	7.34	7.73	7.76	5.47	7.22	7.41	6.33	5.7	6.9	9.86	7.11	6.83	8.2	8.56	8.58	5.96	7.77	6.86	7.72	7.54	7.29	6.89	8.54	6.33	10.63	13.93	11.34	10.38	10.01	11.64	9.74	11.67	13.72	14.59	15.3	14.59	19	17.43	14.35	18.1	17.05	13.08	13.94	13.41
Aam000801	30.76	35.16	35.05	20.93	29.64	36.69	15.46	12.26	33.04	35.21	31.43	27.09	26.1	25.18	34.15	40.57	38.88	42.96	41.72	43.61	41.86	37.33	34.03	38.35	35.8	31.42	36.37	35.23	38.21	39.34	37.31	30.43	32.93	35.4	40.24	27.89	22.61	24.68	18.54	15.45	20.47	26.21	30.35	30.44
Aam000803	13.43	8.89	10.8	6.37	6.25	8.46	4.39	3.18	6.86	6.92	7.43	4.74	8.06	9.48	10.24	18.14	18.38	18.97	14.7	12.68	15.24	12.72	12.05	11.48	9.89	19.2	15.93	19.57	21.22	17.1	16.73	9.63	13.99	14.78	15.47	14.68	16.11	13.93	11.2	10.02	10.52	9.96	10.4	11.41
Aam000804	16.56	18.52	19.92	14.53	13.48	16.18	10.68	7.51	19.79	15.56	14.9	9.61	20.25	17.41	20.88	25.2	27.75	26.42	20.78	24.39	27.87	21.08	22.63	22.95	12.81	24.69	24.56	27.42	28.19	23.96	20.88	15.35	14.08	15.42	14.42	12.8	13.06	12.1	10.39	12.37	10.21	9.9	7.97	10.52
Aam000805	7.3	11.13	7.08	4.88	11.38	8.92	4.23	7.3	8.27	5.3	3.9	10.86	13.31	12.9	15.29	15.13	9.68	9.15	9.94	10.12	6.47	8.01	6.5	8.44	16.1	21.92	19.18	17.95	19.7	18.94	10.11	12.54	25.7	26.77	19.68	19.31	33.48	26.32	43.5	33.22	41.92	59.71	72.65	86.87
Aam000806	16.62	16.8	17.36	9.56	15.33	15.99	8.49	5.67	17.83	16.63	15.15	10.42	11.63	13.07	18.6	18.96	19.34	22.13	19.05	19.65	19.63	17.21	17.55	20.45	19.01	24.64	26.4	23.83	25.48	24	25.12	20.55	31.14	34.99	40.16	24.36	24.49	22.47	21.38	18.69	23.62	19.87	19.5	26.6
Aam000807	15.32	19.62	18.21	11.41	16.77	17.05	10.69	7.14	15.76	14.45	11.77	15.6	16.49	20.82	19.09	13.38	15.78	10.55	17.45	16.04	13.88	17.48	17.93	15.38	31.94	35.23	31.55	22.64	20.04	26.63	21.25	28.83	50.19	54.73	57.41	37.88	42.07	38.37	59.53	53.18	63.31	45.95	48.96	45.71
Aam000808	19.43	13.88	12.37	7.58	11.83	10.68	8.99	5.83	14.03	14.2	11.94	13.17	12.31	10.04	11.96	12.32	14.29	15.47	21.08	17.62	13.26	16.3	8.69	14.02	10.36	13.76	10.39	11.33	10.91	15.33	7.87	11	17.53	12.92	11.36	12.64	9.33	16.15	13.57	9.33	13.56	19.71	21.82	21.34
Aam000809	43.57	35.59	39.46	23.53	31.26	35.9	25.14	22.16	28.49	32.19	27.11	39.24	33.15	35.24	40.85	30.61	38.34	34.98	48.02	35.39	34.47	42.22	33.09	32.87	23.42	22.35	21.67	23.34	25.26	27.24	29.55	24.09	18.43	20.97	20.98	9.72	16.27	14.63	14.18	19.73	14.76	29.22	35.29	25.98
Aam000810	112.86	82.92	81.3	107	94.32	93.16	109.63	146.65	84.74	94.04	95.32	150.22	194.56	237.44	160.66	68.26	77.17	84.89	80.7	59.66	61.14	83.8	98.61	68.69	59.62	79.49	75.56	54.09	67.05	53.49	66.43	59.78	114.45	86.77	83.2	179.06	167.93	163.04	156.22	192.23	130.67	100.24	112.89	94.59
Aam000811	26.95	21.69	23.51	21.96	24.96	23.89	26.4	26.12	17.46	18	18.66	24.73	29.95	34.8	28.99	21.81	26.24	24.5	21.5	19.8	19.48	26.68	25.73	23.03	23.1	32.92	27.08	22.36	20.84	22.6	19.74	20.88	33.95	31.67	30.43	48.88	53.02	47.91	51.62	55.44	43.47	37.91	39.89	32.85
Aam000812	26.92	22.31	36.49	22.3	23.79	35.01	25.58	21.95	30.42	26.77	29.88	19.3	14.09	21.05	19.28	15.86	19.98	26.2	17.79	25.77	29.76	30.82	22.07	33.36	20.32	14.93	17.08	14.74	13.45	14.79	14.13	21.71	25.1	20.2	20.56	40.55	45.41	53.7	31.55	43.38	35.76	21.13	29.47	14.24
Aam000814	9.02	6.9	7.14	3.14	1.83	3.17	3.9	3.19	3.47	3.7	1.95	2.89	9.6	9.06	6.91	12.2	10.54	10.89	8.87	10.69	10.53	13.66	7.52	8.44	2.15	4.03	4.36	7.97	9.52	8.79	8.05	3.26	3.39	3.75	2.82	2.61	1.8	1.97	1.23	2.16	2.2	2.63	1.65	0.84
Aam000815	423.68	188.57	131.9	96.94	130.21	154.63	88.79	86.08	105.98	139.18	115.72	171.09	211.41	218.81	261.01	127.36	202.56	106.28	332.71	168.68	96.27	215.7	143.72	137.76	152.2	163.29	156.8	108.36	204.28	157.14	91.38	140.37	142.26	91.37	70.55	44.15	57.86	44.72	62.3	108.65	71.39	65.42	95.97	45.53
Aam000816	4.4	168.47	3.15	21.36	32.59	6.56	14.5	5.8	27.93	16.83	4.44	22.61	34.36	3.27	21.45	17.29	10.1	0.82	55.02	16.14	6.71	8.18	58.09	22.96	29.15	11.7	9.25	89.65	52.15	33	32.62	13.96	33.35	54.87	83.73	24.72	16.45	15.89	11.44	8.75	20.76	46.51	43.26	58.9
Aam000817	50.32	18.91	35.9	11.51	14.57	22.35	12.16	9.5	14.43	13.41	14.07	10.07	46.3	47.78	48.55	39.78	55.93	73.98	43.69	48.61	68.98	43.1	31.08	43.83	2.19	3.5	3.84	5.7	9.36	14.49	6.36	2.36	1.71	1.42	1.79	1.3	3.43	3.1	3.4	2.97	3.69	4.99	4.93	5.13
Aam000818	9.66	11.45	9.13	5.5	8.47	8.15	6.58	6.95	7.42	7.13	6.81	9.41	8.99	12.61	8.15	9.55	8.36	8.59	10.73	11.5	14.16	10.34	9.28	9.78	6.11	9.9	11.15	8.87	12.02	8.62	11.4	4.52	8.02	12.05	11.79	12.17	10.8	9.66	9.28	10.79	10.48	10.05	14.73	12.13
Aam000820	8.98	11.26	7.39	3.86	6.43	7.71	2.9	4.67	7.69	7.15	6.49	10.43	5.76	4.78	9.11	6.77	10.8	8.07	8.41	5.35	7.8	9.38	10.2	5.06	8.25	13.67	9	6.86	7.08	10.12	9.96	11.12	10.53	12.2	17.54	9.19	10.73	9.02	11.43	9.59	13.06	10.42	17.18	14.53
Aam000821	7.2	10.64	7.11	7.13	9.44	8.42	7.63	7.18	7.18	4.91	5.77	11.38	13.43	11.95	11.93	7.81	7.76	6.43	10.91	7.52	7.44	7.46	8.97	7.17	8.51	11.4	12.9	9.44	11.3	10.9	9.19	8.13	16.72	15.78	18.24	15.99	15.96	13.07	14.15	11.47	12.28	18.79	18.6	19.8
Aam000822	10.95	9.3	9.41	10.64	8.11	10.91	9.87	6.72	13.16	10.75	11.9	4.35	19.64	19.81	18.6	17.74	20.52	18.56	12.19	14.57	14.48	12.39	13.59	12.53	15.64	15.87	14.99	18.88	19.01	12.03	13.34	14.55	26.84	24.77	28.31	41.75	46.58	38.85	43.78	47.24	39.45	15.37	15.73	16.29
Aam000824	28.25	28.77	30.52	19.61	22.16	27.12	15.22	11.65	31.47	38.24	31.59	18.55	16.3	14.55	21.66	19.87	24.77	25.83	26.64	31.14	27.49	32.94	28.73	32.25	30.01	39.08	36.59	28.51	29.67	32.64	31.69	36.98	28.95	29.53	32.63	27.23	38.92	35	28.7	38.91	31.13	29.9	34.2	29.71
Aam000826	14.96	12.69	19.63	11.17	15.33	16.05	11.37	9.51	14.48	19.6	15.89	11.69	15.76	20.91	23.71	18.88	23.54	22.64	13.92	19.36	22.39	19.43	16.24	20.25	20.76	19.48	16.25	15.53	14.63	19.6	18.85	21.2	9.36	14.46	12.52	4.53	10.88	8.86	7.17	9.39	7.65	5.37	7.85	6.55
Aam000827	9.8	10.87	10.46	6.36	8.7	9.49	7.92	6.99	10.57	11.02	11.49	8.35	9.4	9.22	10.22	9.17	8.69	12.57	11.3	13.45	14.49	10.17	10.31	10.82	8.32	14.28	11.47	10.07	11.53	11.45	10.32	9.21	8.59	8.36	9.32	8.74	8.2	8.56	8.5	9.07	8.41	12	13.8	11.45
Aam000828	15.14	21.26	10.16	16.39	19.51	12.41	13.65	23.22	9.22	7.01	8.09	26.3	14.96	16.49	13.16	6.93	9.59	7.53	20.71	9.75	7.29	13.69	12.19	7.85	13.3	18.14	21.95	13.54	13.28	13.38	14.73	17.81	17.15	18.66	20.96	29.11	38.34	30.48	40.02	50.4	32.88	17.78	20.33	24.87
Aam000830	21.4	22.9	18.09	18.87	22.19	17.36	16.45	12.63	22.05	23.98	19.17	33.46	21.25	20.88	25.05	14.94	14.88	19.81	23.17	19.65	18.36	18.91	19.13	16.42	19.57	21.6	19.35	15.14	16.84	20.06	15.55	17.88	29.96	25	23.22	24.19	20.39	23.47	20.13	17.06	18.12	32.09	30.73	37.32
Aam000831	85.32	65.88	80.31	56.32	58.57	56.09	68.08	56.59	83.97	89.37	92.78	32.05	45.53	53.14	45.97	75.02	67.33	87.9	86.73	84.34	104.77	87.07	82.45	91.59	38.25	35.1	31	47.53	46.39	43.58	57.58	37.97	13.18	13.07	10.78	7.62	7.83	7.47	7.24	4.37	5.97	19.72	19.3	17.38
Aam000834	13.89	8.87	10.28	9.88	8.24	8.79	10.13	7.97	7.71	13.25	11.55	11.6	10.7	12.68	8.51	9.27	9.14	11.14	10.89	11.39	12.05	9.33	9.76	9.15	8.64	7.1	7.23	8.09	7.02	9.45	6.81	8.27	11.04	7.22	8.28	7.79	7.92	9.33	5.67	6.46	6.54	8.55	9.21	9.34
Aam000836	11.27	10.35	8.79	6.06	7.04	7.22	4.79	3.82	6.89	6.44	5.11	6.98	8.74	8.44	9.46	6.45	8.92	6.37	9.09	10.15	7.46	8.51	8.53	8.79	10.17	12.79	12.95	8.87	10.89	10.68	10.82	11.23	18.13	15.52	19.37	16.78	17.46	17.26	13.32	16.48	15.5	19.37	20.17	18.53
Aam000837	0.63	0.49	0.33	0.38	0.33	0.64	0.12	0.39	0.12	0.22	0	0.38	0.79	1.8	0.83	0.49	0.82	1.18	0.99	1.05	1	0.86	0	0.34	4.94	0.92	3.88	3.48	3.16	3.76	5.88	2.44	15.59	16.53	18.02	8.39	12.46	14.65	23.42	24.37	35.43	58.29	50.94	68.75
Aam000838	23.75	27.6	28.64	15.95	26.75	32.75	20.15	16.47	27.05	31.35	28.27	37.43	27.77	33.28	30.83	30.89	29.45	25.69	21.13	28.05	28.3	28.5	27.22	27.11	32.86	30.2	31.8	26.67	24.92	29.52	20.77	26.28	31.56	39.28	43.34	26.89	31.7	40.18	37.11	36.33	36.91	37.94	46.03	49.6
Aam000839	38.67	36.66	38.48	19.66	25.67	30.7	20.56	12.63	30.18	29.48	29.04	17.03	24.93	28.19	28.62	45.5	43.54	46.82	36.76	35.03	41.38	51.28	44.14	45.49	29.35	59.76	54.89	37.58	36.19	35.57	36.75	38	31.75	27.1	29.26	44.39	67.4	58.05	75.99	94.05	67.34	31.29	32.24	29.4
Aam000840	25.86	25.04	25.95	20.66	24.26	25.66	18.39	14.98	25.05	29.27	27.83	26.13	29.59	26.03	28.73	20.93	24.02	22.36	23.33	22.5	22.29	23.07	25.04	24.67	33.24	35.66	38.66	32.42	31.24	31.94	30.65	35.08	42.2	43.45	44.37	31.61	39.13	34.4	28.86	33.81	27.21	28.04	27.63	30.13
Aam000842	4.54	3.9	6.36	2.71	5.94	4.73	5.47	2.85	5.33	5.88	4.47	8.67	5.04	5.03	6.25	4.81	5.71	7.6	5.7	7.32	5.74	5.99	4.77	6.89	6.03	8.2	8.25	6.07	6.69	7.85	6.69	9.74	12.6	12.95	16.11	10.96	9.51	10.93	9.27	6.21	11.05	8.81	12.56	12.5
Aam000843	10.95	12.09	11.46	6.35	9.3	10.17	7.29	4.85	13.88	13.03	12.76	11.18	10.82	8.38	13.24	10.89	12.72	13.24	14.38	14.08	10.96	11.02	12.39	12.34	13.27	14.49	14.23	12.02	12.73	14.87	11.68	14.37	18.45	20.26	21.05	15.54	17.79	17.66	18.77	18.98	21.38	20.38	21.07	22.09
Aam000844	11.46	10.19	11.48	8.51	10.9	11.9	10.57	7.33	10.97	9.28	6.7	14.78	13.78	14.28	14.44	7.86	13.23	11.22	9.38	11.12	9.73	9.97	9.61	9.98	14.59	20.16	17.77	11.7	14.92	13.45	13.76	15.36	12.9	15.28	17.44	12.64	13.14	16.71	23.48	18.31	28.56	20.99	25.2	30.38
Aam000845	18.85	18.75	19.95	5.78	18.64	19.72	14.27	6.17	26.8	16.17	12.71	11.3	11.8	8.23	15.2	10.07	12.82	8.39	8.89	16.49	11.56	16.33	19.62	17.51	12.68	9.66	8.45	8.15	8.87	16.1	18.34	19.77	0.24	0.92	1.55	2.95	3.99	4.24	1.47	2.57	1.74	2.23	2.47	1.86
Aam000847	18.48	18.42	16.64	11.93	14	15.82	9.71	6.8	17.49	17.19	17.02	18.54	19.89	18.27	19.26	17.17	21.5	20.6	21.21	18.27	17.6	17.72	16.17	15.43	17.8	20.05	18.53	15.38	18.35	17.32	19.14	18.14	19.59	19.01	16.43	24.5	26	26.63	19.52	22.38	21.99	22.38	25.29	22.92
Aam000848	16.06	13.45	15.75	9.17	11.19	9.69	9.53	9.77	9.86	11.41	12.2	10.72	10.09	12.42	10.99	9.22	11.84	15.26	11.6	14.12	19.83	17.6	14.32	14.34	13.1	12.75	11.09	8.55	10.51	11.04	11.49	13.31	11.01	9.98	10.6	24.1	16.92	17.54	13.63	14.94	11.49	11.59	10.37	8.38
Aam000850	2.62	2.28	2.09	2.51	3.25	4.11	2.69	2.87	1.74	3.15	2.03	3.91	3.13	2.51	3.56	0.67	1.12	1.14	2.58	3.04	1.26	1.92	1.46	1.79	7.77	6.92	5.52	3.23	4.6	6.59	4.26	9.39	15.19	17.19	17.44	6.87	7.27	6.49	5.6	5.31	6.08	3.51	3.2	3.86
Aam000851	12.97	15.79	13.63	8.49	12.6	12.53	8.01	6.01	14.43	9.59	7.8	10.95	11.37	10.1	11.22	10.55	8.73	12.74	13.9	12.19	9.75	11.8	13.54	11.18	13.02	16.19	18.2	10.63	10.7	11.6	14.26	12.5	25.07	25.6	29.05	22.35	30.22	28.02	31.29	26.04	33.08	31.48	32.83	33.98
Aam000852	11.05	9.8	11.73	7.72	9.46	12.49	13.69	7.43	39.42	34.72	32.08	4.62	2.49	1.75	3.74	3.97	3.45	2.84	4.07	6.04	4.71	6.97	4.07	9.73	9.36	4.81	4.91	8.14	7.39	8.38	10.21	12.62	1.7	1.76	1.6	0.4	0.6	0.61	0.37	0.66	0.55	0.33	0.37	0.36
Aam000853	57.54	53.67	51.11	54.91	55.42	39.01	55.88	54.09	41.79	44.84	40.36	37.57	46.12	55.13	40.82	49.05	46.17	40.7	53	51.37	51.35	55.21	54.67	51.84	53.59	44.17	46.79	53.01	51.58	49.41	50.79	43.43	38.62	35.62	30.13	36.31	38.29	32.18	30.54	34.09	30.53	24.11	24.09	18.78
Aam000854	9.97	11.94	5.67	5.65	6.65	7.26	2.61	2.26	5.67	4.43	4.68	9.59	12.63	8.15	15.33	13.52	13.99	11.55	11.57	11.86	9.21	10.98	8.46	7.55	13.44	19.82	17.52	12.18	13.76	12.9	13.04	6.91	43.98	51.53	49.06	44.04	45.57	35.62	27.93	23.27	23.89	31.21	23.59	35.25
Aam000855	8.66	13.78	4.94	7.54	8.37	13.91	9.35	5.19	12.76	10.72	11.74	11.37	4.7	6.15	7.05	2.89	3.3	5.65	2.95	5.4	5.6	5.21	6.53	2.42	9.99	9.35	6.45	3.87	4.92	4.02	2.27	3.83	9.09	11.81	8	6.75	6.69	9.09	5.16	9.27	9.06	17.77	8.84	9.04
Aam000856	18.9	17.1	15.67	10.46	12.93	11.93	8.23	3.9	12.66	12	11.52	11.63	42.31	43.94	42.13	36.25	38.69	30.67	25.57	25.85	24.42	28.82	27.34	30.31	93.79	132.06	125.36	86.26	92.17	81.25	104.37	68.37	169.4	194.88	194.07	215.23	172.07	126.38	87.13	64.87	71.33	26.67	24.97	39.06
Aam000857	15.74	14.35	18.37	16.31	16.84	15.05	15.65	13.68	15.36	16.09	16.02	13.03	14.26	12.98	13.22	15.13	14.43	15.68	15	17.97	16.45	20.4	20.37	16.69	15.02	15.06	12.45	14.46	12.78	15.05	11.3	12.35	10.8	11.6	10.08	10.63	12.48	10.09	10.34	13.18	8.06	7.3	6.68	5.49
Aam000859	14.27	15.68	7.55	6.44	13.68	10.96	6.99	7.34	12.11	11.88	10.34	9.42	5.95	6.99	6.82	6.39	7.91	8.28	11.55	9.38	6.68	10.65	9.31	9.03	8.91	8.77	7.94	10.18	9.64	9.53	7.46	8.58	13.35	12.26	12.24	12.16	11.01	12.88	18.7	16.68	20.46	14.37	18.62	20.65
Aam000860	20.39	14.85	17.54	9.29	16.72	18.61	11.81	9.8	16.87	17.25	18.19	16.01	19.76	17.84	20.26	16.11	16.45	17.44	15.35	14.95	17.82	18.85	17.25	17.98	14.87	20.54	20.89	13.08	14.36	16.46	18.45	18.82	16.8	19.76	22.37	25.5	27.9	29.37	22.19	27.56	24.05	23.84	24.45	23.95
Aam000861	12.03	10.82	10.95	6.39	8.52	11.25	8.64	7.81	12.97	9.78	9.88	5.6	8.05	7.5	7.84	10.13	13.86	14.04	12.84	13.74	13.8	11.51	13.27	14.01	7.34	10.75	9.6	10.58	9.94	10.07	10.68	8.22	6.47	8.12	7.94	7.65	8.85	8.72	7.7	10.37	9.31	8.93	9.89	10.54
Aam000866	12.26	11.13	8.97	6.94	9.57	6.91	8.98	6.4	14.29	16.98	13.82	10.65	4.47	4.74	3.79	4.53	3.67	2.74	6.05	6.78	6.56	8.8	6.83	13.05	4.91	1.84	1.42	5.6	2.88	3.82	5	4.14	1.74	2.05	2.2	3.59	2.36	1.59	2.95	2.16	2.52	6.72	9.18	4.74
Aam000867	38.4	57.24	62.02	24.36	41.51	47.92	26.27	15.09	49.65	37.9	32.8	33.65	25.85	24.28	35.38	40.76	48.19	44.91	31.79	50.27	36.53	45.48	44.26	59.92	39.12	33.17	30.97	31.23	30.58	37.84	42.82	46.5	19.8	20.33	20.15	18.26	17.77	14.52	16.53	17.74	20.91	36.4	37.8	32.25
Aam000868	26.35	30.12	28.35	14.21	14.95	19.67	14.99	9.94	34.6	35.24	31.44	11.84	16.95	16.9	28.68	31.97	34.49	36.97	24.62	42.53	44.73	35	33.61	36.48	35.55	29.89	38.04	36.87	35.36	35.18	40.35	31.86	16.53	16.62	12.23	7.23	10.59	8.73	8.82	10.27	7.23	8.53	9.6	7.69
Aam000869	7.52	6.44	5.77	3.25	6.43	6.51	4.44	3.01	8.2	6.68	6.11	5.64	3.86	3.51	4.59	4.37	5.39	5	4.51	5.36	6.26	5.83	6.32	5.58	8.45	8.35	9.19	9.31	8.17	7.52	9	9.89	11.04	12.53	12.89	9.13	11.89	8.86	7.36	10.01	9.08	6.74	7.95	6.96
Aam000870	4.73	4.57	5.02	5.45	5.01	3.81	4.87	4.51	4.33	7.36	7.44	2.72	2.58	3.55	3.04	5.23	3.45	4.84	4.49	5.49	4.98	5.26	4.15	5.37	10.69	7.48	7.72	5.97	5.21	8.41	6.07	8.4	7.93	10.89	10.31	6.9	7.81	11.29	7.22	9.08	6.58	9.38	7.88	8.37
Aam000871	27.58	26.76	39.27	32.79	36.39	31.96	33.11	29.01	33.54	41.74	32.24	24.84	30.86	24.97	25.87	33.84	29.64	31.84	28.04	36.65	38.28	26.38	32.28	26.11	47.34	33.76	32.24	49.57	37.77	46.58	48.04	47.05	26.89	30.98	32.65	24.25	27.25	28.21	26.09	27.3	26.17	25.13	24.37	24.6
Aam000872	6.5	6.5	6.59	3.81	4.79	5.57	2.94	1.85	6.82	7.42	5.23	3.63	3.19	2.42	2.83	4.2	5.19	5.06	5.93	6.52	5.69	7.8	6.67	7.55	11.12	11.82	12.53	7.27	7.28	10.16	10.44	12.25	19.95	22.66	25.83	18.3	23.63	19.37	14.8	16.81	16.94	8.98	9.07	10.94
Aam000873	9.3	13.81	10.58	7.6	9.05	10.59	6.42	4.47	12.19	13.61	13.6	10.36	9.03	7.48	11.45	9.65	11.47	11.33	10.31	11.87	11.9	11.48	11.83	12.49	16.48	12	13.37	13.31	12.44	16.22	12.92	16.92	16.76	15.84	16.94	12.58	15.66	13.11	13.72	15.93	11.7	13.48	14.88	13.8
Aam000874	6.37	6.76	6.34	4.33	6.76	5.63	4.17	3.2	7.5	6.46	6.63	4.89	4.94	5.06	4.84	5	5.75	5.25	6.2	6.93	5.53	6.22	5.89	5.95	11.94	11.92	13.47	8.64	8.1	11.56	10.65	12.36	13.36	11.29	11.85	10.29	15.41	12.65	11.64	15.71	11.68	10	8.71	10.68
Aam000876	16.49	28.6	17.78	4.02	10.91	13.99	5.88	3.96	16.77	9.62	6.89	13.09	12.06	12.48	12.54	13.35	16.62	17.56	22.44	19	17.99	18.03	15.08	19.42	36.14	61.95	64.22	37.9	48.44	56.63	43.78	40.94	94.93	85.3	90.64	93.25	87.36	68.71	30.13	36.51	35.18	23.19	22.24	32.09
Aam000877	18.45	41.27	21.63	21.49	35.31	24.11	20.3	19.72	29.24	21.58	20.42	36.59	29.29	28.26	30.51	25.03	22.93	20.17	31.39	23.54	19.4	20.49	25.58	16.53	28.09	18.74	21.33	27	23.65	26.43	29.2	22.91	23.56	30.47	31.2	13.36	17.8	16.24	17.35	16.54	15.65	27.08	24.78	30.59
Aam000878	79.66	80.12	101.02	64.39	79.78	76.23	81.45	80.12	80.65	75.94	69.35	57.96	64.96	70.26	60.7	89.63	91.84	103.1	89.64	95.33	108.92	88.47	94.21	93.04	105.82	114.04	112.07	127.07	113.81	122.56	122.98	103.44	53.01	58.7	50.75	39.59	55.78	45.72	54.79	67.86	54.84	62.26	73.03	55.87
Aam000879	10.64	9.49	9.03	5.27	7.86	6.7	6.53	3.7	6.5	9.47	6.14	5.29	4.64	5.86	8.64	7.69	9.54	9.47	11.84	9.13	11.08	9.3	12.77	9.03	17.49	17.83	14.56	12.57	10.46	14.97	11.42	15.01	20.29	25.99	21.35	15.92	17.55	15.34	19.21	15.68	15.6	15.66	17.73	18.3
Aam000880	18.14	18.29	11.92	7.87	18.07	15.38	10.58	8.43	15.94	13.56	9.28	19.46	21.89	19.13	19.06	17.46	18.43	16.62	23.12	20.02	14.95	15.43	18.1	15.43	25.34	28.03	26.56	19.73	21.75	24.04	25.24	21.97	35.66	40.93	39.89	29.97	37.52	33.32	27.18	33.31	31	27.87	25.9	32.91
Aam000881	15.28	19.11	14.94	8.08	12.02	11.14	10.15	7.62	13.9	10.72	13.52	16.84	13.1	15.26	13.65	15.4	15.89	18.84	17.47	18.98	14.46	16.96	16.81	18.25	18.09	25.5	21.97	15.19	16.08	16.8	15.55	20.9	21.9	27.22	28.3	33.19	28.12	23.1	29.19	25.29	28.64	39.84	41.4	39.18
Aam000882	28.72	29.61	32.84	28.33	29.82	30.65	25.57	19.3	32.26	29.8	32.47	35.32	24.99	29.55	28.54	17.04	21.44	22.84	21.37	19.99	24.7	27.56	27.05	28.94	46.51	34.95	37.84	24.25	27.43	32.17	26.73	49.73	34.71	31.14	29.21	33.39	32.85	32.03	51.32	47.68	50.1	48.53	46.08	49.1
Aam000883	0.86	1.94	1	1.24	1.12	0.84	1.98	0.85	4.96	4.45	5.19	0.64	1.93	0.79	2	1.83	2.27	1.29	3.07	2.9	1.15	2.43	1.14	3.85	7.48	6.72	8.29	5.86	5.1	8.38	5.75	6.73	6.37	8.21	8.99	6.79	9.5	12.1	4.46	6.02	5.92	6.77	6.66	8.07
Aam000884	163.88	197.74	130.3	90.5	129.73	110.15	68.68	63.17	119.39	126.27	125.5	120.7	237.04	224.23	245.87	170.54	172.08	155.84	160.85	131.02	122.56	184.91	198.78	149.14	243.23	351.88	361.01	292.41	267.81	212.61	243	247.4	591.88	617.89	669.04	834.33	1054.54	859.09	691.12	750.18	624.9	379.05	347.75	324.45
Aam000885	4.47	4.71	3.81	2.53	3.25	4.71	2.03	1.03	3.94	3.46	1.88	3.99	6.69	2.76	7.45	4.89	7.18	2.71	5.05	5.65	4.19	4.73	4.81	3.63	18.03	25.82	28.95	16.82	21	17	20.27	16.62	54.82	51.96	57.08	40.19	36.16	33.56	29.83	22.62	29.24	38.96	37.42	43.57
Aam000886	12.61	12.46	12.29	5.56	9.61	12.09	5.52	3.72	13.78	11.8	11.13	9.38	8.76	7.74	11.49	13.17	14.91	16.26	15.17	15.93	15.21	14.11	12.3	13.38	12.93	21.06	19.61	14.06	15	14.62	16.18	11.7	20.67	21.78	24.47	17.83	21.76	18.46	17.25	19.22	21.79	23.42	25.94	28.28
Aam000887	6.08	7.19	6.56	4.05	1.93	3.47	2.92	2.13	5.93	6.16	5.63	3.47	6.85	5.74	6.04	8.35	7.18	6.86	7.71	6.76	6.96	9.07	5.39	9.33	6.55	9.66	8.91	7.4	10.53	8.33	5.42	10.08	9.31	9.99	7.74	9.34	15.88	9.51	12.54	13.51	5.11	10.05	11.74	7.98
Aam000888	1.1	1.05	0.21	0.66	0.41	0.52	0.89	0.29	3.57	1.11	1.37	0.16	0.5	0.32	1.85	2.22	1.79	1.06	2.65	3.79	1.44	2.27	1.28	2.24	3.4	7.32	7.38	5.52	5.27	4.84	7.23	3.92	7.84	7.62	8.99	4.06	6.68	5.01	5.09	6.2	8.45	4.21	5.27	5.12
Aam000889	10.18	8.89	9.05	3.53	8.31	7.57	3.56	2.2	9.03	4.27	4.04	3.89	7.73	7.08	7.62	8.63	11.23	9.29	10.89	13.88	12.02	10.36	10.24	10.14	7.06	17.02	17.49	11.54	13.67	11.53	10.49	8.18	18.36	17.96	19.96	17.22	23.41	21.8	16.43	19.61	20.38	19.06	22.9	19.79
Aam000891	25.12	32.47	28.63	13.61	21.62	23.11	13.24	9.05	32.99	24.49	24.41	18.04	18.54	17.46	22.41	26.18	30.18	29.47	33.27	37.65	31.42	33.47	30	36.68	38.7	52.57	53.43	47.44	48.65	48.06	46.67	36.83	52.02	56.65	62.79	47.28	51.55	45.39	44.37	42.77	47.87	39.54	40.88	45.77
Aam000894	29.67	28.86	21.09	8.75	17.46	16.92	8.94	5.98	17.09	14.58	12.29	19.71	31.18	29.96	29.39	32.89	36.36	39.2	39.8	33.49	34.81	30.41	26.9	27.18	20.83	25.84	29.27	32.15	36.46	29.52	26.26	18.19	42.22	45.07	51.54	37.97	40.46	37.49	44.75	40.52	50.47	42.98	44.59	48.13
Aam000895	4.13	4.69	3.07	2.36	2.79	4.35	4.55	2.12	7.9	8.19	7.6	3.01	4.85	2.8	5.23	4.01	6.26	5.69	7.03	6.64	4.35	7.23	4.93	6.99	11.25	12.88	17.3	12.33	11.51	11.08	14.55	13.98	15.9	13.21	10.85	13.82	15.55	13.38	10.84	13.15	14.63	9.63	8.91	9.27
Aam000896	12.48	11.6	10.15	4.93	7.06	8.81	5.43	2.93	15.2	13.21	10.85	5.72	7.37	5.34	9.73	10.18	12.27	11.82	12.96	13.62	12.89	13.13	11.54	14.17	14.84	20.1	18.23	15.53	16.33	17.7	19.38	15.35	19.19	18.67	21.35	18.02	20.69	17.25	17.26	18.42	17.54	17.55	16.6	16.84
Aam000898	69.61	39.22	19.7	20.25	24.36	40.55	20.76	21.83	30.52	24.07	25.29	25.48	13.47	21.69	15.76	14.44	23.96	13.61	77.15	62.52	20.09	71.52	24.91	45.92	16.26	27.46	26.33	12.22	23.28	18.56	14.68	21.26	11.77	10.29	8.56	11.86	12.02	9.04	10.23	21.78	9.91	5.53	8.6	5.26
Aam000899	3.58	1.2	1.78	8.56	2.26	3.36	6.16	14.51	2.22	3.93	0.84	5.48	3.92	3	1.51	0	5.47	3.51	5.49	1.73	0.86	4.64	11.19	5.16	5.04	4.62	8.1	5.49	3.65	5.12	5.14	4.2	42.81	30.62	32.93	93.13	52.71	67.6	85.76	44.49	26.44	63.82	47.65	26.74
Aam000903	2.04	2.05	8.87	6.63	1.8	6.2	12.6	0	5.67	3.51	2.03	4.35	0	11.2	6.05	2.06	2.15	6.15	2.12	0	3.75	1.72	2.05	1.92	7.16	9.93	5.61	8.33	1.48	2.29	13.6	5.38	4.86	10.51	4.03	7.39	6.85	4.5	7.64	5.59	6.24	6.35	6.9	6.87
Aam000904	3.97	4.14	1.43	3.39	3.06	2.67	3.56	2.92	4.28	3.55	2.63	4.57	3.04	4.07	5.55	2	2.08	1.32	4.27	1.26	1.97	2.22	2.82	2.02	5.64	4.01	3.82	2.58	3.46	5.21	3.02	5.21	7.78	9.44	6.18	6.57	10.7	7.54	7.77	7.08	6.55	7.13	9.48	9.26
Aam000905	7.3	7.65	3.92	5.5	5.66	7.02	3.3	1.55	5.16	6.15	5.67	1.88	5.16	5.66	4.96	2.75	6.39	7.2	8.94	5.61	7.2	7.92	5.93	1.27	6.49	4.98	6.42	3.53	7.72	8.65	11.11	6.78	8.36	3.27	7.04	5.96	4.37	10.31	4.36	7.39	3.74	2.69	7.97	6.4
Aam000908	20	19.79	25.31	19.8	19.71	22.81	21.46	19.82	22.08	22.23	22.55	14.7	15.64	16.02	18.65	17.52	20.59	17.78	16.68	20.09	21.68	22.37	23.38	22.59	21.5	14.26	14.7	18.57	18.76	20.22	19.95	17.7	7.67	7.63	6.92	5.77	7.56	5.46	5.55	6.65	5.57	5.21	4.28	4.92
Aam000909	53.92	63.48	62.97	44.63	59.37	63.52	39.51	29.91	49.22	56.61	51.89	61.76	49.66	47.3	56.3	52.82	58.83	63.08	68.76	64.11	55.12	58.98	64.28	58.82	65.32	52.11	57.54	58.89	56.49	59.61	60.16	58.08	61.3	72.22	72.76	53.5	65.76	63.32	62.96	63.04	68.28	80.55	77.86	78.71
Aam000917	38.23	20.97	15.81	39.26	16.36	13.43	29.04	57.83	12.09	23.2	25.27	17.64	27.26	38.92	28.8	8.95	8.21	7.63	13.33	13.95	14.62	27.05	17.06	21.67	5.92	4.04	3.88	5.9	7	7.06	5.71	5.2	2.28	1.97	0.8	1.19	0.23	0.22	0.09	0	0	0	0	0.11
Aam000921	4.77	1.12	2.68	1.82	0.99	2.83	1.73	2.62	1.04	3.13	3.9	4.18	0.29	0.51	1.94	3.1	4.12	3.94	4.93	4.02	3.85	4.48	3.94	2.64	10.06	12.27	8.73	6.28	7.89	6.28	8.4	6.39	8.34	9.23	7.46	17.23	12.21	8.33	7.34	8.44	5.99	4.64	3.16	1.57
Aam000923	5.68	6.6	4.14	1.72	3.6	8.95	2.57	8.25	4.41	4.29	4.06	7.26	2.09	4.77	4.04	2.29	10.02	5.92	5.88	8.9	2.5	5.53	3.19	8.55	2.78	5.52	7.48	2.47	6.39	3.94	1.13	1.99	0.54	1.17	0.67	0.21	0.76	0	0.42	0.21	0.46	0.24	0.26	0
Aam000925	18.35	16.28	11.35	10.24	13.97	10.51	9.89	11.19	6.68	11.22	9.92	14.76	18.97	21.39	19.42	14.17	20.29	16.05	18.65	16.89	14.54	14.17	13.77	11.5	11.41	12.2	14.73	11.95	14.5	12.75	11.7	10.95	18.2	14.76	12.95	19.58	17.08	17.53	26.31	20.36	29.64	17.38	21.24	21.17
Aam000926	10.65	7.43	8.04	5.5	6.73	9.59	5.23	3.36	7.71	10.54	12.65	8.63	7.11	6.77	5.71	6.52	11.67	9.28	11.5	11.28	8.27	7.97	9.07	8.5	9.93	11.25	11.44	7.23	11.53	7.78	10.4	9.54	15.7	15.48	23.03	14.64	17.32	13.24	16.88	15.83	14.12	21.8	28.13	21.28
Aam000927	6.79	10.41	8.67	6.47	3.17	10.09	3.69	5.39	7.39	5.83	4.76	7.23	8.58	9.12	11.04	7.64	10.49	8.01	13.22	11.45	5.85	13.08	6.02	9.78	8.39	10.67	11.7	4.88	7.49	10.73	9.96	9.8	3.8	7.39	3.93	3.25	3.57	4.83	4.48	10.92	4.47	11.16	12.58	6.27
Aam000940	55.68	46.51	24.16	20.06	8.17	18.75	0	19.26	8.58	39.86	36.86	9.88	18.99	16.95	73.26	56.02	29.23	37.2	48	44.33	25.5	38.96	27.95	8.73	16.24	0	8.49	31.49	33.47	10.39	46.29	32.53	44.14	47.71	27.41	33.53	51.79	20.41	26.02	16.92	0	57.6	62.63	20.8
Aam000942	8.62	13.44	5.82	2.07	3.37	9.67	3.93	0.99	7.08	2.47	1.9	6.12	0.98	4.37	2.83	8.67	6.03	5.76	23.77	25.61	12.28	14.47	11.53	18.92	9.21	11.63	18.4	5.85	6.22	5.9	7.96	7.55	22.77	13.78	16.03	6.92	17.1	12.64	25.05	38.4	44.77	30.71	34.46	25.75
Aam000951	72.38	72.55	20.94	26.07	106.22	0	24.77	0	66.95	20.73	23.96	0	0	22.03	47.62	24.27	25.33	24.18	0	23.05	22.1	20.26	0	45.42	21.11	0	88.32	0	0	13.51	0	21.14	0	24.81	0	0	26.93	79.62	90.2	43.99	24.52	74.88	27.14	27.04
Aam000956	15.76	54.94	0	9.13	8.03	23.69	58.06	0	39.05	7.58	7.04	1.85	56.47	18.86	47.47	19.72	26.13	18.44	99.99	32.85	36.39	4.37	0	5.82	13.06	40.11	14.08	2.56	18.44	29.17	8.28	18.83	9.95	18.06	15.74	3.06	0	0	7.33	12.58	21.08	24.96	20.52	9.29
Aam000958	9.82	4.22	2.43	9.1	6.18	5.67	11.52	7.28	7.78	9.64	5.57	7.47	11.48	8.97	2.77	1.41	4.42	4.22	8.71	6.7	5.14	7.07	2.82	6.6	8.59	6.82	3.85	3.81	5.06	5.5	2.33	1.23	6.67	8.65	9.67	5.07	4.7	9.26	10.49	5.11	8.56	8.71	4.73	4.72
Aam000977	21.44	23.99	16.41	10.38	12.95	19.4	10.63	6.17	16.41	26.03	17.25	16.93	25.83	22.73	28.55	35.61	30.38	42.64	25.85	25.83	26.55	27.82	23.85	17.64	16.39	25.54	30.01	25.56	27.48	22.07	21.98	20.41	32.18	20.33	23.17	22.71	28.34	26.63	14.45	22.63	19.63	28.27	29.75	31.97
Aam000983	16.45	5.5	9.52	0	14.48	0	0	0	5.07	4.71	10.89	5.84	28.05	15.02	5.41	27.58	17.27	16.49	5.67	36.67	10.04	4.6	5.51	10.32	9.59	0	10.04	7.44	3.96	9.21	0	4.81	32.61	22.55	5.4	14.86	6.12	18.09	10.25	19.99	11.15	28.36	6.17	6.14
Aam000990	4.62	2.32	4.34	2.6	0.95	2.33	2.21	2.39	0	0	2.6	4.72	3.71	5.8	8.96	6.07	2.56	1.22	4.69	0	6.18	4.73	2.41	7.76	1.16	5.23	5.51	7.77	2.39	11.72	2.36	8.13	4.34	4.87	6.83	8.31	9.14	10.56	6.26	4.19	14.94	8.66	10.55	7.39
Aam000993	17.99	14.02	12.34	8	8.87	11.11	7.78	7.34	12.94	11.51	12.44	10.3	16.37	12.98	22.17	13.16	17.43	14.99	13.57	14.95	13.29	12.93	12.23	12.38	26.4	17.19	19.51	19.59	22.63	22.65	18.84	25.41	25.34	28.66	29.64	17.02	19.19	16	14.04	12.98	16.29	17.41	19.09	16.27
Aam001001	11.22	9	8.77	5.46	4.45	11.34	8.07	9.9	4.15	3.86	5.57	2.99	7.46	7.69	6.09	10.73	9.43	15.74	9.87	7.5	9.76	5.18	13.52	7.92	3.44	5.45	7.7	7.24	5.67	5.97	6.53	5.41	5.34	6.92	4.42	7.6	8.14	8.64	8.39	9.21	7.41	5.8	9.47	7.54
Aam001002	98.67	105.79	117.18	143.45	123.94	128.61	172.14	138.22	108.26	115.38	102.06	144.06	122.17	107.9	123.41	97.2	102.09	94.14	98.88	104.56	102.58	103.36	107.09	102.43	135.99	93.28	87.28	110.73	102.8	116.04	113.02	116.69	72.4	87.09	90.28	68.81	70.48	83.68	81.27	77.49	74.2	102.07	97.81	95.49
Aam001009	13.97	21.11	17.37	14.44	18.17	15.81	11.85	4.86	14.28	26.29	18.22	11.68	22.28	19.36	19.02	21.92	29.83	19.75	19.97	28.04	14.06	19.61	15.8	18.61	24.73	26.38	17.23	22.8	32.23	21.54	22.17	22.93	34.97	21.5	27.12	28.04	41.82	32.77	28.57	42.4	40.42	50.52	44.34	37.98
Aam001013	45.01	37.9	35.94	38.91	33.29	30.92	46.22	22.43	48.3	54.14	48.28	19.17	29.48	34.53	35.54	38.04	43.48	55.94	27.94	48.16	52.77	48.38	45.19	27.12	17.33	17.5	28.01	22	28.58	28.22	14.97	14.2	14.99	12.96	26.59	21.14	12.06	5.94	8.41	14.77	10.98	13.04	14.18	12.11
Aam001018	4.53	7	2.14	6.83	5.13	8.45	8.04	3.84	7.11	16.37	4.54	5.45	4.72	4.43	12.22	4.21	6.41	4.36	5.16	6.73	7.06	5.51	5.33	4.47	27.45	37.79	51.8	31.68	36	31.32	37.29	37.53	72.59	63.33	50.95	36.79	51.52	31.57	20.31	14.78	27.26	49.05	69.66	40.11
Aam001019	4.47	0	2.59	6.44	9.18	1.5	6.12	7.73	2.76	2.56	4.44	0	1.52	1.36	1.47	3	4.69	4.48	1.54	1.42	0	3.75	2.99	0	6.52	0	6.81	1.01	1.07	0.83	4.95	1.31	3.54	4.59	7.33	4.04	6.65	4.91	4.18	5.43	9.08	7.7	6.7	0
Aam001023	10.53	19.42	11.8	7.34	6.58	13.39	4.88	3.53	16.66	8.76	5.4	11.21	13.56	12.72	21.8	11.28	14.63	11.92	14.06	13.96	14	13.41	12.62	15.99	6.84	14.86	13.37	7.84	9.81	11.6	11.87	9.83	7.27	6.64	8.7	5.52	6.83	7.1	3.18	6.81	4.14	7.38	6.12	7.23
Aam001024	54.72	54.85	29.14	122.3	47.09	46.49	107.26	220.75	43.71	53.43	62.99	129.75	54.72	93.12	55.23	33.78	35.26	49.85	59.18	24.95	48.98	33.42	21.23	21.07	43.52	30.21	22.76	18.57	24.22	25.76	47.57	53.4	22.19	6.39	2.45	2.25	5.55	1.37	4.65	1.13	1.26	14.15	12.59	6.97
Aam001030	30.16	0	5.24	26.07	5.31	12.19	43.35	0	11.16	0	5.99	0	6.17	0	0	12.14	6.33	18.13	24.96	0	0	30.39	12.11	5.68	10.55	0	0	12.28	4.35	3.38	10.03	10.57	0	12.4	0	5.45	6.73	0	0	0	6.13	0	0	0
Aam001031	19.23	15.77	4.55	1.89	9.24	8.83	12.57	9.07	9.7	10.51	8.68	1.86	3.58	3.19	5.18	15.83	11.02	8.76	12.66	11.69	6.4	4.4	15.8	11.52	9.18	8.49	3.2	8.31	12.61	6.85	2.91	9.19	18.71	3.6	6.89	7.9	13.66	9.62	9.8	11.16	10.66	7.24	11.8	1.96
Aam001032	52.01	55.09	45.45	158.67	86.77	72.75	145.36	146.77	30.3	38.65	32.59	149.84	82.23	91.17	65.28	42.53	53.38	45.75	63.86	54.2	34.47	54	61.24	40.39	65.61	43.63	54.55	56.89	52.29	59.92	55.38	51.61	84.28	69.66	78.08	60.95	54.06	55.51	60.89	56.29	54.4	79.44	70.71	71
Aam001033	10.27	2.57	2.23	13.87	2.26	2.59	7.91	5.33	7.12	15.44	20.39	0	0	2.34	2.53	5.16	2.7	5.14	7.97	7.36	4.7	8.62	2.58	2.42	15.72	0	4.7	5.23	1.85	12.93	8.54	0	0	2.64	5.05	2.32	2.87	0	4.8	2.34	0	0	0	0
Aam001036	9.85	24.68	29.92	13.3	8.67	19.9	15.17	2.56	6.83	12.69	4.89	10.48	5.04	6.74	14.58	7.43	12.93	27.14	15.28	21.17	15.78	16.54	32.13	25.49	19.39	5.98	15.77	13.37	26.64	22.05	12.28	19.42	38.06	15.19	16.97	17.79	19.24	10.83	32.21	13.47	22.52	20.38	5.54	2.76
Aam001038	34.34	29.76	26.58	25.07	31.87	21.56	22.87	47.2	24.03	15.95	18.43	26.67	56.02	73.72	41.21	23.34	23.39	13.95	25.92	32.8	18.7	20.26	25.15	23.58	25.17	27.05	18.68	27.71	30.79	18.7	47.84	13.01	17.66	22.9	7.31	0	1.04	0	0	0	0.94	2.88	1.04	6.24
Aam001072	5.62	9.7	2.51	3.04	4.26	4.5	4.86	7.77	2.16	4.06	5.69	6.6	0.97	4.22	0.94	3.34	2.99	5.23	9.56	3.67	4.35	3.57	3.82	6.69	0.42	0	0	0	0.34	0.27	1.58	0.41	0	0	0.94	0.43	1.59	2.09	2.66	3.46	1.93	12.38	12.81	8.12
Aam001079	7.76	3.33	5.76	3.19	3.9	5.96	2.27	3.45	2.39	5.07	1.29	10.6	10.79	10.39	11.16	6.61	5.42	4.44	1.81	1.85	2.82	4.96	5.91	2.08	12.23	18.83	10.32	9.16	13.84	7.64	9.44	7.77	20.36	20.87	17.31	31.66	14.8	12.58	56.65	23.89	34.22	77.84	66.73	70.24
Aam001081	11.84	12.74	11.09	6.84	20.09	7.16	24.58	12.56	15.04	14.97	12.01	17.77	2.89	6.64	7.97	11.66	2.17	12.14	7.55	7.44	11.1	8.15	8.85	9.48	14.55	10.13	9.02	9.36	11.66	8.89	6.55	14.52	10.45	9.22	14.33	0.26	2.32	0	0.73	0	0	4.43	2.16	5.6
Aam001094	16.93	22.42	21.75	14.5	20.75	18.81	15.99	11.44	22.45	20.04	11.17	15.96	25.95	26.31	32.33	21.47	18.85	15.36	18.9	18.6	19.4	17.25	22.68	19.78	23.26	23.79	14.28	25.59	19.11	26.88	23.54	22.67	28.96	25.59	24.41	20.37	21.18	19.93	16.56	20.26	20.12	18.93	19.28	21.21
Aam001104	8.4	5.8	9.89	5.85	9.37	6.79	9.2	10.66	4.66	6.9	8.35	11.33	5.16	8.01	4.24	3.38	6.08	5.99	5.6	4.82	7.87	5.8	4.5	6.33	8.5	6.35	5.81	6.34	6.2	7	4.66	9.66	4	5.95	6.99	7.93	7.71	7.19	8.03	10.55	7.4	7.15	10.71	8.79
Aam001126	5.52	3.39	3.19	2.24	4.49	5.03	2.62	2.99	5.32	3.97	4.63	3.66	3.74	2.82	3.34	2.98	5.61	3.86	3.42	4.47	3.1	3.38	3.22	3.84	11.03	14.21	12.46	8.53	9.8	10.84	10.06	14.43	9.74	11.27	10.39	7.39	8.41	8.29	7.86	6.59	7.71	5.67	5.71	7.64
Aam001143	4.1	5.46	6.64	1.36	5.36	5.47	5.48	2.61	7.57	11.84	8.8	1.34	2.52	5.07	5.34	6.59	3.37	6.3	6.08	6.19	10.61	4.25	5.93	5.43	4.76	3.27	4.08	3.38	4.35	4.85	1.64	6.71	1	1.72	0.82	0	0	0.92	0	0	0	0	0	0
Aam001151	0	0	0	0.99	0	1.85	0	0	2.54	0	0	0.97	5.61	0	0	0.92	0	0	0	0	0	0	0	0	11.99	2.22	2.51	15.51	5.27	4.6	3.04	5.61	57.6	71.42	98.09	525.81	408.07	424.22	242.58	205.77	291.69	48.22	39.06	15.36
Aam001157	16	14.61	14.38	10.09	12.28	16.12	4.06	7.02	20.67	19.57	15.26	19.5	20.23	0	23.28	22.3	11.67	15.2	11.21	25.62	17.84	15.11	16.24	11.26	30.75	22.96	22.48	11.29	14.02	15.13	15.79	15.36	0	18.69	26.89	7.11	18.3	8.05	9.61	22.23	16.02	16.16	31.54	14.05
Aam001165	0	7.26	1.05	5.21	3.19	0	3.72	1.25	1.12	5.18	2.4	6.42	2.47	15.42	5.95	10.92	7.6	18.13	9.98	10.37	12.15	7.09	8.48	3.41	3.17	14.65	8.83	11.46	14.79	10.81	6.02	5.29	5.74	6.2	2.38	0	0	1.33	1.13	1.1	1.23	0	1.36	0
Aam001166	58.24	75.05	119.15	40.46	43.95	75.64	34.17	47.5	130.82	153.68	177.64	35.43	80.87	91.16	123.16	104.63	113.57	141.74	107.58	83.45	110.48	76.84	87.7	62.65	189.25	151.59	197.95	127.06	111.04	156.03	83.01	193.21	93.99	128.32	143.37	105.2	74.3	215.06	163.29	182.01	156.45	133.41	107.62	102.55
Aam001168	0	228.81	0	22.06	130.74	24.37	0	5.78	1.72	0	25.8	308.23	34.18	30.5	42.13	7.47	3.9	3.72	142.08	62.06	0	29.61	67.08	1.75	4.87	4.51	8.49	11.34	12.05	5.19	0	4.88	68.42	17.17	27.41	10.06	20.72	10.21	111.01	65.98	88.66	24.96	35.49	68.63
Aam001174	2.94	1.47	2.55	3.18	1.3	0	3.02	3.05	2.74	5.06	2.92	1.57	3.01	10.75	2.9	14.82	7.72	5.9	7.61	5.62	5.4	12.35	1.48	2.77	0	0	2.69	0	0	0.82	0	1.29	0	0	0	1.33	1.64	0	0	0	1.5	0	0	0
Aam001201	32.23	31.76	25.78	19.75	17.99	20.04	26.49	7.33	32.05	42.59	39.73	12.15	25.35	15.65	20.85	23.02	21.12	25.35	31.86	30.17	27.93	42.91	23.53	37.69	45.47	30.39	27.76	26.21	28.62	32.14	34.41	37.43	43.33	38.01	28.06	46.22	60.23	43.92	39.11	47.36	39.78	33.16	42.55	24.36
Aam001204	6.7	2.24	1.94	2.41	9.84	2.26	2.29	2.32	4.13	11.52	0	2.38	6.86	2.04	15.43	11.24	14.07	4.48	2.31	6.4	2.05	3.75	13.46	2.1	82.09	10.85	12.27	22.74	17.73	62.53	22.29	64.61	10.63	9.19	11	4.04	7.48	12.29	18.79	12.22	20.44	9.24	10.05	27.54
Aam001208	79.83	54.63	65.45	88	54	65.97	110.23	134.44	41.54	42.65	54.1	76.03	62.5	94.43	72.78	53.77	68.49	98.34	73.87	65.93	91.5	72.69	54.15	66.52	25.4	47.19	48.4	31.66	45.12	40.01	31.26	33.26	59.15	37.06	45.93	29.49	31.76	29.31	43.84	47.18	47.99	73.84	72.64	72.26
Aam001214	7.82	7.34	7.01	15.82	12.22	7.65	13.22	19.91	9.1	10.84	12.78	14.24	9.04	15.44	9.46	9.65	6.1	5.31	7.83	4.82	4.85	4.87	5.83	10.45	11.48	11.65	12.24	9.94	5.46	7.91	4.2	10.17	25.21	27.77	25.1	23.71	23.38	17.49	14.86	22.09	10.26	13.84	12.77	10.75
Aam001217	0	0	0	0	0	2.49	1.42	0	0	2.38	0.43	0	2.84	0	0	4.19	2.91	1.39	0	1.32	0	0	0	2.61	15.77	90.48	73.37	28.08	49.02	15.53	18.45	4.86	125.09	102.3	41.54	0	3.1	0	19.44	9.9	23.96	7.17	15.6	6.22
Aam001222	22.86	19.64	19.81	14.13	14.35	23.06	10.04	10.15	27.17	19.61	42.13	38.11	20.02	5.95	16.12	22.99	27.42	32.67	13.49	40.52	20.9	24.64	15.88	30.72	34.29	31.68	32.82	48.69	14.11	29.22	16.27	14.31	50.41	53.67	28.93	52.45	50.99	35.86	42.66	44.61	36.49	54.04	22.04	36.57
Aam001232	6.03	15.11	9.16	4.89	5.31	10.66	17.03	12.52	5.58	5.18	7.49	6.42	3.09	6.88	13.39	13.65	4.75	19.65	17.16	2.88	8.29	13.93	7.57	7.1	9.24	0	9.66	11.26	7.62	12.66	5.02	9.25	5.38	13.95	11.88	5.45	8.42	8.29	11.27	15.12	12.26	4.68	11.87	5.07
Aam001234	3.98	6.64	12.66	1.43	3.5	8.04	6.81	12.38	1.23	10.25	5.27	1.41	2.71	1.21	5.23	2.67	1.39	9.3	4.11	7.6	2.43	3.34	3.99	17.47	0	6.44	0	0	1.91	1.48	2.2	1.16	4.73	1.36	0	0	2.96	1.46	8.67	2.42	4.04	10.97	8.95	4.46
Aam001238	3.89	2.86	3.15	7.85	2.28	7.34	5.06	9.69	7.44	2.9	9.53	5.25	0.8	2.13	0.51	0.78	1.36	0.52	1.07	3.22	1.19	1.96	2.6	1.95	0.68	0	1.66	0.35	0.94	1.02	0	1.36	2.47	2.13	2.55	7.26	2.03	1.43	19.88	13.48	12.39	26.84	24.51	13.37
Aam001240	6.7	248.55	11.63	28.97	135.73	47.39	41.29	62.61	0	17.27	0	42.81	82.29	30.6	33.07	33.71	56.3	13.43	159.46	64.03	24.55	22.51	47.1	12.62	29.32	48.84	42.93	36.39	58.02	22.51	11.14	11.75	127.52	75.8	65.99	84.75	74.81	73.72	75.16	67.2	61.31	187.21	120.62	30.04
Aam001241	7.37	7.19	9.04	9.02	9.08	8.04	13.31	16.11	8.9	8.27	9.37	5.86	5.33	3.32	4.27	2.57	3.3	2.46	2.03	3.57	3.33	5.53	5.62	7.03	3.7	2.39	1.8	2.6	1.91	3.19	3.1	2.75	5.14	4.24	4.06	0.8	1.1	1.08	3.31	2.78	2.8	1.32	0.77	1.43
Aam001245	22.42	10.21	15.05	15.41	11.12	7.41	13.38	19.87	12.62	14.36	14.98	8.68	5.1	6.69	5.94	19.55	19.69	13.89	20.24	11.29	19.05	14.03	9.59	10.55	10.69	5.18	6.7	13	9.41	8.31	4.07	8.57	9.2	9.4	8.98	3.68	7.43	8.96	11.04	12.84	7.87	7.17	6.87	7.76
Aam001262	6.8	1.7	11.8	3.67	7.48	1.72	6.98	0.88	0	0	0	3.62	1.74	10.86	2.52	10.26	0.89	6.81	9.67	16.23	9.34	6.42	15.35	4	11.15	37.15	27.99	12.69	12.87	15.22	18.37	7.44	4.04	0.87	0.84	3.07	2.84	0	11.91	6.97	13.82	4.39	0	4.76
Aam001263	0	0	0.85	0.81	0	0	0	0	0	0	0	0	0	0.9	0	0	1.03	0	0	1.69	0	0	0	0.92	14.97	25.02	20.62	13.65	18.04	7.4	6.57	12.03	12.62	4.03	2.9	0.89	2.82	7.16	116.86	26.54	51.93	178.86	133.23	216.58
Aam001264	67.6	36.54	46.92	26.07	37.85	39.99	19.93	25.2	29.25	21.53	52.99	52.63	30.53	52.04	32.95	23.72	23.51	27.39	40.14	32.79	39.06	50.6	19.49	53.52	13.89	6.74	19.97	13.16	16.51	12.78	17.18	16.94	4.95	2.84	4.1	4.86	10.51	7.63	10.37	13.55	13.73	32.29	51.47	15.54
Aam001271	2.72	3.27	1.41	2.94	5.26	2.74	2.23	2.26	3.02	3.73	2.16	4.05	1.67	3.97	3.75	1.64	2.28	4.9	4.5	6.23	3.48	5.48	4.36	3.07	2.85	2.64	4.97	4.43	4.7	4.26	0.9	1.43	12.92	10.06	14.98	16.69	9.71	17.33	8.63	5.94	10.49	10.12	6.72	3.65
Aam001275	9.65	6.65	12.56	7.17	4.78	4.27	5.57	2.5	8.37	16.07	15.57	2.57	7.41	8.26	7.74	7.89	7.6	9.07	10.61	9.22	10.5	8.1	6.06	10.79	21.11	8.79	13.25	15.15	16.97	17.22	12.04	19.03	8.61	17.37	20.19	9.26	9.43	19.24	11.27	14.3	13.49	23.09	19	14.19
Aam001277	351.3	305.79	282.32	618.09	700.83	397.96	562.33	402.74	638.88	439.18	295.61	532.35	764.72	380.51	555.88	592.16	372.95	297.5	310.08	276.05	198.19	300.52	454.65	286.87	318.86	230.47	154.54	470.57	429.2	326.05	344.52	246.28	503.45	814.69	612.03	1089.46	727.84	650.59	385.42	280.08	255.33	628.81	497.84	598.74
Aam001284	60.97	88.41	49.54	30.84	71.96	64.21	71.92	43.09	58.79	35.66	33.49	80.1	61.05	74.62	65.29	77	53.12	42.9	79.17	58.24	42.77	54.46	85.95	57.38	35.18	37.82	43.92	50.19	38.37	56.64	51.77	35.24	78.67	84.03	39.6	63.27	36.2	41.38	40.01	33.11	31.64	81.86	49.61	63.96
Aam001285	19.38	15.27	17.93	20.26	14.48	24.01	12.71	10.23	21.87	30.34	12.06	14.03	5.62	3.94	4.78	9.27	6.88	5.62	10.34	20.29	12.1	13.16	18.63	14.81	38.65	36.85	32.2	27.52	30.9	30.96	31.1	40.82	14.43	15.16	8.44	4.58	5.88	5.77	33.1	12.05	39.16	41.03	40.85	64.28
Aam001289	8.69	23.97	23.58	2.35	10.53	8.78	4.46	7.9	36.19	18.67	15.11	2.31	12.23	12.9	11.8	15.31	30.81	28.32	26.98	30.11	19.91	38.33	21.82	31.71	14.26	39.6	38.79	19.92	34.5	29.81	23.49	29.52	41.36	22.35	42.81	28.47	31.54	29.89	19.3	40.62	45.29	31.48	31.78	29.23
Aam001290	51.7	55.46	44.09	18.62	30.35	23.82	18.63	7.53	20.14	18.7	17.12	26.07	25.06	19.88	25.96	32.85	32.38	41.81	63.81	31.19	33.23	54.07	50.08	44.39	41.27	61.7	57.27	35.09	36.64	27.42	45.25	34.97	97.08	48.5	51.8	79.47	112.39	71.84	96.64	122.37	82.98	71.32	77.54	65.05
Aam001301	12.56	5.39	12.07	7.27	7.11	8.61	4.6	4.19	9.54	14.26	14.25	6.68	10.09	12.69	11.95	7.67	8.48	7.19	4.64	5.57	9.45	12.8	9.45	18.5	22.36	21.79	22.95	17.05	10.68	15.82	23.12	18.08	51.73	47.59	37.54	29	33.54	33.54	36.38	27.8	34.64	5.57	7.06	6.03
Aam001310	48.24	19.33	26.29	85.71	30.21	32.26	146.45	138.32	180.24	186.36	226.67	48.59	253.03	145.43	244.33	71.64	104.87	59.04	11.88	18.52	34.38	14.49	11.04	29.77	384.24	30.75	33.74	47.54	63.71	191.29	44	471.06	8.8	6.48	9.23	174.62	44.08	56.45	3.19	3.76	5.9	0	0	0.88
Aam001315	125.96	106.87	84.81	80.99	90.05	83.87	49.72	63.54	56.48	69.48	106.69	90.81	76.01	85.83	82.47	95.01	95.26	99.56	114.05	112.32	106.41	111.55	95.1	97.02	123.84	161.47	145.2	91.42	109.42	96.51	110.51	103.87	121.92	144.24	139.97	73.16	71.64	78.22	92.89	89.35	83.61	133.07	141.2	121.28
Aam001318	23.59	36.48	22.08	46.25	53.11	36.59	39.44	35.85	26.18	27.5	25.77	55.43	63.38	51.69	51.88	39.5	26.71	29.04	35.51	35.16	22.84	28.72	38.43	23.15	52.2	24.15	25.69	51.97	35.01	37.37	36.58	34.11	28.45	32.45	31.19	21.76	37.65	35.77	31.97	35.94	31.53	32.07	25.21	26.42
Aam001321	35.74	80.61	55.58	32.19	66.88	40.62	27.52	35.56	46.84	49.9	56.21	55.49	68.57	43.52	76.43	59.93	51.61	52.24	67.79	73.99	27.28	33.76	89.71	29.44	83.39	75.98	34.07	99.07	65.54	81.71	71.82	48.29	49.59	76.57	87.99	34.97	48.21	58.98	57.07	57.02	71.15	81.66	70.36	105.14
Aam001327	44.08	45.64	59.85	81.91	55.58	67.46	109.02	96.23	36.45	50.91	39.9	64.34	72.5	61.77	40.73	46.7	46.8	50.82	51.44	35.7	43.15	51.73	45.42	42.96	43.75	19.76	27.67	44.65	46.18	42.38	39.26	41.66	44.14	38.79	40.63	67.23	49.17	49.06	50.44	53.88	38.79	56.96	57.66	41.83
Aam001334	6.04	5.22	4.88	1.13	2.57	1.05	1.93	0	4.82	4.48	3.72	2.22	1.92	2.47	4.32	12.79	10.06	17.96	9.91	10.75	22.71	8.05	6.28	6.28	5.47	13.16	10.87	12.44	12.63	10.61	14.9	7.3	4.46	4.71	1.44	2.07	2.33	2.29	3.89	4.56	3.18	4.53	6.8	3.27
Aam001338	6.03	8.46	2.09	6.52	9.56	14.62	6.19	7.51	6.69	9.33	9.58	3.85	13.58	7.71	7.14	6.07	5.07	14.51	8.74	10.37	7.73	2.03	7.27	6.81	14.78	8.79	9.94	14.74	6.96	11.48	12.04	15.86	8.61	14.88	15.44	7.63	9.43	11.94	6.76	11	7.36	9.98	9.5	5.41
Aam001341	2.17	0.72	4.39	0.78	1.91	5.11	0	2.25	2.67	0.62	0.72	5.38	5.17	3.3	3.56	0.73	5.31	6.52	4.48	2.76	8.6	7.28	1.45	3.4	3.79	3.51	3.31	5.39	6.25	6.87	4.81	8.86	1.72	2.97	2.13	9.13	5.64	7.15	7.43	9.88	5.14	9.72	13	3.24
Aam001345	19.19	10.97	14.3	2.9	4.73	9.69	2.76	2.85	2.54	16.54	2.72	23.38	14	7.46	24.38	40.49	22.97	33.19	14.21	30.3	34.32	32.25	8.23	2.58	11.99	35.5	33.65	26.03	42.51	29.95	49.1	20.86	42.42	18.04	23.08	23.1	21.91	21.17	14.07	30.02	8.3	8.48	9.25	22.55
Aam001350	1.4	12.35	0	14.41	7.69	2.65	1.23	8.76	4.7	9.63	10.42	4.83	11.2	3.08	4.98	7.16	10.23	0	14.42	4.16	5.59	8.91	5.27	3.57	16.1	3.58	5.67	4.3	4.88	6.26	2.62	14.94	16.47	9.48	15.3	9.03	10.73	12.65	4.91	14.17	9.66	26.9	21.35	0.58
Aam001358	28.3	18.01	16.47	38.5	30.91	20.51	26.47	30.3	20.2	29.03	38.02	29.89	26.01	43.98	22.74	16.96	19.58	19.62	31.43	20.68	15.62	22.8	25.87	18.33	39.39	35.47	28.91	25.44	23.52	21.29	19.99	27.63	31.26	39.7	21.77	27.4	31.86	19.95	64.76	59.41	44.1	66.86	64.76	49.5
Aam001365	4.76	6.36	6.89	0	6.99	4.81	1.63	0	2.94	6.82	0	6.76	8.12	5.8	7.83	6.39	10	9.54	6.57	7.58	5.81	8	7.97	2.99	9.72	15.42	5.81	15.08	5.73	16	15.84	18.08	9.44	6.53	10.94	1.43	3.54	12.22	1.48	8.68	6.45	13.14	17.85	8.89
Aam001372	4.23	0	1.84	0	1.86	4.28	0	0	1.96	0	0	0	2.17	5.8	0	0	4.44	0	2.19	2.02	5.81	3.55	2.12	0	7.41	0	3.87	5.75	6.11	3.55	3.52	3.71	12.58	6.53	8.34	5.73	9.45	2.33	7.91	5.79	12.91	13.14	9.52	2.37
Aam001375	3.97	1	6.03	2.68	5.68	6.02	1.53	2.58	2.76	2.99	2.47	2.64	27.43	26.29	41.15	9.49	25.54	15.92	5.14	3.32	5	0.83	2.49	3.27	2.17	6.03	4.54	6.4	8.24	3.34	3.3	2.18	14.76	9.19	29.33	56.05	158.49	77	25.52	38.92	29.27	8.22	18.99	20.58
Aam001380	12.02	71.38	17.02	5.55	19.38	14.64	9.41	4.95	9.3	7.74	4.01	8.98	8.63	11.38	12.47	24.51	30.8	37.29	47.03	29.57	30.22	24.16	23.72	18.29	8.62	11.4	16.78	21.03	26.06	23.8	9.76	12.17	4.36	4.9	5.78	7.95	5.97	3.23	3.08	2.67	4.47	6.45	6.19	5.75
Aam001386	222.02	268.85	290.72	190	230.52	242.44	143.63	97.25	269.46	331.89	245.99	79.24	174.64	123.04	170.98	316.33	249.3	249.51	245.61	256.24	269.14	294.18	287.32	286.28	221.19	115.36	97.48	189.02	163.87	132.91	179.27	156.33	21.37	29.03	12.64	1.16	0	0	0	0	0	0	0	0
Aam001387	2.5	3.34	2.17	3.6	2.2	4.2	6.83	6.05	6.93	1.43	4.13	4.43	2.55	6.08	3.28	5.02	3.49	2.5	4.3	1.59	0.76	4.19	4.18	2.35	2.91	2.02	3.81	3.95	2.4	2.79	2.77	1.46	6.93	7.7	4.1	6.01	6.5	5.49	14	8.34	4.23	7.75	4.68	1.86
Aam001390	0	60.46	104.7	0	53.11	121.87	61.93	0	0	51.82	119.81	0	61.72	55.08	59.53	60.68	126.67	120.9	62.4	115.25	165.72	0	60.56	113.55	0	0	110.4	40.94	0	33.77	0	0	71.73	0	0	54.48	0	331.74	169.12	109.97	306.55	374.42	271.39	270.36
Aam001396	19.41	8.34	12.03	5.99	12.82	7.7	7.12	7.2	10.9	5.96	9.64	15.5	11.35	10.76	17.11	12.56	11.65	12.51	15.06	12.58	11.43	15.14	14.62	9.79	9.71	13.47	10.15	6.59	13.5	7.76	10.38	5.47	18.96	16.4	9.56	12.52	14.7	15.25	14.9	8.22	11.98	22.24	29.63	15.54
Aam001397	1.01	3.05	1.61	3.26	3.79	2.36	1.8	1.41	2.58	4.01	1.64	2.16	1.82	1.62	2	2.42	0.8	1.02	1.43	2.66	1.86	2.37	2.8	0.95	14.27	3.69	3.25	6.58	5.26	6.65	4.21	5.98	10.55	11.31	11.73	11.68	7.25	7.93	3.82	2.84	2.97	9.56	4.66	8.43
Aam001407	10.89	9.1	17.95	14.38	13.14	13.16	18.16	13.92	19.47	22.47	21.41	6.44	7.24	8.8	7.78	8.21	10.95	10.88	5.75	9.16	7.17	9.29	10.57	13.02	12.37	8.67	8.82	10.78	10.97	11.62	9.17	12.92	6.31	8.6	6.15	4.84	5.12	6.91	5.88	7.99	5.14	3.34	3.93	4.17
Aam001409	10.09	10.77	11.8	15.64	11.2	10.64	22.75	24.36	10.75	8.86	11.11	9.34	13.69	13.22	11.69	10.15	15.2	15.61	9.3	14.04	17.68	9.95	9.91	13.63	4.8	4.8	7.83	8.63	12.66	7.98	10.58	8.07	8.35	7.67	13.61	5.15	5.88	6.27	3.48	2.8	4.68	3.86	3.21	2.7
Aam001414	0	0.4	0	0	0	0	0	0	0.13	0	0	0.2	0	0	0	0.22	0.67	0	0.41	0	0.16	0.7	0.15	0	0	0	0.17	0	0.29	0.2	0	0.16	13.8	10.3	15.24	58.8	36.62	32.49	37.26	27.84	40.74	14.8	12.67	31.46
Aam001422	10.28	6.28	7.67	9.65	4.98	5.58	6.52	9.09	5.9	8.46	5.24	4.48	5.43	5.35	7.11	5.94	4.14	4.78	8.27	6.1	11.44	6.29	9.85	6.74	18	17.81	13.64	11.49	15.34	10.36	16.4	15.25	14.19	14.78	11.3	9.13	10.92	10.53	13.85	9.58	5.77	13.44	16.32	14.16
Aam001424	24.16	17.39	14.64	14.75	21.01	21.41	23.28	27.95	18.42	15.68	16.97	28.14	23.43	20.48	30.5	12.96	23.01	14.05	21.56	17.98	16.52	17.5	17.39	13.21	15.33	16.49	19.75	16.49	16.03	20.45	6.46	14.76	23.38	29.94	27.61	31.68	28.33	28.27	18.19	17.05	23.65	23.14	16.71	29.96
Aam001427	9.56	2.39	4.15	6.45	2.1	9.65	3.68	11.16	5.52	3.08	5.93	6.36	1.22	6.54	1.18	4.81	1.25	3.59	1.24	3.42	5.47	9.03	1.2	3.37	3.13	0	6.56	2.43	2.59	5.35	9.93	9.42	4.26	13.51	15.29	8.63	8	6.57	8.93	18.51	4.86	3.71	2.69	9.37
Aam001429	23.76	31.88	27.71	18.07	29.74	18.93	13.91	13.21	23.34	15.51	12.1	22.05	12.16	8.36	15.03	19.43	11.69	9.56	20.41	27.87	21.67	17.64	18.04	18.77	19.26	48.83	30.25	29.82	23.33	21.11	31.69	20.4	43.58	45.6	39.99	27.55	42.05	27.1	26.85	39.49	39.63	36.08	46.59	35.49
Aam001437	3.16	1.58	2.29	1.71	1.39	0.53	2.16	2.19	1.95	2.72	3.66	2.8	5.39	1.92	8.84	4.24	5.53	7.39	2.72	3.52	2.89	3.1	1.59	3.97	2.3	3.84	6.27	3.58	2.66	1.77	3.5	2.77	4.39	6.5	8.82	6.19	6.47	9.85	3.94	9.12	6.43	5.45	3.56	11.22
Aam001441	3.54	2.58	4.19	4.87	4.82	4.55	3.3	8.68	4.17	4.97	5.43	5.14	3.95	5.58	4.13	10.03	7.77	5.8	3.66	5.84	4.71	5.94	3.55	3.03	6.47	7.82	9.42	16.81	8.59	7.92	5.35	5.64	6.12	15.22	11.4	3.78	15.08	25.12	4.21	8.21	6.21	14.64	21.35	9.73
Aam001450	17.29	10.78	7.7	3.68	13.9	9.46	7.55	12.84	10.39	12.27	8.71	13.13	15.77	7.33	12.87	6.79	1.71	6.08	12.44	6.07	14.79	6.02	7.11	14.23	3.58	9.48	3.69	6.88	8.45	10.04	3.46	3.7	8.09	6.91	6.2	7.07	4.22	8.43	4.3	6.83	8.48	2.4	3.93	6.51
Aam001453	0	2.41	1.04	2.59	4.23	1.21	0.62	0.62	1.11	2.58	0	2.56	6.13	2.19	4.74	0	0	0.6	2.48	1.72	0	0.5	0.6	0.56	11.03	1.46	3.84	2.04	4.33	6.05	5.99	1.58	10.7	10.5	14.78	4.88	4.69	3.3	7.85	3.83	12.2	8.05	8.1	8.06
Aam001465	47.37	37.62	41.79	95.67	52.43	48.38	103.93	112.86	31.13	29.36	38.56	81.85	89.53	94.08	66.68	44.28	57.9	40.73	49.01	43.03	33.19	37.82	40.54	30.7	40.54	32.7	34.11	40.06	38.29	37.1	37.02	31.99	48.33	70.01	50.98	78.09	70.8	64.64	74.52	73.63	61.05	97.76	100.75	86.44
Aam001466	178.17	161.84	217.46	194.54	227.15	223.11	251.53	433.46	135.61	111.62	213.81	217.34	233.57	215.22	190.48	229.67	290.38	301.31	170.88	237.59	226.06	130.9	158.38	179.93	193.23	211.91	168.14	183.92	152.63	157.93	141.97	177.28	231.75	312.96	307.02	417.39	345.98	422.59	253.25	502.46	269.77	199.69	244.25	191.33
Aam001467	91.62	70.77	80.45	35.58	62.79	63.46	66.17	38.9	64.26	39.7	36.21	69.05	68.14	86.94	71.62	73.12	93.07	90.31	88.81	68.16	80.45	122.49	84.45	97.59	98.81	242.84	228.14	132.29	137.56	114.48	139.21	113.1	441.61	338.82	306.86	386.02	440.84	300.61	655.55	608.43	570.99	289.71	256.55	259.2
Aam001476	38.12	44.76	65.94	61.5	42.2	42.09	60.95	51.45	47.35	51.24	48.41	32.76	44.58	37.55	48.37	42.19	47.75	53.76	44.23	41.1	60.1	53.73	58.23	49.21	23.35	11.91	16.2	22.55	27.31	35.06	28.98	25.53	0.32	2.24	0.54	1.48	1.52	2.1	0.25	1.74	0.28	1.97	3.06	1.83
Aam001481	22.16	18.38	22.13	18.52	20.67	24.73	16.02	13.73	19.86	22.58	21.07	24.08	21.51	26.62	22.01	25.53	23.54	22.79	20.42	19.98	18.13	18.66	20.02	21.62	23.85	21.61	23.59	20.79	22.56	22.08	23.52	23.26	17	19.31	16.82	17.29	22.55	18.37	14.77	18.09	17.77	15.71	15.66	14.89
Aam001482	3.36	3.44	3.31	1.69	2.34	2.58	1.95	1.79	4.34	3.55	2.89	2.54	4.65	4.46	3.53	2.85	2.65	3.76	2.18	2.97	3.32	3.54	3.07	2.98	6.84	6.05	9.14	6.41	6.99	7.72	5.91	6.01	10.67	13.83	10.66	4.48	5.06	5.27	5.48	4.56	5.8	4.37	4.43	5.8
Aam001484	4.53	5.71	6.72	3.87	5.02	3.42	2.86	3.61	3.72	7.1	8.57	3.55	4.33	6.97	4.97	7.9	7.91	4.49	6.41	6.26	4.26	6.81	3.71	6.24	7.65	4.09	5.79	5.9	8.05	3.36	2.48	6.25	4.19	5.49	5.43	4.27	5.48	4.66	6.2	5.51	5.96	7.1	5.85	4.1
Aam001498	37.4	56.23	58.63	23.47	48.86	40.22	51.4	28.8	70.85	45.09	41.33	34.03	26.54	31.94	36.31	38.84	38	57.43	36.19	54.74	69.6	42.04	48.44	48.83	34.3	20.51	31.46	33.98	44.82	45.59	38.12	26.96	21.52	18.61	13.07	7.63	6.73	6.63	4.51	1.65	6.13	9.98	8.14	11.49
Aam001499	11.31	9.74	8.56	5.35	5.94	7.27	5.08	3.53	7.95	8.16	5.48	5.3	8.35	6.51	10.63	8.39	6.97	8	11.03	9.8	7.61	9.72	8.93	7.69	10.14	8.18	10.17	11.03	10.07	10.81	10.49	8.88	5.74	4.47	5.9	3.41	4.73	2.43	3.52	6.39	5.42	6.22	5.18	6.67
Aam001501	7.49	8.46	4.35	21.77	9.5	6	14.74	5.42	17.2	23.75	10.79	9.86	52.75	17.58	45.27	28.82	13.93	4.91	3.56	5.3	2.08	3.42	7.63	1.43	77.75	6.73	2.93	32.3	23.66	40.85	17.11	33.8	259.3	314.51	249.58	50.13	26.14	16.57	1.87	1.98	12.87	0.18	0	0
Aam001503	48.53	56.52	55.36	45.95	63.9	52.3	59.8	60.93	55.15	59.96	67.94	81.68	81.82	61.62	85.75	53.01	56.3	45.86	62.64	41.95	41.06	41.14	58.47	53.08	93.01	46.04	54.56	76.86	65.35	70.12	61.49	67.24	47.27	59.88	74.19	45.5	60.88	79.82	54.86	77.1	63.89	74.12	80.58	56.45
Aam001505	0.75	3.02	0	0	2.75	0.76	0.77	0.78	3.49	1.94	3	4.01	5.4	8.95	2.98	6.57	3.17	2.27	4.68	10.08	5.52	3.16	3.78	4.26	3.95	0	2.07	4.11	3.8	3.45	2.51	2.64	0.9	2.33	1.48	29.94	1.68	0.83	14.8	0.69	1.61	18.72	7.66	8.47
Aam001506	21.9	26.3	19.51	6.55	7.2	12.03	8.8	3.29	29	20.84	21.69	14.35	7.72	13.64	30.22	11.06	18.86	18.88	25.92	26.68	25.73	22.29	16.07	25.94	31.79	30.49	32.61	20.79	26.27	25.16	24.01	27.47	31.42	31.03	34.07	31.76	21.68	47.9	29.42	39.53	30.96	26.95	48.76	32.89
Aam001509	52.17	82.2	34.39	65.05	69.56	50.67	26.78	37.75	26.45	26.07	24.91	104.4	65.44	67.33	59.15	79.99	70.58	37.7	70.83	42.17	39.97	44.43	45.57	29.98	70	70.68	69.77	76.43	81.24	68.1	67.98	49.67	23.26	15.73	11.36	0.45	1.12	4.14	97.98	59.21	73.17	103.01	96.48	103.7
Aam001513	8.87	9.73	11.99	18.52	10.65	13.02	18.82	27.32	5.95	6.01	6.76	14.24	16.23	21.62	14.36	11.41	12.75	8.39	8.61	9.62	10.46	11.36	10.97	10.17	11.91	8.47	10.01	6.08	8.73	8.38	7.86	11.47	13.04	11.19	12.93	14.2	13.89	16.75	12.1	10.14	10.71	10.72	6.45	6.14
Aam001515	129.13	181.66	117	120.63	153.02	127.72	186.23	106.69	146	123.87	125.71	84.07	55.93	82.54	67.06	59.06	46.46	66.15	60.97	45.24	67.44	111.47	99.87	77.91	42.64	19.82	16.79	30.2	19.86	33.38	19.93	53.65	30.72	11.31	3.85	0	0	4.61	15.66	12.48	16	2.79	11.75	0
Aam001519	25.08	9.03	7.89	13.44	18.48	15.19	10.89	19.09	6.1	4.95	0.78	38.84	51.18	43.37	23	13.06	30.11	8.12	12.78	9.7	7	12.28	12.64	10.99	5.86	3.06	3.26	0.86	3.76	2.05	0.57	1.25	1.41	1.98	0	1.58	0.67	0.9	4.59	5.11	7.09	2.5	6.44	0.58
Aam001535	12.15	11.73	10.16	4.86	7.53	12.28	5.55	2.34	7.91	9.67	10.28	4.79	8.75	6.58	16.44	14.49	10.87	10.38	19.56	17.63	11.95	13.61	10.85	8.05	34.66	29.53	33.78	32.08	36.69	33.52	32.19	29.59	36.94	30.08	41.66	62.2	65.82	44.07	24.82	26.67	23.47	16.76	18.23	19.17
Aam001537	34.54	19.38	41.61	25.63	22.24	37.24	18.53	20.6	22.65	18.6	19.2	10.98	45.36	60.25	52.4	22.56	34.38	45.72	22.13	34.72	43.44	42.64	44.77	42.46	9.47	23.8	21.7	11.2	15.43	14.72	28.72	11.97	4.29	2.65	2.79	1.4	2.59	2.84	10.6	9.16	9.96	30.67	31.31	34.66
Aam001540	12	8.02	6.36	3.6	8.8	8.08	8.21	3.46	11.71	6.87	5.96	4.97	8.18	7.3	8.55	9.39	7.7	8.68	10.34	7	4.27	10.07	4.68	4.39	5.25	4.86	10.98	6.79	7.21	4.48	5.54	8.18	8.72	4.11	8.53	4.82	7.44	5.13	10.59	10.94	6.1	15.17	10.5	8.96
Aam001543	2.83	2.83	4.09	1.02	2.49	2.86	0	0.98	3.49	2.43	2.81	0	1.93	1.72	3.72	1.9	0.99	3.78	1.95	0.9	3.45	2.37	2.84	1.77	9.07	9.16	5.17	6.4	7.48	5.28	7.84	8.26	5.6	3.88	6.5	5.11	8.42	4.15	1.76	7.73	2.87	5.85	9.54	6.34
Aam001544	10.46	14.68	10.89	6.03	10.44	7.75	8.59	5.79	11.61	14.38	12.47	8.91	9.99	16.55	19.27	9.12	16.84	20.27	10.82	13.32	10.86	11.71	10.5	10.5	18.91	20.33	15.32	11.36	13.08	14.44	16.23	14.05	27.37	33.7	17.85	16.38	14.79	12.27	20.85	23.52	24.81	38.24	25.88	20.32
Aam001548	2.44	3.66	7.4	6.58	5.9	6.77	3.13	3.79	5.64	4.71	7.26	3.89	3.74	0.56	4.81	1.84	2.56	1.83	3.15	4.66	2.79	1.02	1.84	3.44	8	8.88	4.46	7.86	4.83	9.89	8.11	6.41	7.25	13.78	10.8	4.4	4.08	9.38	4.56	2.78	1.86	9.45	7.54	5.46
Aam001549	24.72	18.37	21.46	13.36	18.02	13.35	19.7	12.83	22.87	14.28	9.31	10.89	16.14	19.07	16.83	19.3	18.35	17.94	7.06	17.92	18.35	23.27	20.11	18.46	19.02	14.5	12.87	11.86	14.45	16.7	12.05	17.56	9.63	7.89	5.46	3.08	3.33	3.28	1.59	2.33	2.17	1.76	1.44	1.91
Aam001552	4.68	6.63	0.41	5.1	4.24	6.36	3.28	5.26	1.97	2.41	0.82	5.31	6.92	7.09	4.78	2.72	4.83	4.37	5.44	6.84	2.9	3.46	4.91	5	5.95	7.36	8.81	7.58	5.53	7.42	10.35	4.69	15.53	10.62	16.5	35.69	27.33	28.9	16.03	16.11	11.3	6.91	11.71	9.48
Aam001559	3.57	4.29	1.86	3.86	1.89	0	3.66	0	5.28	4.91	3.54	1.52	8.76	3.91	2.82	5.03	4.5	2.15	2.22	1.36	2.61	1.8	2.87	1.34	9.37	10.4	3.27	3.39	4.63	8.39	3.56	11.89	21.22	18.35	9.84	0	0	0	4	9.76	5.08	0	0	0
Aam001566	0	0	0	0	21.24	0	0	0	0	0	0	0	0	22.03	23.81	0	25.33	0	0	23.05	22.1	0	0	0	0	0	0	0	0	13.51	0	0	28.69	0	47.28	43.58	0	0	0	0	0	0	0	0
Aam001571	17.12	16.41	19.9	38.56	23.43	19.83	46.52	53.86	16.96	15.89	19.79	23.22	28.03	28.94	17.31	15.39	18.13	15.08	14.89	23.12	19.41	15.97	19.44	16.83	9.34	7.44	7.33	9.1	9.83	8.42	7.36	10.63	6.95	10.33	7.59	10.59	6.52	9.48	7.65	10.39	12.87	7.09	6.94	6.46
Aam001575	8.71	8.33	3.78	7.69	4.88	5.19	4.06	3.81	6.95	6.8	5.5	13.66	4.86	3.97	3.12	8.36	8.85	5.15	7.46	6.8	3.98	3.65	2.78	5.96	13.67	9.88	7.69	12.62	12.34	12.84	18.28	5.55	24.46	18.3	21.42	39.7	4.98	9.14	21.89	3.97	10.57	38.46	16.02	14.75
Aam001585	0	0	0	1.5	1.22	1.4	4.27	0	1.28	1.19	2.75	1.48	1.42	2.53	2.74	0	0	4.17	5.74	0	0	1.16	2.78	1.31	8.49	3.37	3.81	2.82	3	1.55	2.31	4.86	18.14	18.53	15.02	40.08	46.44	44.23	22.03	29.07	22.55	11.48	9.36	6.22
Aam001597	25.45	21.78	28.74	45.84	34.25	33.45	39.09	46.18	19.52	28.09	28.15	62.34	27.95	37.41	33.49	17.28	19.99	20.53	18.62	19.57	19.52	17.55	19.94	19.87	26.79	17.09	18.18	14.75	14.03	20.74	16.17	24.66	17.72	20.21	17.32	22.24	19.63	24.35	20.5	20.37	22.93	19.27	25.6	25.51
Aam001599	15.64	11.2	38.78	14.48	21.64	18.05	6.88	9.28	10.33	23.03	35.5	4.76	11.43	2.04	15.43	4.5	14.07	4.48	11.56	17.07	16.37	13.13	8.97	27.34	9.77	16.28	34.75	16.68	17.73	23.76	22.29	21.54	10.63	4.59	2.2	10.09	4.99	2.46	4.18	0	0	6.93	7.54	5.01
Aam001602	6.2	3.84	7.24	6.41	3.44	2.86	5.3	5.81	5.48	4.01	5.11	2.97	4.5	3.13	4.96	1.05	7.39	7.85	4.34	9.42	7.61	3.31	4.16	5.37	3.48	4.08	5.41	3.75	2.47	4.06	0	6.82	7.04	4.64	2.94	11.58	3.15	6.24	5.36	4.76	6.89	6.16	3.86	2.25
Aam001603	54.62	59.41	64.82	38.76	53.06	68.03	71.86	45.58	54.77	49.57	45.7	56.66	57.21	55.83	62.16	48.25	46.22	51.38	59.01	52.5	51.77	52.21	55.76	58.44	31.98	55.14	59.21	45.43	52.22	47.02	54.03	44.76	56.52	66.33	58.26	55.37	59.13	67.51	52.82	62.89	63.19	65.23	82.07	76.98
Aam001609	25.52	21.45	15.36	19.17	8.35	12.74	10.01	8.39	21.82	27.36	25.04	11.93	17.9	14.83	19.99	16.86	23.72	25.1	26.79	23.78	22.63	23.24	17.92	24.09	37.44	30.44	28.99	25.12	26.32	30	34.27	36.53	53.17	45.81	48.75	63.64	62.34	59.97	44.39	32.9	24.04	45.42	39.25	32.76
Aam001616	20.68	6.91	0	7.45	18.21	13.93	7.08	10.73	3.19	2.96	3.42	11.01	7.05	9.44	13.61	0	21.72	0	7.13	16.46	12.63	2.89	6.92	6.49	0	8.37	6.31	2.34	2.49	3.86	0	0	8.2	0	3.39	12.48	7.7	0	9.66	3.14	3.5	0	7.75	4.56
Aam001623	25.85	15.35	24.93	10.35	14.33	16.44	9.83	24.85	4.43	4.94	18.07	15.29	14.69	48.96	26.46	17.34	19.1	15.35	15.85	15.55	23.67	24.12	21.15	29.74	8.38	23.26	22.78	10.4	8.98	7.5	22.29	10.07	19.36	6.89	11.31	6.92	4.28	14.74	40.27	65.46	67.15	88.16	82.92	55.79
Aam001625	9.13	7.57	4.14	4.93	6.2	5.1	4.3	2.74	5.37	7.82	8.32	4.84	5.16	5.98	7.65	5.57	6.06	7.68	5.82	4.03	6.11	5.38	4.17	5.86	12.38	22.31	20.14	15.83	15.95	13.3	17.11	16.18	16.09	20.87	20.91	11.22	13.29	11.84	11.24	13.14	11.98	15.88	16.63	13.02
Aam001634	7.3	8.78	8.87	1.05	3.43	5.41	0.5	3.03	9	3.76	2.42	5.18	6.47	3.11	5.28	4.68	5.62	6.5	6.54	3.72	6.68	10.62	5.37	9.95	4.68	8.27	6.68	4.29	3.51	5.99	3.24	2.56	3.47	6	7.66	10.54	10.32	10.17	5.91	7.09	8.41	4.03	3.83	7.09
Aam001635	5.74	31.67	4.25	16.07	24.7	13.12	10.58	22.58	5	7.98	5.37	43.89	22.3	31.01	17.81	4.76	5.32	1.69	19.75	8.55	1.69	12.2	21.54	7.47	38.58	31.19	34.31	20.87	19.14	22.51	27.25	32.28	27.53	26.06	21.63	44.87	13.58	18.58	27.63	15.86	17.69	41.25	31.17	34.27
Aam001636	17.73	13.46	11.79	7.68	11.87	7.82	9.46	8.13	10.61	8.26	6.99	5.42	9.24	13.14	9.77	8.89	9.38	8.6	6.85	13.84	5.98	12.92	12.25	11.37	6.01	6.48	7.71	12.03	8.02	7.88	15.94	6.56	0.74	2.26	1.78	0	0	0	0.83	0.54	0.31	3.88	3.06	3.54
Aam001639	6.54	4.92	2.84	1.77	5.04	3.72	0.42	1.7	3.78	1.76	2.03	3.48	6.28	2.24	4.44	2.47	6.01	5.74	6.77	5.08	4.87	5.84	5.34	6.93	3.22	3.97	8.98	8.05	9.15	6.18	8.16	5.02	11.67	11.35	12.89	6.28	10.04	9.9	6.5	9.69	7.9	12.27	9.2	12.83
Aam001640	24.87	25.26	30.04	28.69	23.97	29.53	21.39	17.09	28.59	37.24	34.04	20.39	24.76	32.22	38.14	23.67	38.81	31.99	22.6	29.21	37.85	26.52	22.6	26.88	33.81	23.67	26.45	25.09	23.51	30.29	20.12	27.68	43.16	38.35	45	61	55.52	51.75	80.08	61.26	60.46	78.57	70.3	57.99
Aam001643	22.59	36.86	17.43	8.46	22.8	21.43	7.51	2.36	12.45	8.77	4.05	43.74	39.41	30.88	27.06	30.59	25.3	26.74	42.98	32.58	30.85	25.87	33.36	28.5	19.85	45.18	35.38	27.71	37.31	31.14	41.04	17.98	50.89	40.97	47.79	29.81	45.66	32.31	21.35	20.77	40.4	29	27	33.16
Aam001644	86.43	101.44	128.06	208.75	144.13	148.69	286.32	290.53	88.93	99.29	101.01	205.89	182.39	213.74	157.51	95.56	110.11	124.05	90.2	95.48	103.74	88.67	123.12	102.73	160.11	110.34	116.36	120.8	117.16	132.69	109.63	125.21	142.5	128.62	160.23	150.58	108.08	136.45	179.13	137.5	143.1	110.51	102.96	101.32
Aam001645	16.85	14.99	9.31	10.12	7.41	9.68	4.9	5.27	13.07	15.22	14.02	12.66	9.5	8.72	15.93	8.37	13.4	12.64	14.88	19.86	13.49	12.53	7.51	12.19	33.92	20.21	30.74	18.79	20.35	18.61	12.53	24.72	36.66	32.3	34.76	27.4	30.03	31.25	39.47	34	52.59	62.03	44.05	50.01
Aam001647	2.2	5.31	1.68	0.94	0	1.97	1.86	0	1.67	0.75	0	16.11	2.66	2.63	5.67	1.44	1.82	1.96	3.63	4.88	2.97	0	1.05	0.99	2.44	4.22	4.77	4.71	3.23	6.07	2.89	0	12.57	11.23	8.02	54.55	10.32	17.52	15.74	8.73	2.99	19.22	9.83	11.99
Aam001650	13.74	8.67	7.51	3.85	2.69	3.6	5.23	1.06	8.95	7	15.17	4.34	5.73	5.11	6.53	9.73	11.22	7.14	5.79	7.78	10.72	9.4	7.67	6.23	13.36	2.47	7.45	6.91	8.08	9.97	7.62	6.69	10.29	13.08	10.02	13.33	15.91	11.2	12.37	17.63	10.87	23.17	31.49	17.11
Aam001651	1.34	1.9	3.3	3.59	1.26	3.6	3.91	2.96	5.05	0.82	2	2.38	2.6	0.87	1.88	1.59	2.82	1.9	2.32	1.59	2.83	2.07	3.82	3.35	4.36	15.58	9.25	7.25	5.05	6.65	9.33	4.96	12.33	10.69	12.64	10.06	7.55	9.14	5.26	8.87	5.75	5.65	8.01	8.38
Aam001652	32.88	33	34.72	37.18	42.67	32.17	35.24	44.98	26.71	26.08	26.67	48.15	40.04	41.45	37.8	30.87	37.43	34.83	35.9	39.07	38.55	35.11	42.92	33.33	37.11	54.84	49.72	35.12	40.06	41.25	38.12	38.92	38.84	42	39.67	39.56	43.65	44.38	53.6	61.67	54.46	71.39	66.8	70.14
Aam001654	17.23	15.7	23.8	27.09	15.86	17.41	9.65	17.08	15.22	27.59	17.12	19.18	18.43	27.9	13.92	18.91	18.92	12.56	17.02	29.93	16.5	17.76	21.23	17.7	17.82	20.93	12.9	15.95	15.26	14.91	18.24	17.85	9.32	7.25	11.57	12.74	10.49	12.06	9.52	17.85	11.94	22.69	21.15	18.43
Aam001658	4.21	4.75	3.66	2.28	2.78	2.66	2.7	2.19	2.92	1.36	2.09	0.56	11.32	10.58	11.44	5.83	13.28	13.2	4.36	10.07	2.89	3.98	3.17	4.96	0	3.84	2.89	6.79	6.46	5.31	9.64	1.38	0	0.54	0	0	0	0	0	0	0	1.64	1.19	0.59
Aam001666	35.8	27.03	33.09	71.59	22.72	23.48	52.74	40.29	27.73	34.75	36.24	11.88	22.12	14.64	16.06	30.4	31.49	36.11	33.18	37.97	45.77	41.96	37.1	35.88	31.11	18.63	15.32	34.24	35.05	36.17	34.79	16.5	5.8	6.93	5.26	4.2	8.04	11.51	4.34	2.54	1.89	4.57	1.57	1.04
Aam001667	28.76	36.65	79.6	89.48	37.7	46.39	93.07	57.11	88.52	150.53	129.62	61.22	29.72	25.82	38.4	35.88	35.92	33.12	16.12	36.44	37.97	41.62	33.66	58.74	74.57	16.33	15.94	23.49	20.12	45.19	33.54	88.87	8.03	6.68	4.87	0.86	0	0.52	1.04	0.95	2.79	1.23	1.16	1.36
Aam001672	11.72	6.22	21.54	15.64	10.93	11.84	12.74	12.88	10.2	15.4	15.06	23.48	21.16	27.07	26.53	13.87	21.72	20.03	17.11	15.81	15.15	11.58	13.84	13.63	28.35	25.12	27.76	29.48	28.84	19.68	25.22	26.58	44.27	43.95	41.41	34.24	28.47	29.57	21.91	20.74	21.72	53.49	44.2	49.44
Aam001679	36.16	18.45	25.42	16.98	15.76	12.24	28.74	14.85	18.35	23.86	12.38	7.43	44.25	57.74	53.89	35.64	47.13	62	25.16	25.33	31	31.1	30.57	25.14	2.67	12.74	7.89	9.44	17.95	6.09	4.29	5.16	19.41	9.61	18.37	93.33	115.48	111.64	49.62	57.08	24.67	8.81	6.82	6.96
Aam001682	28.01	35.69	59.46	94.61	61.26	66.29	64.58	132.76	36.75	53.72	51.54	72.11	69.4	78.86	54.03	56.15	54.82	40.31	34.02	33.5	45.7	46.69	56.63	41.9	29.22	30.16	25.64	39.38	30.22	25.82	43.89	31.37	0	5.27	1.41	0	6.72	5.86	10.71	5.02	7.13	7.55	4.58	2.08
Aam001683	3.35	7.29	6.49	7.35	9.53	8.19	10.45	10.43	4.77	5.64	3.91	8.09	10.82	7.5	8	6.59	6.51	6.18	6.97	7.11	6.66	6.33	6.07	5.64	7.56	6.78	3.21	7.54	6.87	7.21	11.41	6.87	5.72	8.5	5.64	8.18	2.53	5.74	8.2	4.09	8.39	7.14	11.63	5.53
Aam001684	11.06	4.64	12.73	16.4	10.42	14.81	24.03	49.93	4.52	9.72	10.98	21.36	1.84	2.82	0.76	1.29	1.35	0.77	1.6	2.7	2.83	3.02	3.1	7.75	6.08	3.12	1.65	1.57	1.3	3.31	0.43	7.44	0	0.26	0	0	0	0	0.24	0	0	0.8	0.58	0.58
Aam001685	71.18	58.44	92.74	115.47	80.71	74.88	159.76	139.2	94.44	103.03	102.82	49.76	103.16	83.22	93.67	91.11	89.91	83.32	55.49	50.99	75.67	60.82	98.41	88.15	67.17	40.72	37.91	58.96	51.45	49.96	60.14	71.28	14.45	22.59	9.22	2.21	0.39	0	2.33	1.84	3.4	0	0	0.39
Aam001689	62.69	52.97	60.08	63.68	55.12	64.29	54.21	50.44	51.63	61.98	74.85	66.73	67.72	68.11	65.45	60.43	67.86	78.47	69.52	57.71	62.57	63.18	57.08	67.1	57.5	55.12	55.11	46.76	48.95	55.37	57.58	51.79	62.32	72.14	69.06	97.89	95.4	117.88	90.45	96.41	91.36	115.87	113.53	118.37
Aam001690	0	0.63	0	0	0	0	0	0	0	0	0	0.3	0	0	0.42	0	0	0	0	0	0	0	0	0	26.41	81.06	87.32	125.67	72.33	30.59	8.53	30.76	82.02	49.6	111.66	1.61	135.57	65.07	62.36	60.33	55.59	1.88	1.58	4.78
Aam001691	57.71	47.41	47.46	87.45	62.66	67.51	99.36	116.21	36.73	39.33	49.99	101.87	97.01	89.15	76.66	57.63	50.35	55.45	48.93	50.37	43.12	45.36	51.19	46.97	31.13	21.61	25.61	31.07	29.27	27.69	16.6	29.66	31.74	33.69	27.13	38.61	37.3	44.63	33.86	34.61	26.91	53.2	54.91	50.81
Aam001697	4.9	4.55	4.87	16.37	7.56	5.79	15.66	13.82	3.27	4.8	3.02	19.43	6.07	7.37	6.97	2.37	2.43	3.29	3.13	2.21	2.77	1.98	4.12	2.96	2.96	1.23	1.69	0.64	1.82	1.46	2.52	2.43	1.5	1.13	2.24	2.05	1.69	2.55	1.65	0	2.24	1	2.55	1.8
Aam001700	104.19	92.88	79.91	177.23	111.36	95.32	188.84	170.49	99.5	87.72	87.16	101.28	107.49	116.35	88.35	93.36	91.48	101.37	111.01	56.3	90.85	108.23	123.84	79.29	112.06	103.05	106.15	99.84	101.65	92.45	112.59	91.33	120.81	116.8	106.13	140.32	127.5	100.02	117.21	124.17	97.01	93.73	75.23	80.05
Aam001702	18.06	13.58	14.56	4.88	10.79	9.78	10.6	8.04	16.11	16.07	24.35	10.3	17.82	20.03	15.92	8.44	16.26	11.64	14.68	19.11	11.82	21.13	12.31	17	29.91	17.24	28.34	28.02	28.39	24.2	27.89	33.92	57.54	44.44	51.45	44.28	39.61	33.35	58.48	64.69	57.05	62.07	52.97	65.78
Aam001703	19.81	4.51	9.38	4.86	11.1	10.91	6.47	5.61	12.49	11.6	11.62	17.25	8.29	4.93	12.44	5.43	17.02	14.44	17.7	16.34	9.89	7.56	11.75	17.79	29.14	17.5	19.77	11.61	12.99	22.68	16.47	28.4	43.9	48.13	52.3	72.37	49.24	57.44	47.96	60.73	47.58	73.58	58.73	55.48
Aam001704	16.69	18.18	18.16	25.23	12.81	16.26	21.95	24.45	12.34	13.4	14.8	26.86	18.57	19.52	20.13	12.09	16.16	14.71	16.22	18.84	18.4	15.69	11.12	19.77	12.06	5.17	5.4	8.89	9.47	12.46	6.1	7.35	3.49	5.91	4.43	2.72	8.7	7.18	5.6	6.23	6.31	11.94	16.18	10.22
Aam001705	4.52	3.89	4.5	3.5	10.27	6.55	3.99	1.35	3.59	3.34	3.86	12.42	11.28	5.32	8.31	1.94	4.77	2.6	2.01	3.08	2.97	3.81	7.81	3.05	7.94	3.15	3.56	5.71	7.01	6.52	2.16	7.95	15.41	12.66	14.68	8.78	6.5	4.99	4.23	7.68	3.96	14.74	8.73	8.71
Aam001714	13.97	8.46	11.32	16.09	13.92	10.23	16.86	10.2	13.06	20.83	16.31	12.42	84.8	69.09	71.95	31.19	33.68	25.84	17.62	16.86	14.06	12.76	17.57	12.57	18.67	40.64	34.55	67.71	68.09	28.7	27.56	25.29	131.78	137.45	181.81	486.99	496.33	453.29	141.87	146.62	77.85	72.25	61.8	81.35
Aam001716	2.17	1.11	3.49	0.53	1.3	1.36	1.52	0.78	2.19	2.43	1.91	0	4.84	1.4	3.87	10.71	6.5	6.83	2.11	5.7	6.7	1.17	2.2	3.42	12.36	15.35	15.98	13.84	14.28	13.16	9.01	5.54	15.83	23.73	20.34	9.03	3.65	6.83	7.86	4.38	6.74	4.45	4.51	8.73
Aam001717	0	0	0	0	8.85	0	0	0	0	0	0	0	0	9.18	0	0	0	10.07	0	19.21	9.21	0	0	0	0	24.42	36.8	20.47	0	0	33.43	17.62	11.96	0	9.9	0	0	0	0	0	0	0	0	0
Aam001718	22.75	20.55	30.17	79.12	43.17	32.21	113.01	122.4	25.78	26.7	29.75	52.87	38.03	44.91	24.51	28.85	20.86	25.21	20.55	20.51	22.15	21.39	26.38	25.63	20.32	13.62	11.73	18.27	12.94	15.78	17.32	16.57	10.86	10.05	6.78	5.93	5.54	5.99	6.29	6.43	7.65	6.13	5.05	6.82
Aam001719	46.93	47.92	63.6	62.97	62.88	60.56	54.98	48.38	61.7	62.89	50.89	53.99	47.61	43.8	48.14	60.15	57.45	59.04	47.74	51.57	58.19	45.42	67.21	56.18	40.75	41.15	32.23	40.61	34.29	39.8	47.64	33.6	20.12	22.23	15.07	13.91	13.54	10.45	15.48	11.18	11.34	17.37	18.96	17.02
Aam001721	3.34	4.6	3.26	1.36	1.84	3.37	3.38	2.6	4.1	1.43	0.47	0.89	4.63	1.52	3.3	3.36	3.07	3.35	3.45	1.99	3.06	2.45	4	3.54	6.46	6.08	7.89	6.91	8.13	7.48	8.33	9.88	6.95	7.82	9.86	7.87	7.92	13.32	8.19	14.46	8.49	8.22	10.8	1.87
Aam001722	22.42	20.33	7.41	13.84	16.92	5.39	10.96	8.87	16.79	25.68	18.02	10.23	27.31	23.4	14.75	26.85	15.69	14.98	23.19	25.5	24.44	25.1	12.86	23.11	27.09	38.9	33.22	31.16	33.12	19.72	23.08	29	33.01	35.13	47.31	24.11	42.9	31.71	19.96	37.95	23.87	28.72	20.41	33.5
Aam001729	0	0	0	0	0	0	0	0	0.57	0.53	0	0.66	0	0	0.61	0	1.94	0.62	1.27	30.58	0	0	1.85	0.58	0.54	0	0.56	0.42	0.89	1.03	0	1.62	2.2	1.9	1.21	359.12	4.12	10.83	165.67	1.68	4.38	96.79	1.38	1.38
Aam001730	18.78	13.38	15.89	6.1	19.02	16.06	8.07	6.77	15.45	10.59	7.77	13.35	12.89	8.94	11.88	10.8	16.83	11.95	13.08	11.66	12.32	14.71	10.35	13.42	11.77	18.81	17.53	12.02	18.12	14.82	12.86	16.51	16.96	18.94	23.16	19.24	26.86	20.63	10.67	17.47	17.09	17.28	23.73	25.56
Aam001734	0.52	0.78	1.13	0.56	0.23	0.79	2.4	1.08	3.85	5.58	10.07	0	102.42	71.46	118.03	12.56	13.1	12.25	1.34	1.24	5	1.75	1.04	2.2	0	1.89	2.38	8.29	7.13	0.87	0.86	1.14	14.84	13.63	21.25	54.48	264.68	89.8	11.42	9.01	7.93	6.19	3.51	4.66
Aam001736	13.52	11.12	9.39	21.04	11.91	8.2	6.11	21.06	4.75	7.44	9.94	16.7	19.65	11.86	13.08	12.25	11.36	4.88	9.79	11.63	8.17	10.67	8.42	7.38	8.52	13.14	15.84	23.5	17.17	12.72	12.14	6.87	19.94	12.52	10.39	25.16	8.15	15.77	13.9	9.86	10.17	20.99	19.47	14.85
Aam001739	5.57	14.13	4.33	6.16	8.02	6.3	5.6	7.78	2.71	3.65	3.08	14.54	14.3	13.28	11.11	3.72	4.34	4.2	8.44	3.72	1.18	3.29	4.42	3.78	4.42	8.35	4.96	4.21	2.41	3.77	2.43	2.72	14.02	6.85	9.39	6.26	10.71	28.4	65.71	63.73	45.85	133.76	149.79	164.19
Aam001740	8.42	5.62	0	0	4.94	5.67	0	0	2.59	4.82	8.36	2.99	14.35	10.25	13.84	8.47	23.57	5.62	5.8	10.72	12.85	2.36	0	15.84	27	54.52	17.97	38.08	28.33	31.41	27.99	14.75	90.08	103.85	82.88	88.69	84.56	49.38	20.98	17.9	25.67	55.15	18.93	37.72
Aam001744	69.68	59.99	81.64	75.79	65.23	68.83	71.1	69.12	80.2	94.15	93.2	48.06	50.14	41.17	50.99	76.34	60.4	62.17	60.12	69.51	76.07	63.48	65.82	68.87	91.5	58.49	57.13	86.34	76.78	79.94	90.7	78.06	23.34	27.63	21.51	11.65	11.78	8.7	4.98	4.52	3.02	3.46	5.85	2.48
Aam001751	15.94	17.2	17.66	8.8	10.67	13.22	8.29	5.52	18.15	18.43	16.92	12.86	9.48	12.05	13.84	10.7	12.46	15.68	14.12	12.73	13.94	11.96	13.82	18.98	22.28	22.74	29.54	18	22.59	24.99	14.52	29.16	35.77	33.51	28.39	45.31	43.01	38.07	46.98	41.74	36.45	30.94	25.48	23.71
Aam001752	21.14	21.42	16.06	12.11	12.99	14.74	6.42	10.82	9.4	14.77	13.04	16.64	15.19	16.18	16.21	12.61	13.13	13.84	18.75	14.32	10.74	18.08	13.64	15.81	14.69	25.32	16.21	13.46	16.97	9.9	17.05	17.81	27.62	17.18	23.6	25.75	25.15	32.13	29	34.7	33.26	36.59	39.86	43.84
Aam001761	10.22	4.82	2.82	0	1.8	6.2	0	0	1.89	7.03	6.48	0	4.18	3.73	2.62	3.27	2.15	6.54	3.36	9.77	5.62	7.11	2.46	1.92	7.16	15.85	8.94	0	2.35	0	0	4.21	3.87	6.71	4.03	5.54	13.69	0	3.04	2.96	7.17	3.36	6.9	13.75
Aam001766	2.48	8.7	11.14	15.44	5.51	7.41	10.71	10.48	6.17	10.89	6.62	12.88	4	4.07	3.36	5.2	5.14	7.38	9	5.92	11.47	8.75	8.35	5.64	1.18	2.93	2.46	2.56	3.47	3.83	3.75	4.63	1.75	1.41	0.99	1.92	1.36	1.4	0	0.81	0	0.53	0.21	0
Aam001767	4.63	5.2	4.26	12.21	5.71	4.12	8.66	12.11	6.07	9.38	4.3	7.27	12.45	7.94	11.23	4.23	4.84	3.94	5	3.43	3.04	3.69	4.14	3.18	6.62	2.05	4.18	6.49	5.56	7.76	5.29	8.64	1.53	1.61	0	0.53	0	0	0.36	0	0	0.4	0	0.87
Aam001770	43.91	14.2	10.45	24.49	9.35	30.29	11.88	26.71	6.11	7.3	6.1	37.7	43	27.81	38.67	12.83	12.89	9.7	24.67	31.12	6.92	10.51	6.4	12	17.14	17.21	7.99	15.06	26.57	11.23	16.88	10.55	73.84	90.54	69.97	143.93	13.7	21.03	62.88	12.91	19.44	137.02	48.59	84.12
Aam001771	0.24	1.2	0.21	0.26	0.42	0.73	0	0	0	0.21	0.24	2.04	1.72	0.87	2.13	0	0	0.48	0.5	0.46	0	0.2	1.2	0	3.78	12.24	8.12	6.35	5.54	1.75	2.79	1.68	17.68	16.03	8.5	7.15	6.69	4.48	13.22	7.87	17.31	33	38.58	47.29
Aam001777	3.45	6.91	5.98	0	0	0	0	3.58	6.38	0	0	3.67	7.05	0	0	0	0	3.45	0	3.29	0	2.89	6.92	0	6.03	16.75	12.62	4.68	9.95	7.72	0	3.02	4.1	0	0	3.11	0	3.79	3.22	6.28	0	14.26	31.02	15.45
Aam001780	30.04	27.98	25.93	24.03	21.09	24.56	33.26	23.17	33.54	35.18	33.26	13.74	16.47	15.16	22.38	21.98	23.5	21.25	14.04	27.73	30.16	27.28	20.48	28.68	19.09	8.65	12.62	13.9	14.07	16.66	16.3	20.64	8.11	8.27	10.32	4.88	7.01	7.53	6.81	5.71	7.39	12.93	8.61	20.72
Aam001787	17.84	16.65	16.95	12.58	14.72	18.45	12.83	16.37	11.39	16.02	15.54	18.28	16.22	19.52	16.06	18.21	20.5	21.29	19.56	20.82	18.54	14.69	17.73	16.6	15.37	17.71	10.42	13.69	15.89	14.98	12.38	12.65	13.53	18.34	15.51	11.86	14.42	17.12	25.92	24.93	25.98	22.97	26.71	19.75
Aam001797	7.36	2.89	7.75	10.93	4.69	6.23	17.29	22.78	3.37	6.68	5.62	12.12	7.75	9.95	8.86	3.96	4.83	6.1	5.59	11.24	9.99	6.58	5.18	8.33	3.12	0	3.95	1.71	1.62	3.31	1.3	4.57	1.7	4.22	6.19	5.68	4.3	1.55	2.04	2.67	2.99	3.9	1.93	6.37
Aam001812	16	10.69	16.2	18.01	12.91	11.45	23.95	11.07	8.01	9.16	4.63	5.68	4.77	14	1.97	2.01	2.8	8.02	12.41	14.01	15.26	14.55	18.07	14.43	4.66	19.43	13.42	6.33	8.17	3.36	17.73	2.92	7.93	7.54	3.28	3.01	0.74	0.73	18.69	16.4	13.55	6.9	11.25	4.48
Aam001816	5.03	8.64	5.61	10.09	12.01	12.33	8.11	9.69	3.32	6.69	5.71	13	16.9	13.77	10.63	10.11	15.08	13.67	11.89	10.29	6.58	8.44	7.93	10.14	6.91	19.19	13.14	9.26	8.29	10.05	9.55	14.47	14.52	9.6	16.97	12.32	18.44	15.01	15.44	15.05	12.41	19.32	25.04	11.26
Aam001818	5.87	7.19	6.79	4.23	4.02	5.93	7.36	4.06	8.44	4.48	7.77	7.64	8.01	12.5	7.72	3.94	5.48	1.96	3.37	4.36	1.19	7.67	3.93	5.52	10.84	12.67	13.73	10.62	7.06	11.32	11.93	9.71	20.16	22.13	14.77	13.55	5.82	10.04	20.72	20.8	34.47	21.59	15.4	13.88
Aam001819	5.94	6.48	2.58	4.16	4.77	4.06	3.23	0.73	3.4	1.65	2.78	6.89	7.16	5.11	4.14	5.28	7.34	3.5	10.31	6.35	2.24	5.14	5.09	3.13	5.81	6.37	5.6	4.27	5.93	5.38	5.23	3.98	6.24	5.21	6.2	9.32	10.54	8.85	8.99	7.65	6.75	13.2	18.29	14.69
Aam001830	10.87	12.22	9.29	10.07	11.92	16.6	16.9	9.63	8.69	8.98	13.53	17.13	18.96	12.89	13.67	10.8	7.98	7.01	8.25	12.44	10.6	10.12	9	8.06	14.29	14.47	15.35	15.62	13.29	16.52	13.49	18.22	21.39	17.98	16.09	21.07	23.31	16.58	20.84	15.04	19.16	13.34	19.4	17.15
Aam001835	23.87	31.87	22.64	36.73	41.24	25.37	52.23	48.93	15.52	19.7	20.16	45.27	39.39	25.22	25.24	27	14.63	15.42	22.75	17.6	16.67	18.21	22.12	20.23	13.82	14.99	11.29	19.4	16.71	13.69	14.75	18.54	16.48	27.9	30.83	110.6	113.76	120.79	30	32.29	24.87	19.29	15.48	17.49
Aam001839	20.88	17.22	19.67	8.05	13.93	14.16	6.88	4.96	9.92	8.27	8.6	18.89	21.43	15.82	18.09	26.6	21.89	30.47	23.39	27.14	29.58	24.51	20.06	24.44	21.9	33.33	32.9	43.9	42.51	34.11	45.46	21.3	31.93	39.96	41.55	49.65	49.46	44.86	35.93	33.31	45.27	31.38	32.27	47.42
Aam001840	8.55	7.52	6.8	1.51	9.16	7.02	2.81	3.94	7.87	6.11	1.79	8.89	5.13	5.79	3.78	8.76	7.17	6.77	5.75	14.93	6.26	7.36	6.02	7.56	8.64	4.41	9.47	9.33	9.16	7.8	8.89	9.11	19.07	13.45	16.02	60.54	15.68	16.86	38.46	15.21	11.31	15.53	7.98	7.11
Aam001851	16.19	18.67	18.27	15.75	13.55	13.09	5.82	4.2	35.2	27.13	30.55	9.48	9.94	11.09	11.19	7.33	14.45	4.87	10.89	18.56	11.12	19.71	14.63	14.48	16.29	29.5	17.04	15.39	11.68	17.68	16.16	24.12	6.74	15.82	11.96	13.89	26.21	18.7	28.75	32.47	18.93	27.64	40.07	23.59
Aam001860	4.13	0.33	1.14	0.95	2.31	4.13	2.4	2.73	18.71	13.46	12.06	0.31	0.3	0.72	1.44	2.64	1.32	1.46	1.51	5.49	2.59	1.97	0.59	3.74	23.1	4.28	2.94	4.28	2.53	11.03	6.8	23.01	0.74	1.5	2.3	0	0	0	0	0.27	0	0.3	0	0
Aam001861	99.3	195.56	140.57	235.95	246.99	159.63	249.65	232.76	126.66	119.16	98.97	289.12	308.01	271.42	239.69	155.74	131.43	111.51	153.9	125.78	84.82	96.7	154.2	94.63	218.25	106.53	115.37	188.52	142.41	165.03	143.48	131.9	179.43	209.72	219.57	121.33	193.68	192.82	160.96	144.77	144.48	232.36	192.14	214.38
Aam001864	102.73	107.27	105.08	93.98	104.24	132.81	130.25	94.72	92.64	109.91	99.79	112.56	133.09	100.75	146.67	106.37	108.32	120.36	118.58	107.67	107.53	100.48	117.24	102.85	77.12	66.43	71.14	81.08	84.01	87.04	81.49	85.8	68.86	72.22	75.18	66.54	59.25	79.62	67.25	61.68	78.04	93.74	95.05	107.9
Aam001869	8.11	3.7	4.79	3.49	6.24	6.14	7.68	4.41	13.16	14.82	18.06	7.18	2.97	2.23	2.31	0.14	1.21	1.9	4.28	1.78	1.87	4.59	2.23	4.18	11.47	2.19	3.76	0.37	2.31	3.2	2.68	4.51	0.04	0.83	1.33	0.21	0	1.53	0	0	0.98	0	0	0.96
Aam001871	13.73	10.42	9.75	8.09	10.26	11.35	14.09	20.73	9.62	14.3	9.92	5.31	11.49	14.43	14.37	12.97	14.41	13.76	11.19	12.32	13.33	9.43	10.86	10.18	4.73	2.02	3.05	6.21	6.9	5.59	4.84	3.28	3.46	0.86	0.82	0	0.46	1.83	1.17	0	0	3.44	1.87	0.93
Aam001876	7.04	6.75	5.58	2.97	7.82	6.5	5.66	1.27	7.93	5	3.04	4.56	7.52	6.15	6.35	8.93	7.07	5.83	5.38	7.02	7.29	5.65	9.53	6.63	12.05	26.77	22.97	16	15.02	14.23	20.36	17.44	47.32	58.23	61.5	47.83	51.54	45.8	20.02	17.85	21.78	18.06	14.12	24.01
Aam001879	10.09	1.9	17.76	2	1.14	6.46	8.2	3.14	2.7	8.45	8.02	0	8.04	8.94	8.76	5.03	8.11	5.49	2.7	1.83	5.54	4.57	4.16	4.52	0	0	0.43	1.14	0.24	0.01	0.93	3.02	2.51	0	3.89	0	0	2.24	8.02	4.63	8	3.08	6.44	0
Aam001881	0	0	0	1.28	0	0	0	1.23	1.09	1.02	0	2.52	0	1.08	3.5	1.19	1.24	1.19	1.22	1.13	0	0.99	1.19	2.23	4.14	2.87	10.82	3.21	5.12	3.97	3.93	5.18	8.44	15.81	6.99	24.57	19.8	14.31	6.63	6.47	4.81	1.22	6.65	3.98
Aam001886	10.31	11.48	4.41	3.31	4.99	6.18	4.36	3.94	5.77	2.75	5.16	9.94	6.31	10.19	6.21	6.95	4.45	5.78	7.96	6.75	3.56	5.93	6.97	4.81	5.59	5.18	6.09	5.06	4.42	7.38	7.68	3.13	8.21	11.42	6.68	15.04	10.18	10.08	11.02	15.81	11.41	13.56	5.82	13
Aam001887	24.3	34.45	13.58	8.59	16.13	15.48	11.2	14.82	14.75	13.29	8.2	26.15	38.81	31.55	38.65	20.87	29.59	25.49	26.01	25.22	19.55	17.52	18.99	14.59	20.87	33.69	30.27	30.52	37.46	26.26	27.05	11.61	46.26	43.54	43.57	121.9	41.24	37.81	63.83	29.51	38.11	63.53	35.89	50
Aam001895	6.14	5.29	14.1	14.4	7.86	11.77	25.85	31.28	6.95	9.76	9.31	10.98	6.08	4.07	3.51	2.91	2.72	4.81	4.36	5.85	4.05	7.12	6.12	6.7	2.01	0	0	1.17	0	1.5	0.77	2.05	0	0	0	0	0	0	0	0	0	0	0	0
Aam001905	9.75	14.66	9.52	14.48	12.88	6.16	11.26	11.38	7.89	12.56	8.47	9.08	8.73	7.79	9.62	2.45	8.96	17.1	15.13	5.82	12.28	7.16	15.9	8.03	18.12	11.84	16.73	20.68	22.86	15.69	20.26	22.42	14.49	30.07	20.4	26.41	14.96	17.42	13.67	16.66	11.15	17.65	12.34	15.02
Aam001906	10.61	6.14	5.04	4.73	4.36	3.16	5.59	0.47	4.28	6.4	1.94	3.17	8.88	6.34	3.96	7.17	5.96	6	8.62	12.61	6.34	9.68	11.85	9.11	3.34	2.31	5.57	5.02	3.91	2.32	0.93	4.85	21.48	18.39	20.16	41.54	49.81	34.82	40.4	47.5	34.97	18.52	11.29	16.75
Aam001911	10.75	6.3	18.71	43.43	33.4	38.59	73.79	87.23	24.68	11.21	20.99	24.26	2.52	4.49	2.71	1.8	1.63	0	1.82	3.26	2.84	3.85	3.42	2.34	7.6	2.17	3.41	1.47	0.97	3.12	2.06	4.6	4.06	2.3	2.14	5.25	11.95	9.34	2.9	6.5	1.82	18.6	22.32	24.33
Aam001912	3.55	12.25	7.53	17.04	30.2	25.09	10.93	15.14	14.95	8.47	10.96	21.82	16.14	12.24	8.95	10.31	4.97	4.74	8.56	10.92	3.25	5.63	9.89	6.68	7.59	5.75	2.16	5.89	4.27	4.86	4.59	3.8	3.28	4.46	5.82	12.11	9.24	11.71	6.26	7.55	7.21	9.38	11.97	8.84
Aam001913	122.45	134.85	164.76	176.44	180.41	157.16	252.74	260.52	142.84	145.85	172.53	205.91	174.47	212.59	144.42	145.37	131.14	159.47	155.16	160.28	153.22	145.86	149.43	154.08	60.26	38.28	37	62.8	63.05	57.77	62.29	60.28	36.63	34.02	31.88	103.46	54.42	67.7	46.68	43.86	28.09	51.05	49.33	39.34
Aam001916	22.56	14.75	10.21	12.72	15.54	6.94	10.07	7.13	12.7	12.64	9.74	10.44	7.02	10.75	9.68	6.91	7.21	6.88	4.06	7.5	16.17	6.59	11.82	12	26.6	16.68	17.05	13.98	19.1	15.92	22.83	29.22	10.5	18.15	28.01	9.74	20.8	25.89	13.75	25.03	16.95	18.26	25.37	23.08
Aam001918	5.84	7.4	5.91	31.94	19.12	14.2	56.3	62.77	21.33	24.1	31.71	22.48	3.58	2.92	1.03	2.34	0	2.63	1.14	0.31	0.57	1.91	3.85	0.65	3.46	0	0	0	0.07	0.44	0	2.14	0.13	0.07	0.11	0	0	0	0	0	0	0	0	0
Aam001921	2.93	0	0	9.63	2.66	0	5.45	8.5	2.97	0	3.1	3.3	13.78	5.12	3.22	5.84	0	0	2.94	0	0	7.45	6.19	5.73	2.24	0	0	1.95	4.8	1.75	0	2.6	0	0	0	24.66	9.1	2.85	6.77	2.67	0	8.68	2.79	0
Aam001926	19.75	22.47	21.54	14.01	18.87	22.11	14.67	16.9	17.86	36.37	40.02	23.38	23.76	23.4	16.45	17.3	19.06	18.29	19.7	24.48	15.51	18.66	23.37	31.87	22.42	33.42	29.29	29.81	24.81	18.51	22.88	19.24	42.16	38.63	50.2	38.81	35.14	34.63	41.66	34.3	39.8	58.26	59.74	66.99
Aam001930	10.15	10	6.4	7.23	7.02	5.12	6.69	5.03	7	6.04	8.89	11.26	5.19	6.27	8.95	5.55	7.13	9.63	7.88	4.45	5.45	5.53	5.24	4.14	15.98	11.53	14.6	9.48	8.8	11.26	9.48	16.3	23.7	19.01	16.92	17.05	26.24	22.82	23.5	27.38	23.1	21.19	21.3	18.74
Aam001931	2.99	3.5	1.3	9.7	4.39	5.54	7.68	4.66	4.15	20.99	6.93	5.84	7.65	5.01	7.87	4.01	5.76	5.5	4.64	3.33	1.37	4.6	2.5	3.28	4.36	7.27	7.3	6.09	8.99	5.02	3.32	7.86	0.59	1.03	0	0	1.11	0	2.33	0.91	1.01	20.11	20.19	3.91
Aam001933	49.5	49.89	64.91	54.82	57.36	68.89	128.13	120.07	45.97	49.51	59.32	74.37	65.81	78.33	70.69	42.41	45.32	69.44	41.22	59.37	65.3	56.82	62.25	52.63	26.37	18.07	16	12.3	25.23	24.04	32.2	41.87	8.02	4.7	2.02	0.6	0.51	0	0.44	0.34	0.75	2.63	5.1	2.81
Aam001938	3.51	5.27	3.55	2.84	3.09	4.13	1.5	2.12	3.78	5.02	8.7	5.29	3.29	2.67	1.73	2.64	2.45	4.1	3.02	3.91	3.48	2.94	4.4	2.2	7.67	4.26	6.15	3.57	4.43	4.58	4.37	6.4	3.47	8.71	5.75	11.08	5.87	9	4.91	8.25	5.94	6.65	5.59	5.56
Aam001948	12.71	46.79	54.01	25.12	40.98	45.08	30.42	21.46	40.98	38.88	29.81	53.45	42.87	58.39	43.63	26.07	34.3	60.02	27.8	42.63	44.31	34.45	33.52	55.26	41.61	43.99	47.04	45.59	55.32	55.64	39.62	35.67	23.06	27.58	34.26	20.7	24.55	32.74	23.4	27.22	45.59	61.61	57.07	41.82
Aam001955	8.67	16.64	2.24	7.77	19.98	28.7	5.87	1.91	1.54	3.17	8.06	89.35	14.34	10.78	15.47	6.12	5.42	9.24	20.42	7.4	3.38	7.43	2.96	5.38	0.16	1.34	0.34	0.75	1.73	0.31	0.31	0.32	3.07	0.38	0	0	0.62	0.2	1.55	5.89	0.94	54.01	67.22	1.24
Aam001956	2.79	2.31	2.42	2.36	1.5	3.68	1	2.52	3.7	2.61	2.29	1.81	1.12	1.88	2.99	2.56	3.06	2.8	1.51	2.32	1.89	2.24	1.58	2.28	4.46	4.13	7.22	4.53	3.15	4.69	6.66	5.53	6.35	6.86	7.17	6.25	7.18	6.81	6.35	5.64	6.04	6.15	6.55	8.16
Aam001957	45.22	82.04	50.83	131.75	146.85	93.3	116.09	145.16	58.82	49.42	53.07	224.73	130.29	166.93	105.51	70.46	59.78	50.5	83.1	76.93	39.9	47.66	87.6	40.12	182.12	88.53	92.56	146.94	115.45	132.06	100.3	88.79	172.04	228.96	197.47	101.97	119.06	134.39	145.94	130.6	130.94	175.21	139.3	166.61
Aam001964	15.88	15.33	8.47	3.91	9.79	5.77	4.87	2.81	15.65	15.45	6.02	9.69	5.67	9.5	16.91	9.48	15.1	16.72	16.06	11.37	9.5	10.79	19.65	13.52	18.44	20.82	17.4	15.72	14.07	15.68	17.47	16.56	17.84	19.84	23.85	17.98	24.23	13.87	15.03	11.85	15.36	22.94	12.73	13.08
Aam001966	1.55	1.16	0.67	0	1.36	3.12	0.79	1.61	4.29	2.99	3.46	0.41	0.4	1.41	1.91	1.95	1.62	0.39	2.4	1.85	2.12	1.62	1.94	1.82	11.16	7.51	7.78	5.25	5.86	6.49	9.64	8.13	15.63	16.7	22.46	18.86	23.74	18.71	9.03	13.75	11.4	7.2	6.96	6.5
Aam001973	47.95	22.87	48.66	69.36	80.35	80.47	59.95	52.18	165.58	204.97	167.04	58.86	3.16	1.77	2.67	1.95	1.62	0.77	0.8	21.79	13.1	14.93	2.33	6.19	96.41	0.94	2.12	7.87	1.12	21	1.93	38.63	11.04	24.25	12.94	7.33	14.67	7.66	7.23	22.2	5.9	56.4	77.41	71.06
Aam001975	16.2	18.1	14.96	17.59	25.5	23.47	17.47	26.8	12.96	13.86	12.44	35.68	17.62	24.36	19.5	13.24	13.12	11.37	17.67	17.3	12.11	14.01	13.16	13.92	12.63	12.41	14.44	10.61	10.83	11.61	9.96	12.17	11.9	15.79	13.81	14.01	12.77	18.62	15.82	15.57	17.65	25.89	28.04	25.47
Aam001977	4.37	3.5	5.31	16.06	7.7	7.95	7.18	12.7	3.23	18.03	14.76	11.17	8.05	7.98	8.63	7.92	6.43	11.39	3.62	2.51	3.2	5.14	3.51	2.47	12.24	10.62	3.2	5.93	4.41	7.34	8.72	15.32	3.12	0	0	0.79	2.93	6.73	1.63	0.8	1.78	13.57	13.77	2.94
Aam001981	0	8.96	0.73	1.16	1.94	1.23	0.31	0	0.79	0	1.26	5.33	0.56	0.28	1.06	0	0	0.59	8.02	2.5	1.73	0.57	4.74	2.26	54.14	87.77	79.78	30.88	35.66	35.03	28.05	39.08	94.57	111.48	94.23	59.17	65.8	45.85	41.76	53.24	36.62	14.96	11.37	19.08
Aam001988	13.48	11.68	15.24	20.18	19.36	14.41	17.75	26.73	9.05	12.66	10.88	19.74	10.26	14.87	12.75	9.72	13.22	13.54	13.75	13.84	20.3	13.02	13.16	10.62	11.91	7.2	7.86	8.55	8.78	8.88	3.37	11.37	5.36	6.33	6.65	4.65	4.63	8.88	8.91	10.12	8.8	8.29	11	8.61
Aam001989	8.62	7.09	7.8	5.74	3.07	2.44	17.25	10.7	21.02	32.21	62.86	5.47	58.16	61.14	40.85	12.81	15.4	17.27	10.57	10.14	13.09	12.93	19.35	17.16	5.13	11.24	10.37	12.79	9.63	7.75	10.06	6.96	8.84	7.1	8.61	75.24	96.21	63.76	8.3	15.23	5.72	6.25	6.66	4.17
Aam001995	7.17	10.38	9.82	1.1	4.08	5.27	0.79	2.71	4.74	2.87	1.01	2.76	3.46	2.91	4.81	13.27	12.95	9.98	10.65	15.64	9.18	9.65	9.79	13.73	6	16.38	19.47	15.51	14.85	9.36	15.25	5.23	18.16	19.29	23.65	14.96	18.55	11.31	7.59	9.55	13.34	7.68	13.94	8.23
Aam001997	13.75	7.34	9.24	10.06	7.42	10.75	17.76	10.36	22.15	21.72	29.07	6.37	4.31	5.47	5.25	3.35	4.89	4.89	5.51	19.7	6.3	5.4	3.56	4.59	4.07	3.23	2.03	2.11	3.68	3.6	1.11	5.83	2.64	0.68	1.97	54.48	3.22	8.05	39.79	1.62	1.13	29.82	1.5	0.99
Aam002002	10.17	8.81	5.01	10.69	10.4	11.38	12.7	9.98	4.58	5.67	4.09	16.97	13.5	14.3	12.75	3.87	7.79	6.33	11.37	9.71	7.05	8.54	5.79	5.95	8.41	7.34	6.29	6.9	9.52	7.85	9.14	6.98	16.99	14.98	17.59	10.67	10.12	9.67	19.26	16.53	19.55	32.13	34.62	23.09
Aam002007	106.33	98.03	117.98	226.3	147.95	148.16	270.69	227.25	101.4	100.36	92.41	219.12	178.31	178.3	167.89	104.71	99.12	103.7	98.96	94.02	95.5	87.04	98.39	93.98	118.08	68.58	70.85	88.61	100.56	114.09	105.94	111.52	89.04	85.01	87.03	67.86	60.75	78.32	71.5	65.97	59	91.14	83.24	100.23
Aam002009	16.51	17.73	9.4	8.39	11	10.82	6.51	7.47	5.4	3.08	5.87	10.7	14.3	10.78	8.52	16.79	14.1	15.4	22.86	16.04	13.61	11.96	13.2	7.72	7.51	9.23	11.51	9.21	19.07	9.63	11.34	3.46	22.33	17.12	10.82	26.97	13.07	14.4	14.14	7.49	9.98	19.48	12.19	14.69
Aam002012	22.51	23.66	21.08	5.35	16.69	20.17	8.99	6.98	13.63	7.91	10.36	24.47	24.44	28.58	26.4	15.89	20.61	19.17	22.54	18.93	16.8	19.55	13.23	11.48	15.63	15.65	15.69	9	14.83	14.48	8.06	11.07	25.38	23.11	20.32	25.9	19.71	32.16	19.4	20.68	24.11	22.01	26.26	18.57
Aam002019	20.37	19.39	10.14	18.86	17.84	15.42	10.71	6.63	8.94	10.72	14.54	22.61	23.26	23.22	24.74	15.2	20.57	16.19	14.91	20.24	13.04	16.52	14.42	15.84	53.55	66.11	64.15	38.53	36.37	37.21	37.87	50.09	64.75	68.57	68.68	49.48	59.43	60.49	114.78	121.26	110.43	51.79	53.33	55.4
Aam002022	5.56	9.77	5.59	1.37	4.22	5.74	3.36	1.48	6.31	1.27	1.26	6.37	4.11	4.16	4.04	8.54	7.54	7.4	11.37	14.99	9.15	13.37	7.18	13.49	3.31	17.52	11.17	4.93	4.43	4.27	4.71	3.22	15.22	8.51	15.5	8.02	13.81	10.38	19.35	23.91	46.17	20.52	21.07	28.83
Aam002026	9.09	7.18	9.29	10.97	12.87	7.91	13.9	10.12	8.35	5.96	3.66	11.28	6.9	9.01	5.41	7.76	12.06	8.66	7.87	13.38	7.71	11.8	9.54	6.45	6.34	3.26	6.56	5.47	3.08	5.06	6.68	6.04	4.22	2.54	1.87	2.88	3.85	0	2.99	2.38	4.08	3.17	9.3	5.22
Aam002029	1.65	1.37	0	6.26	1.91	5.6	1.22	12.27	0	0	0	15.85	6.67	5.08	3.48	1.2	1.4	0.3	0.69	4.08	0.61	0	0.9	0	0.92	2.72	0	0	1.56	0	0	0.95	2.81	5.29	4.91	77.6	1.09	7.34	32.58	3.34	4.77	34.56	6.06	8.16
Aam002032	0.35	0	0.93	1.47	0	0.74	1.96	0.86	0	0.24	1.07	0.28	2.33	2.69	2.48	2.1	1.43	0.7	0.45	1.11	1.18	0.9	0.57	1.52	2.4	8.42	6.2	5.3	5.02	2.96	5.67	3.09	7.4	6.08	6.84	14.38	6.64	10.1	10.14	6.1	13.83	5.68	6.28	4.82
Aam002038	5.37	4.79	3.63	3.87	2.63	4.83	1.84	5.58	4.97	8.21	4.74	2.54	7.33	4.37	2.95	6.61	6.27	7.78	1.85	3.42	5.47	4.51	6.6	5.62	4.18	1.45	5.47	3.65	5.17	2.67	7.94	5.76	3.55	7.37	5.29	5.39	8	11.17	5.02	7.08	3.04	3.71	10.08	3.35
Aam002044	22.66	24.63	25.35	18.05	26.63	21.43	18.48	9.21	23.28	25.51	28.99	20.34	31.07	21.41	29.68	33.17	38.87	29.85	29.13	27.06	25.31	28.49	28.55	23.86	31.9	25.24	28.02	32.9	33.05	30.51	31.13	22.01	25.11	30.24	33.19	22.09	23.9	21.55	21.18	23.23	22.72	38.35	36.85	37.94
Aam002045	8.81	7.68	9.37	9.71	10.98	9.73	10.87	6.63	13.54	16.6	11.59	9.49	13.24	9.37	12.33	11.22	18.15	12.84	18.23	13.85	9.07	5.8	15	11.49	19.14	13.14	14.45	17.12	17.44	18.02	16.61	14.92	14.54	20.95	25.44	23.35	24.88	27.06	22.74	17.76	16.38	18.25	15.01	16.15
Aam002046	307.21	295.55	277.21	256.53	252.86	225.05	269.06	227.71	298.5	325.29	303.29	238.7	274.23	228.32	268.2	236.55	225.6	217	269.64	218.88	210.95	245.14	306.02	231.35	147.76	153	141.9	187.07	196.29	175.46	183.51	168.07	158.71	112.43	110.12	156.21	195.88	227.44	193.35	206.71	180.18	292.35	330.35	315.55
Aam002049	8.05	23.9	5.82	7.94	3.86	13.01	0	0	0	5.82	3.62	22.79	3.73	0	4.97	0	0	4.15	27	0	3.63	6.61	15.99	13.92	5.55	0	9.77	0	6.02	5.71	13.78	19.87	26	11.16	15.62	14.68	25.78	19.19	23.93	11.86	26.36	25.09	9.64	18
Aam002054	16.99	13.59	12.34	14.72	12.24	13.71	7.45	6.35	9.12	12.12	14.07	14.87	11.39	10.71	14.57	11.38	12.45	12.42	15.77	16.01	17.19	13.22	13.33	10.58	9.2	10.14	12.52	13.22	11.01	13.08	10.55	11.89	16.28	15.64	17.01	16.37	15.54	15.65	12.94	13.23	14.34	23.34	21.36	22.94
Aam002057	2.21	1.11	0.96	1.2	0	2.24	0	0	3.07	0.95	1.1	0	1.13	0	1.09	0	0	0	1.14	1.06	0	1.86	1.11	2.08	5.81	13.44	8.1	6.76	4.79	4.34	3.68	2.91	13.16	12.52	17.44	8	9.88	7.3	6.21	11.1	12.37	42.37	29.88	23.56
Aam002061	19.01	15.09	10.31	10.88	20.39	6.95	2.63	1.26	6.94	3.77	3.3	3.88	11.57	5.59	15.38	54.53	55.02	11.23	31.68	24.11	13.61	4.99	10.56	2.98	48.78	129.07	122.66	161.16	129.4	68.63	82.27	32.02	133.34	205.98	159.11	16.29	35.91	19.57	7.06	4.89	6.94	1.26	1.12	1.95
Aam002067	89.42	49.63	70.69	144.55	61.54	58.64	70.71	87.79	60.75	84.58	95.41	54.34	75.24	72.38	80.02	69.68	72.89	66.81	62.06	34.33	69.58	100.62	77.55	67.23	112.97	67.53	59.72	98.65	84.28	91.57	125.24	123.97	59.06	50.52	55.21	94.62	77.22	43.15	107.28	92.29	63.59	36.69	44.6	44.82
Aam002068	31.18	38.4	59.96	27.75	43.42	39.94	37.45	15.65	64.27	70.03	41.69	22.13	74.23	52.84	71.99	70.11	62.91	57.79	47.22	42.24	45.35	45.68	55.24	42.58	36.19	23.27	28.16	46.75	42.04	47.34	52.52	33.39	15.27	15.71	19.06	41.78	37.08	27.35	10.09	11.89	11.39	8.01	8.71	12.56
Aam002077	8.08	7.35	7.46	9.45	7.4	6.53	9.13	12.36	5.9	6.61	8.55	5.75	7.63	6.15	7.61	6.52	8.26	8.15	6.3	7.73	8.37	9.87	9.15	6.63	5.57	3.38	5.91	4.46	6.14	5.28	7.58	6.21	5.12	7.5	6.44	8.13	9.41	6.92	5.57	6.35	5.07	11.46	14.03	10.83
Aam002078	43.98	18.89	18.54	20.37	21.02	20.31	27.09	32.61	20.92	19.43	14.98	36.12	27	16.06	27.28	13.91	43.54	16.37	23.4	7.2	23.02	30.6	31.54	14.19	16.49	36.63	41.4	8.53	26.29	16.18	6.27	20.92	159.9	107.24	95.28	719.58	432.04	331.74	258.38	277.21	129.01	119.6	114.49	69
Aam002099	29.49	27.47	39.04	43.14	34.88	36.71	39.15	52.26	34.72	39.01	44.67	34.89	33.83	44.33	37.93	45.25	40.67	46.87	31.74	32.16	41.2	38.77	39.77	40.94	51.08	48.5	52.34	46.71	42.55	45.03	37.15	57.69	48.18	47.18	49.57	71.56	79.47	72.74	131.15	123.01	127.48	41.3	60.32	53.08
Aam002101	71.69	91.32	57.91	61.34	62.24	43.24	64.99	77.2	55.77	85.05	80.5	72.44	55.79	74.92	59.24	54.12	51.2	77.79	79.19	75.21	82.62	76.52	67.73	69.82	111.45	113.04	110	136.67	140.68	131.55	95.56	106.18	219.56	228	221.75	55.02	77.91	48.82	42.04	37.75	43.33	60.19	48.18	55.57
Aam002104	6.28	3.39	3.65	2.3	3.14	6.92	2.97	1.95	5.46	2.61	2.48	3.2	7.56	5.93	7.47	3.12	6.26	4.14	4.75	5.09	3.32	2.41	2.08	1.45	7.62	5.93	4.25	5.69	6.73	7.7	1.62	5.32	7.33	10.89	15.34	3.68	3.2	4.73	1.64	1.54	4.01	2.78	3.09	5.55
Aam002108	15.95	15.29	14.47	11.99	8.92	15.27	16.38	5.29	12.99	22.04	17.85	9.22	10.72	7.91	11.16	12.55	8.97	13.27	13.43	20.53	11.54	14.56	18.73	10.44	23.05	19.18	4.84	20.25	14.78	21.6	19.55	20.66	8.81	7.66	7.31	5.44	0.69	4.29	3.89	3.16	2.52	2.87	3.12	3.88
Aam002110	12.13	7.73	3.7	17.87	7.43	9.86	30.54	15.31	3.24	4.17	7.16	14.54	10.68	16.82	5.37	4.88	5.44	3.67	7.83	6.7	4.23	3.68	6.7	3.78	4.35	6.61	7.61	7.72	7.43	4.59	8.84	5.7	10.14	10.77	14.68	11.88	11.92	12.07	9.92	10.4	9.6	13.07	11.89	13.48
Aam002111	148.12	92.86	133.09	192.93	130.42	136.65	272.42	379.37	92.51	98.94	116.39	170.7	194.52	262.14	156.47	121.62	129.21	144.23	97.41	106.98	131.11	146.17	112.3	135.47	270.99	348.71	370.2	270.17	226.2	261.45	221.77	256.27	299.64	305.91	311.26	146.54	224.58	236.68	392.71	424.79	417.66	161.13	174.05	149.58
Aam002114	45.55	38.31	49.09	55.27	43.68	40.95	48.16	51.69	38.38	39.3	50.22	35.55	38.71	46.53	32.19	41.56	40.94	47.2	48.73	43.33	50.56	50.57	42.44	46.69	23.14	32.82	30.21	25.42	23.67	25.28	18.3	18.27	63.36	45.65	28.7	0.7	2.59	1.91	40.05	51.38	46.5	69.1	68.83	44.35
Aam002122	7.6	8.86	8.75	10.22	13.52	8.15	9.87	10.78	6.74	8.79	5.7	15.52	11.74	14.72	12.24	4.99	7.65	5.13	6.74	5.18	5.82	5.6	6.07	4.82	8.68	6.4	5.25	7.89	7.72	7.9	6.45	9.51	8.3	9.73	8.55	2.8	3.81	3.07	3.19	3.39	5.2	12.51	10.99	12.34
Aam002123	4.42	3.71	9.01	5.61	4.22	9.65	5.44	6.6	6.01	6.94	9.58	6.62	9.9	7.68	8.05	6.24	6.58	7.89	9.14	5.47	6.58	5.59	4.87	3.58	8.01	4.26	0	5.84	5.69	6.99	6.27	6.58	4.43	5.7	6.25	7.54	5.5	7.74	6.44	9.18	9.95	8.53	11.39	7.91
Aam002124	39.54	41.85	38.12	7.39	16.06	19.53	15.09	9.95	38.16	17.23	12.38	14.35	21.22	29.73	43.19	33.39	23.39	27.19	68.87	50.06	23.9	66.58	33.96	56.73	42.31	174.85	152.33	69.47	67.75	59.74	72.19	65.43	73.84	54.73	78.48	64.78	129.01	70.27	88.32	139.28	116.87	70.12	77.74	52.04
Aam002131	34.88	16.03	25.23	39.27	15.36	41.11	13.43	95.05	17.48	14.98	8.66	108.31	95.18	54.41	84.63	14.62	29	11.65	10.53	77.76	19.97	6.1	10.21	5.47	108.09	17.65	26.6	21.7	34.6	43.94	12.08	17.83	88.15	61.27	74.42	321.62	12.98	19.18	206.48	6.62	44.32	142.85	21.25	52.12
Aam002134	24.87	15.74	22.8	18.39	20.34	25.67	17.34	19.98	15.28	15.25	15.44	15.28	19.16	24.74	20.93	37.56	39.99	34.71	21.55	31.22	30.47	24.53	18.17	21.67	10.65	16.67	22.49	13.91	17.14	11.99	18.26	9.52	9.61	5.78	7.71	4.51	5.63	4.13	15.87	21.24	15.62	11.12	8.7	12.11
Aam002142	53.25	52.23	64.08	76.08	56.53	63.83	134.72	100.26	64.94	54.83	53.48	49.98	80.78	74.31	67.58	83.24	81.64	80.68	52.61	65.7	74.04	55.92	62.45	57.04	55.91	28.5	29.9	69.91	61.16	60.47	65.29	48.2	13.66	22.55	13.76	4.72	4.45	5.5	2.32	2.71	2.4	2.68	3.59	3.2
Aam002147	2.6	1.08	2.28	0	0	1.36	1.13	1.55	4.14	1.43	0.64	0	0.52	0	2.21	0.59	2.77	1.55	1.62	2.78	1	2.66	0.52	1.51	3.79	5.04	9.68	3.57	5.95	6.45	6.23	6.29	6.03	5.06	4.21	2.4	7.46	2.46	4.36	8.28	5.49	1.94	5.96	3.87
Aam002157	94	86.08	93.32	106.34	91.39	92.89	106.97	107.94	109.5	114.83	108.72	81.94	72.64	78.86	74.41	79.4	85.75	82.82	77.59	70.81	89.85	85.26	93.09	87	60.57	46.62	43.46	51.31	56.23	59.59	62.53	73.45	19.56	17.42	13.4	24.14	21.1	20.79	13.73	12.67	11.55	14.28	11.9	11.96
Aam002158	70.77	39.83	75.78	191.7	69.4	65.5	182.89	233	51.02	66.13	74.86	102.57	80.7	80.1	56.74	63.03	50.3	50.22	37.29	43.29	54.58	49.42	43.93	44.2	39.46	26.81	20.87	49.48	40.28	44.36	40.58	45.02	8.9	8.58	4.66	1.52	1.26	1.03	0.41	0.39	0.29	0	0	0
Aam002163	20.15	20.33	19.82	17.73	24.41	19.33	13.68	22.46	16.82	27.72	25.14	23.91	22.62	21.27	17.16	18.62	13.62	16.18	22.13	18.39	18.44	16.92	17.96	13.44	41.82	11.29	10.72	26.43	19.55	24.1	27.55	24.82	10.81	19.69	16.01	5.73	7.12	13.7	8.11	14.37	7.92	11.56	16.56	14.43
Aam002165	16.86	10.94	21.53	22.51	15.37	15.84	18.95	22.62	13.2	19.93	21.06	16.69	12.73	15.58	13.12	11.14	17.29	14.12	16.4	16.87	12.89	15.98	16.53	15.5	19.08	19.21	14.32	14.52	13.74	14.65	19.47	19.09	24.52	24.43	21.26	30.49	37.8	29.34	20.17	23.46	17.72	26.48	27.5	20.76
Aam002166	7	9.76	10.86	13.47	7.52	10.54	14.18	8.63	19.94	14.23	13.94	7.35	7.63	6.3	11.69	9.64	10.19	9.84	4.08	9.85	9.97	7.91	7.5	13.21	17.29	14.97	11.06	21.79	17.5	22	19.72	24.3	8.14	8.61	5.71	0	0.74	0.41	4.45	0	2.28	16.18	15.23	16.33
Aam002168	65.69	69.35	67.01	64.49	91.85	65.36	81.03	78.38	61.96	59.39	56.66	96.38	88.95	97.76	79.35	54.71	63.15	70.41	50.64	62.73	61.57	60.82	76.2	81.76	104.33	114.35	94.63	106.19	88.81	83	85.87	104.49	132.04	173.19	177.08	101.24	131.85	127.55	173.51	167.04	198.73	198.47	165.97	174.21
Aam002169	4.64	3.11	4.23	5.95	4.84	6.08	7.34	4.45	1.57	3.36	3.32	2.5	3.21	4.05	3.27	2.3	4.25	2.76	2.29	2.02	3.52	2.81	4.05	3.87	2.59	4.31	3.5	3.42	2.2	2.71	4.63	3.59	73.45	116.11	164.7	790.33	652.39	858.17	79.46	63.11	39.96	14.71	22.09	18.16
Aam002174	0.88	1.17	1.1	0.21	0.34	0.89	0.8	0	3.06	1.59	1.26	0.31	0.3	0.44	0.86	1.37	1.33	1.56	1.91	3.07	0.89	2.21	1.08	2.47	4.51	7.1	9	5.35	5.34	5.78	6.31	5.38	5.91	7.21	7.86	3.96	4.89	5.35	5.46	8.08	9.2	5.34	6.13	4.91
Aam002177	43.41	46.4	58.14	63.18	53.76	67.19	95.47	76.87	56.65	48.36	47	52.27	58.06	52.69	65.09	48.82	47.25	49.45	45.11	52.36	55.02	46.35	56.13	53.7	40.72	35.81	33	44.62	38.1	45.41	40.94	40.71	36.21	43.43	50.57	29.8	39.8	33.72	30.3	30.63	31.25	25.01	22.79	34.87
Aam002180	0	39.73	0.25	1.85	10.8	3.75	0	4.74	0.26	0	0.28	7.89	0.29	0.78	0.28	0.57	0	0	33.04	5.72	0	1.44	12.6	0	0.25	2.08	0.26	1.16	0.21	0.48	0	0.5	2.37	0.59	0.56	9.79	1.27	1.88	5.6	1.3	1.45	9.74	3.85	5.75
Aam002181	28.32	26.29	20.03	35.14	37.87	20.13	19.39	35.93	32.99	36.05	50.01	30.15	15.03	28.74	14.49	7.39	8.81	9.46	14.11	21.05	13.45	24.66	10.53	13.82	24.78	0	1.92	7.83	8.32	15.86	5.23	28.5	19.96	23.73	14.46	7.58	29.27	25.39	29.41	33.47	24.52	30.39	44.84	25.86
Aam002186	11.35	8.21	8.29	13.39	14.72	12.04	11.98	11.25	12.16	13.59	7.04	13.82	9.93	12.7	11.34	5.12	10.79	10.26	10.7	11.6	5.02	12.03	11.01	7.81	12.25	14.11	14.76	12.9	14.32	11.8	13.68	17.57	17.82	23.24	25.49	20.34	20.08	22.97	5.82	12.77	14.19	14.8	16.82	21.32
Aam002187	1.06	1.17	0.21	0	0.91	1.27	1.26	0.5	0.12	1.07	0	1.71	0	1.25	0	0	0.9	0	0.87	0.23	0	1.12	0	0.25	1.92	0	1.4	0.75	1.27	1.08	0.44	1.92	8.32	8.76	6.82	3.65	7.57	5.44	9.86	9.42	8.48	9.39	12.17	10.72
Aam002188	15.74	15.77	38.69	31.17	16.16	15.9	48.47	51.7	9.7	18	5.21	41.85	21.47	23.95	15.5	15.83	19.28	18.4	10.85	5.01	7.21	13.21	7.9	4.94	4.59	19.11	2.4	10.68	7.57	4.38	4.36	13.79	12.48	8.09	0	4.74	8.78	8.65	9.78	7.17	2.67	2.71	11.8	11.75
Aam002193	0	40.31	0	0	0	0	0	0	0	17.27	0	0	20.57	0	0	0	0	0	0	0	18.41	16.88	20.19	0	0	48.84	36.8	0	0	11.26	0	0	23.91	0	0	0	0	0	18.79	0	0	0	0	0
Aam002197	43.05	25.82	27.5	15.8	13.88	19.8	11.86	8.15	13.1	12.79	18.26	17.8	36.72	37.85	45.64	41.82	44.04	47.15	42.21	32.9	31.24	45.18	29.67	27.32	16.48	32.56	34.76	29.41	33.47	27.8	27.38	16.12	13.66	3.94	1.89	1.04	2.57	2.11	13.6	8.73	10.9	9.11	9.05	12.44
Aam002198	90.09	72.8	65.92	55.57	72.81	59.61	70.15	61.43	77.47	62.43	71.86	73.09	77.81	70.04	84.47	58.13	59.12	65.63	74.62	63.27	73.4	69.68	78.26	69.46	59.7	53.37	47.72	69.62	68.78	68.77	95	61.89	59.1	45.79	45.41	37.54	52.32	44.76	41.92	37.96	43.22	58.39	66.97	58.22
Aam002199	0	0	0	0	0	0	0	0	0	0.4	0.15	0.21	0	0	0	0	0	0	0	0	0	0	0	0	0	0	0	0	0	0	0	0	328.38	279.18	370.59	66.68	208.35	326.37	2201.64	2491.09	2440.54	1906.63	2007.36	2566.94
Aam002208	9.4	7.7	11.96	10.94	6.09	11.96	7.78	7.37	9.33	11.84	6.24	6.73	6.71	9.94	9.09	8.01	9.67	12.54	7.71	7.53	12.97	11.9	6.25	9.67	6.54	3.34	4.87	6.95	7.36	9.83	9.2	5.88	1.58	1.18	2.22	2.19	3.22	1.11	0.44	1.97	2.48	1.7	2.02	0.87
Aam002212	6.7	2.88	3.28	2.8	2.05	1.58	2.45	1.01	2.17	3.37	2.16	3.42	1.46	0.76	1.08	0.42	1.29	0.72	2.73	1.42	0	5.88	2.13	2.97	5.61	3.22	2.93	2.74	4.12	4.17	3.78	6.47	7.59	4.66	5.34	21.16	23.64	39.49	20.65	18.5	23.62	29.73	28.54	17.48
Aam002213	0	3.95	2.06	3.47	0.26	0	0	3.2	1.67	3.57	1.36	2.61	1.71	0.6	0	0.65	0.85	1.27	1.28	0.52	2.49	0.52	0.86	0.55	8.29	7.4	2.9	0	0	0.81	0.82	6.64	5.82	8.92	5.21	2.24	5.56	9.46	5.43	6.78	9.03	2.79	5.25	3.97
Aam002220	7.01	12.6	9.66	4.64	3.58	7.32	2.73	0	4.38	6.58	2.33	3.42	7.66	9.43	9.41	5.99	9.56	10.42	7.08	11.15	11.34	7.51	8.91	11.65	5.22	23.89	9.11	18.67	13.21	7.95	8.91	6.09	22.97	14.13	14.85	17.53	31.05	15.36	21.45	17.62	16.67	23.15	12.64	15.11
Aam002223	4.33	5.68	6.53	5.3	6.32	6.48	3.1	3.75	3.69	7.7	6.3	6.55	6.55	5.95	7.69	6.11	4.89	5.48	6.5	4.58	4.81	5.46	6.39	6.28	9	8.33	6.14	6.93	4.28	7.68	6.43	6.62	5.87	7.81	7.06	6.17	8.68	10.19	7.84	11.16	9.22	11.75	9.97	6.54
Aam002230	3.36	5.78	5.42	1.82	3.17	3.64	3.21	3.24	5.78	2.68	3.58	1.54	1.97	1.97	2.37	3.14	3.79	3.61	7.21	9.41	5.94	6.46	5.55	9.95	5.68	5.25	4.84	5.22	3.81	5.52	6.79	6.53	0.86	0.49	1.42	0.22	1.07	0.26	1.57	1.1	0.24	4.72	3.78	2.69
Aam002234	5.75	8.4	6.91	2.37	4.09	6.06	2.56	3.24	8.22	7.11	6.31	6.45	5.54	5.2	9.04	8.03	6.47	5.5	9.74	9.43	5.94	6.52	6.29	6.37	6.69	10.78	9.58	8.89	6.21	8.73	8.21	8.2	11.59	11.47	14.52	9.07	14.41	15.88	11.1	11.08	11.55	11.51	9.65	10.52
Aam002235	61.19	151.42	112.58	285.94	286.43	312.24	340.33	380.64	373.46	561.69	417.27	452.86	161.05	174.03	225.63	19.7	24.32	24.2	19.42	7.72	8.85	37.7	53.52	34.9	388.19	6.84	8.31	10.11	8.79	125.42	20.83	374.23	17.02	10.41	7.59	21.61	7.37	11.93	0.54	0.97	1.25	49.92	48.41	46.02
Aam002239	60.07	59.19	59.99	66.86	76.28	62.88	78.33	93.72	40.28	32.11	32.83	84.35	79.51	94.51	68.25	45.73	52.37	44.89	53.76	52.83	39.01	55.62	56.49	48.81	77.84	72.04	85.82	72.77	71.73	79.14	78.52	78.73	90.18	89.87	104.75	73.69	103.69	101.67	132.51	139.21	140.08	98.82	99.49	92.93
Aam002240	42.03	45.88	63.99	91.59	58.84	64.4	125.64	148.83	53.05	84.22	65.51	108.53	69.83	81.59	71.69	39.13	38.94	50.7	37.98	42.45	49.06	43.95	57.05	47.78	31.01	11.97	13.53	18.64	23.34	29.32	30.83	44.58	3.63	1.93	2.31	0.85	2.1	1.29	3.07	1.71	1.19	3.4	3.7	2.63
Aam002241	7.53	7.13	7	2.34	4.37	3.5	1.78	4.83	5.16	1.7	4.37	0.58	6.66	6.55	6.73	5.28	6	7.83	8.34	5.63	5.12	9.76	9.65	6.59	6.31	12.81	7.33	8.41	7.83	4.56	8.91	5.34	5.05	6.31	6.7	5.06	8.41	6.17	10.22	11.81	10.82	9.08	8.38	8.98
Aam002246	22.4	19.15	12.93	11.44	20.82	18.72	8.94	9.08	7.37	3.13	7.81	21.14	14.63	39.66	19.39	33.92	41.94	46.21	22.09	18.86	29.88	19.96	12.82	25.61	18.03	41.35	44.11	26.62	28.1	20.87	29.14	19.71	26.98	27.03	39.45	51.63	26.69	38.84	63.58	15.88	43.35	16.98	10.14	11.87
Aam002247	5.08	2.55	3.31	0	2.24	0	2.61	5.27	2.35	4.36	3.78	1.35	0	3.48	2.51	3.83	8	2.55	6.57	7.28	3.49	5.33	2.55	4.78	14.44	21.59	15.11	13.79	16.49	16.35	8.45	16.69	36.24	19.59	18.76	12.62	28.35	18.16	30.86	30.1	40.01	22.33	18.57	24.19
Aam002248	4.29	1.97	1.71	1.35	2.58	2.99	3.33	2.28	3.91	2.09	2.91	1.04	0	0	2.39	1.96	7.38	1.97	1.28	5.25	2.69	0.8	0.19	5.53	3.18	9.46	12.74	3.92	7.64	9.53	2.04	3.73	7.29	10.35	9.54	6.25	3.25	4.93	1.94	6.36	12.56	14.69	12.8	9.42
Aam002249	9.19	0	4.99	2.48	3.03	4.64	5.9	2.39	3.19	2.96	3.42	6.12	3.53	2.1	3.4	2.31	3.62	2.3	5.94	8.78	8.42	7.72	8.07	2.16	3.02	5.58	8.41	3.12	2.49	7.08	5.73	2.01	5.47	4.73	3.39	5.19	10.26	2.53	9.66	5.24	2.34	0	5.17	3.86
Aam002252	7	6.17	4.86	7.56	5.42	7.63	7.76	8.43	3.37	6.97	6.39	5.36	7.16	8.69	6.08	5.07	5.88	3.09	3.76	5.35	7.95	5.17	6.46	5.27	8.82	12.24	8.2	9.5	7.87	10.03	10.71	7.85	8.65	13.24	11.85	9.86	15.93	12.32	17.79	17.35	12.52	8.11	10.39	11.92
Aam002253	4.84	3.9	6.47	3.86	4.63	5.6	5.5	4.91	6.39	8.7	10.87	5.88	6.99	5.68	7.43	6.21	3.93	6.85	5.38	5.9	7.06	5.86	3.89	3.92	6.77	0	3	5.51	4.38	7.42	9.35	7.65	1.62	2.14	2.43	0	0.42	0.83	0.37	0.67	0.73	0	0	1.33
Aam002259	7.39	4.61	2.12	1.77	1.62	0.61	1.1	1.36	1.28	3.55	1.41	1.89	4.95	6.11	4.81	4.27	4.29	4.74	12.16	3.79	2.85	6.61	4.06	5.39	3.29	4.05	9.39	9.37	10.44	6	9.21	4.67	4.15	7.12	5.32	6.37	13.35	5.93	12.23	16.87	12.11	19.32	19.46	18.45
Aam002265	987.68	754.92	1035.34	1212.71	1072.86	1037.64	1178.68	1662.47	810.25	831.5	900.68	903.04	1221.13	1307.48	1116.87	1036.95	1038.26	1008.29	895.21	822.84	894.48	925.43	1068.07	1006.21	665.23	951.09	944.04	827.18	765	669.79	707.64	757.1	1077.49	1133.66	1286.66	1229.28	1813.35	2077.55	1943.15	2159.51	1901.94	872.27	951.7	1041.3
Aam002266	200.72	265.95	299.14	175.16	215.55	244.72	137.56	90.85	296.67	274.29	220.77	163.24	256.65	204.71	286.57	320.38	266.59	263.07	238.77	280.79	274.73	254.57	298.49	277.38	362.53	203.65	204.15	383.09	304.95	384.15	356.51	266.18	128.71	147.73	128.83	105.92	129.87	119.16	97.85	102.76	87.24	68.8	62.89	62.19
Aam002267	30.37	59.8	34	58.09	70.26	43.48	46.5	65.72	32.11	30.46	34.68	104.35	65.33	65.68	55.97	34.26	24.4	27.34	49.07	41.36	24.69	28.14	53.62	25.6	91.3	46.53	48.95	60.43	45.07	62.57	52.39	54.98	52.64	56.01	55.23	36.16	47.93	43.8	63.73	59.93	69.84	71.84	62.54	64.64
Aam002268	31.08	51.59	47.8	37.56	46.35	42.25	35.08	29.49	43.8	49.55	32.7	90.25	50.17	47.87	53.95	35.14	38.16	37.75	57.43	37.38	47.3	57.85	100.3	83.04	66.77	47.16	46.05	41.46	53.63	55.59	48.2	83.2	44.97	27.3	30.63	177.16	121.11	153.07	44.19	32.92	41.9	49.53	50.14	56.72
Aam002272	128.56	127.98	181.03	150.07	135.92	177.74	152.96	90.34	192.94	189.91	190.31	75.41	129.3	94.69	118	187.61	177.01	164.18	126.52	138.2	160.44	166.89	190.45	180.34	31.85	10.97	7.4	29.04	27.44	30.31	28.97	33.68	3.66	3.53	2.22	5.69	5.76	3.16	4.67	9.4	3.8	61.67	80.7	16.1
Aam002274	17.35	17.81	13.27	7.59	14.19	12.1	9.33	11.15	16.81	8.87	10.26	11.88	9.72	13.58	11.01	11.22	10.85	7.04	20.09	15.79	10.22	12.14	15.35	19.44	7.59	17.06	15.12	11.78	12.22	11.8	12.37	11.22	12.77	13.17	18.71	12.31	15.68	23.18	10.04	12.8	7.14	11.97	9.76	12.96
Aam002278	6.28	7.94	4.12	2.22	4.21	4.2	1.3	4.08	2.07	1.75	1.1	6.05	5.12	3.17	4.95	17.64	21.41	13.1	12.06	8.7	10.71	2.89	4.89	6.31	5.11	21.75	15.62	26.61	27.35	17.32	14.44	3.61	21.6	23.53	17.2	8.19	6.64	10.4	12.36	8.87	23.75	22.05	16.6	36.79
Aam002282	6.98	2	0.87	2.15	0.88	2.01	2.05	1.03	0	0	3.96	6.37	2.04	1.82	0	6.02	3.14	5.99	2.06	6.67	4.57	0.84	0	2.82	12.21	4.84	6.39	3.38	3.6	9.49	4.97	6.12	0	0	1.96	0	0	0	0.93	0	0	0	2.24	1.12
Aam002288	11.83	7.61	13.9	17.77	22.31	29.14	16.53	23.71	25.01	16.36	20.16	11	5.8	2.01	1.54	0	1.57	0	0.98	3.19	0.29	2.95	3.11	2.42	22.58	0	0.43	0.76	0.27	12.23	0	28.33	1.1	2.2	2.86	4.55	1.52	1.97	1.04	1.31	0.45	0	0	0
Aam002294	5.84	11.67	4.9	4.91	9.58	8.04	19.45	7.77	2.39	11.33	7.18	11.84	12.91	10.65	13.01	8.15	9.41	6.78	9.46	3.69	4.13	9.82	12.52	3.5	10.28	11.86	11.75	7.19	8.65	9.38	12.48	10.93	19.06	9.68	13.49	18.03	22.93	18.49	13.18	17.34	8.27	18.67	19.69	17.04
Aam002298	1.33	5.24	4.82	1.13	2.5	2.15	3.31	1.61	1.52	2.97	1.87	2	2.73	4.23	6.08	6.58	3.88	5.81	6.75	5.13	5.28	5.78	4.09	3.84	5.58	10.89	10.93	5.34	9.3	7.48	5.26	4.91	3.75	4.19	5.25	3.6	2.52	2.66	6.54	3.28	8.12	9.48	13.94	13.74
Aam002301	1.97	3.1	1.15	0	0.6	2.14	1.03	0.57	5.38	3.07	1.34	0.7	2.17	1.34	3.35	4.87	3.98	2.29	4.11	5.28	3.62	4.17	2.61	6.74	7.47	33.48	32.89	17.42	17.23	15.37	22.58	9.78	14.56	12.79	15.61	9.98	13.63	10.66	14.65	16.41	19.14	7.87	7.09	10.6
Aam002313	3.7	7.27	6.56	5.64	6.46	4.99	5.73	2.49	5.83	6.99	4.87	6.44	5.74	7.53	4.94	5.17	8.83	5.11	5.43	6.86	6.46	7.1	7.16	4.54	4.27	5.41	6.99	4.4	4.49	5.44	4.84	4.77	5.34	2.57	3.26	4.27	2.61	5.41	4.25	5.55	4.95	4.81	4.62	5.63
Aam002316	7.03	5.19	5.46	0.81	3.91	3.74	1.14	1.54	6.5	7.68	9.92	3.55	3.46	3.38	2.56	4.84	6.61	6.3	5.41	6.72	5.08	2.53	2.97	7.31	7.12	14.38	11.85	8.79	8.62	10.43	6.84	8.43	6.21	4.19	10.25	6.02	10.74	13.43	10.38	11.13	12.41	5.77	17.57	9.12
Aam002317	8.85	9.08	7.95	9.32	5.36	5.72	5.83	5	5.46	6.92	6.71	12.71	7.07	9.69	5.47	4.91	4.19	7.74	5.95	3.62	6.66	4.3	6.26	8.01	7.63	6.29	6.16	6.68	7.03	5.75	6.16	8.49	6.08	4.39	5.05	4.82	3.5	3.76	5.95	4.34	5.73	5.23	6.44	9.55
Aam002327	12.96	12.69	14.47	10.25	9.33	10.33	12.38	8.74	15.19	13.72	14.32	4.95	9.42	7.86	11.46	13.01	15.08	12.73	13.63	16.75	13.43	13.7	14.94	15.55	7	3.28	4.32	7.49	5.92	7.18	3.64	5.33	3.19	2.37	4.61	1.46	2.07	1.22	0.74	0.8	0.91	0.54	0.8	0.19
Aam002336	13.16	10.97	7.1	5.09	5.46	11.03	5.49	4.35	11.51	10.09	12.73	9.59	24.46	25.24	33.35	20.38	34.32	35.2	11.02	13.46	21.45	13.54	6.53	10.13	5.53	1.38	4.5	11.88	11.44	12.97	6.81	7.79	15.71	23.41	21.04	25.42	33.75	28.29	13.02	16.05	15.74	8.83	9.85	2.64
Aam002342	6.7	8.25	7.27	5.75	4.97	4.98	3.44	5.86	15.5	10.22	18.25	7.13	4.89	6.12	7.44	6.94	9.33	5.88	6.73	4.84	7.28	9.37	9.25	13.25	21.07	31.32	44.9	20.47	22.64	24.32	23.38	34.12	45.97	24.31	36.12	55.93	37.77	29.87	41.23	42.02	40.67	35.34	27.65	15.87
Aam002345	7.66	4.73	3.92	6.37	2.6	4.37	1.41	2.65	4.18	6.41	5.46	2.3	2.41	2.87	4.65	5.73	8.46	6.1	4.88	6.76	6.3	7.92	4.93	6.66	5.84	14.8	14.92	8.8	10.49	7.48	18.95	13.43	20.8	16.57	18.96	10.29	16.01	17.94	23.69	18.09	24.96	13.21	8.62	14.31
Aam002346	201.63	186.47	200.91	271.66	256.29	232.99	319.48	487.46	201.25	183.21	170.17	316.61	426.44	501.86	344.74	242.18	284.1	223.58	208.47	200.35	184.77	215.18	277.81	183.92	175.72	253.66	226.44	221.79	212.79	176.1	216.57	171.05	329.2	408.76	405.4	410.54	438.58	349.79	377.57	416.88	330.6	276.13	292.81	262.1
Aam002351	118.42	161.62	121.63	252.54	236.48	182.35	190.47	232.36	109.61	87.02	158.68	130.55	191.15	285.46	168.92	152.33	115.73	89.25	187.46	176.35	104.11	138.56	120.8	109.48	73.91	47.02	47.75	85.62	64.89	65.29	68.57	54.24	65.85	71.88	39.91	46.29	31.86	24.37	16.89	21.82	18.47	16.6	12.07	32.77
Aam002352	171.97	266.46	189.83	241.7	308.66	268.56	319.07	373	122.77	126.17	133.46	466.29	322.65	380.01	269.58	151.99	148.62	151.76	222.47	164.29	153.29	149.01	234.68	159.28	224.88	178.16	168.78	218.52	217.84	219.23	213.41	152.31	260.76	295.77	325.5	215.93	250.5	268.22	199.28	192.36	196.79	250.18	233.44	240.57
Aam002354	2.02	2	0	0	1.11	1.85	1.24	1.32	3.13	2.69	0.72	0.39	2.3	3.39	2.86	2.89	1.33	0.88	3.56	2.52	2.11	2.74	1.7	1.83	3.6	6.89	6.53	6.73	6.98	4.97	10.25	4.95	3.95	5.83	5.41	1.88	4.78	3.74	1.3	4.75	4.79	0.98	1.9	4.94
Aam002356	5.13	7.81	11.19	5.31	4.18	9.18	5.88	2.57	6.2	4.55	3.46	5.59	2.36	3.53	2.73	4.07	2.79	4.98	7.16	7.77	9.27	5.13	9.23	8.54	8.32	17.59	15.36	7.43	9.03	8.06	14.37	12.13	6.17	5.39	3.15	2.9	2.82	4.53	3.91	5.64	4.06	5.76	6.25	5.32
Aam002357	4.3	5.5	5.39	9.96	4.23	5.59	4.05	1.66	8.16	4.89	2.3	16.94	14.31	4.46	8.66	8.79	10.1	3.49	3.71	3.26	2.36	4.69	5.28	3.83	229.93	598.11	658.43	333.42	264.45	241.42	222.04	144.78	1233.3	798.1	371.15	0	17.15	1.83	140.68	62.5	242.85	0	0	0.24
Aam002362	10.92	8.81	9.01	6.33	8.91	6.73	7.93	8.57	4.68	8.47	11.11	12.47	12.26	9.97	11.56	5.89	4.75	10.41	8.82	4.83	6.58	9.17	8.02	6.02	11.42	14.88	7.8	6.15	8.84	9.24	7.09	8.63	13.93	15.61	11.54	12.51	11.3	16.4	11.95	8.74	14.62	18.73	19.77	16.71
Aam002363	15.8	25.83	19.4	7.78	13.72	15.26	8.92	4.83	25.82	23.1	15.32	11.42	16.59	12.68	23.84	22.48	23.53	21.98	27.31	31.28	26.3	26.71	30.32	29.75	44.83	43.74	47.74	47.17	45.14	45.2	48.56	34.96	44.09	45.78	49.05	33.79	51.34	44.28	34.42	38.99	42.51	30.29	31.54	29.18
Aam002366	33.34	21.74	22.57	29.64	20.08	17.78	20.3	22.16	22.98	20.06	23.5	20.4	53.65	48.86	56.53	39.59	36.19	28.57	27.49	22.5	28.14	31.84	25.87	33.17	20.6	22.53	21.35	28.61	27.93	21.14	29.52	16.25	26.36	28.01	28.11	22.71	14.05	16.26	14.59	9.11	15.77	11.73	11.17	14.68
Aam002367	37.03	24.77	32.53	19.64	30.35	23.01	32.31	44.01	31.43	28.54	48.81	43.86	30.75	30.02	26.34	16.95	16.78	16.71	17.88	25.7	17.57	33.62	25.83	33.54	20.2	12.55	20.75	17.15	16.98	21.73	23.67	25.89	6.79	6.23	3.37	7.35	5.47	5.02	6.05	4.86	4.64	10.57	6.24	3.84
Aam002369	6.01	6.33	5.87	6.22	4.95	4.93	3.25	4.4	3.83	5.85	5.6	8.14	3.58	2.79	4.21	3.36	3.72	4.88	3.99	5.91	6.24	4.19	6.08	5.16	11.46	7.89	7.34	7.52	8.18	9.62	8.13	10.52	26.19	32.92	42.6	16.32	20.44	20.94	15.73	10.97	12.99	10.76	7.74	11.95
Aam002372	22.69	18.86	20.79	24.94	18.4	17.8	23.52	22.22	20.36	18.45	19.6	8.69	18.42	17.12	17.82	32.77	36.64	34.07	25.58	27.4	30.3	22.25	20.53	21.84	9.79	8.46	6.44	16.1	17.59	13.85	11.63	8.1	5.13	5.76	2.65	3.31	3.84	3.3	2.54	2.68	2.04	6.27	4.96	6.33
Aam002373	59.79	42.16	55.64	50.83	40.46	40.45	40.3	37.03	41.91	43.17	55.17	35.77	53.08	69.88	55.66	60.3	64.38	69.98	43.5	49.08	53.02	49.26	46.72	54.18	29.9	39.13	31.79	32.58	33.7	29.76	30.17	31.7	33.37	35.85	34.38	61.08	43.15	39.18	46.47	34.58	26.23	39.16	36.94	34.56
Aam002374	57.81	53.24	56.22	63.87	52.47	58.4	45.72	60.68	41.19	53.28	55.8	39.65	52.52	59.88	43.47	55.55	60.02	55.5	63.65	54.45	65.69	63.22	60.31	60.96	31.03	44.06	45.94	36.6	37.15	33.36	42.81	36.33	23.88	22.81	22.64	37.15	41.57	50.05	48.58	56.83	48.06	40.88	47.36	39.37
Aam002375	48.96	32.59	56.65	24.36	29.8	45.61	20.23	19.76	38.15	21.24	34.52	19.42	46.93	60.47	49.31	63.72	66.18	99.5	60.01	61.38	94.01	59.78	52.89	67.28	14.87	23.05	23.26	20.39	23.77	29.44	26.43	17.44	4.53	3.85	3.48	2.26	3.56	4.72	4.26	5.66	5.67	11.05	14.2	12.67
Aam002378	34.91	24.59	27.02	20.01	15.26	26.57	27.85	29.13	16.91	19.76	19.56	18.58	17.37	30.15	17.22	25.74	19.32	27.54	32.33	34.7	38.23	35.05	25.81	39.51	12.69	12.32	10.14	11.77	8.59	11.55	8.24	11.68	18.93	8.37	15.56	21.3	17.51	16.34	36.48	30.42	31.04	18.54	17.11	12.82
Aam002379	4.35	4.43	3.14	1.74	2.12	2.03	1.65	1.67	1.86	2.42	0	2.57	3.29	4.41	3.17	4.55	6.33	4.84	6.21	8.75	5.74	4.26	4.53	4.91	4.22	6.09	10.62	5.2	5.81	4.28	4.68	2.47	8.5	4.45	5.95	8.54	10.69	7.59	5.81	8.07	4.19	4.27	5.43	4.96
Aam002380	18.56	26.76	20.34	11.23	20.18	21.95	9.54	7.02	24.27	20.03	14.86	18.27	20.24	18.76	26.02	25.18	25.32	28.04	24.4	28.68	24.12	23.95	28.76	25.56	24.91	26.43	26	24.04	24.49	27.91	24.23	25.99	32.62	35.04	39.86	23.48	32.25	26.42	35.04	37.45	40.46	36.23	35.72	38.52
Aam002382	132.91	70.76	151.18	230.59	129.66	165.01	248.38	290.81	75.17	61.89	89.58	109.09	111.86	227.58	92.63	85.45	94.55	102.85	99.41	117.99	95.59	135.28	105.59	132.9	22.45	36.39	36.46	19.79	25.75	28.01	30.74	23.6	13.65	7.37	5.49	8.92	11.56	15.08	54.96	62.03	39.52	49.3	42.66	42.14
Aam002383	12.24	20.23	16.54	18.68	20.27	19.93	20.61	30.65	16.06	11.52	13.08	27.42	19.45	31.12	21.22	17.53	24.17	19.3	14.66	15.49	13.05	13.4	22.05	16.95	15.9	15.05	17.64	14.7	14.86	15.29	14.65	11.99	20.07	37.42	31.74	26.52	22.23	24.62	26.58	16.7	23.09	19.3	17.73	18.14
Aam002387	146.38	154.08	160.92	128.6	169.21	141.47	144.97	161.38	163.84	151.54	200.91	167.31	157.46	202.91	178.43	150.14	151.57	173.67	126.91	130.61	147.61	144.48	158.36	148.2	41.64	21.51	19.83	35.15	42.23	50.45	39.23	49.57	17.11	10.36	7.17	28.62	34.2	52.48	27.6	44.71	32.39	44.05	55.3	36.16
Aam002388	13.52	2.93	9.69	6.64	5.1	5.67	9.42	9.27	6.72	9.33	11.07	1	1.65	0.36	1.44	16.28	17.63	13.13	8.65	20.11	17.65	8.6	4.67	13.09	0.55	1.14	0.8	12.57	2.74	2.6	2.34	0.44	1.04	3.65	5.05	2.7	6.17	7.9	9.54	8.99	13.01	4.89	3.35	1.7
Aam002390	150.83	170.01	202.08	179.59	176.8	157.49	137.84	118.53	218.19	207.77	217.55	117.7	176.01	147.07	191.94	216.42	168.97	182.6	132.69	149.96	205.44	150.8	172.29	170.01	305.17	164.13	160.05	270.73	249.42	283.55	264.36	287.51	65.43	83.15	55.24	10.54	13.08	8.11	7.75	5.88	8.64	8.42	6.91	9.35
Aam002391	38.05	41.91	59.97	51.11	45.15	52.24	62.38	49.46	51.41	56.99	44.46	40.72	59.67	49.92	64.16	56.4	48.92	42.72	32.07	44.52	44.22	37.69	47.87	41.66	67.45	49.99	49.88	79.07	67.8	73.33	80.91	61.4	18.59	27.56	21.41	5.38	7.56	5.19	8.02	8.82	6.48	7.62	7.54	7.23
Aam002392	37.08	39.13	43.43	23.33	34.09	36.54	27.32	19.11	42.11	41.2	37.42	26.09	29.75	28.04	33.13	38.43	39.29	42.45	44.22	39.55	47.02	38.14	50.43	46.12	30.11	33.51	33.05	40.76	42.43	41.34	49.11	37.01	22.73	23.48	22.23	24.15	27.57	26.63	18.1	21.23	21.69	26.66	25.47	23.26
Aam002393	6.01	6.57	11.2	7.54	5.08	6.19	6.34	7.47	3.63	2.34	2.38	2.3	3.3	5.34	4.96	4.62	6.65	7.76	7.55	8.94	7.46	8.37	6.01	9.6	1.28	2.17	1.84	1.7	1.52	1.56	1.42	1.18	1.94	2.41	2.18	2.4	1.86	2.8	2.69	3.43	2.89	5.69	6.39	7.28
Aam002394	9.62	9.41	4.43	9.83	7.91	5.97	8.34	8.92	7.98	9.19	6.73	12.09	11.3	11.53	12.36	7.31	7.27	7.71	6.63	7.77	6.99	6.23	6.28	5.2	11.8	11.03	13.29	8.55	7.93	9.58	9.58	10.66	16.95	17.66	16.02	17.59	17.25	16.62	13.88	13.36	14.35	14.98	13.09	12.83
Aam002395	9.27	20.68	6.08	8.84	10.65	8.45	10.55	13.59	9.33	10.47	11.47	15.29	9.77	10.71	8.79	11.07	10.4	10.75	15.05	7.9	6.91	7.18	9.77	6.76	9.54	9.05	9.48	9.44	10.3	9.72	6.95	8.84	19.89	18.04	14.59	17.82	13.4	11.7	12.57	8.7	12.94	17.68	12.78	22.11
Aam002396	67.69	57.5	69.84	64.76	62.22	56.95	76.26	80.66	76.28	90.91	108.65	50.04	27.78	32.28	26.86	29.33	28.11	31.63	29.54	32.46	33.6	42.01	38.36	41.81	16.58	9.9	8.23	10.35	11.33	13.34	12.61	19.64	4	4.16	3.74	5.15	5.95	5.7	6.64	7.01	7.12	13.19	12.86	10.08
Aam002398	7.93	6.77	7.06	3.85	5.59	6.97	5.65	4.21	6.67	7.08	5.49	5.13	3.89	5.8	5.48	6.54	7.23	7.22	6.28	7.66	6.03	5.94	6.34	7.96	5.71	7.94	5.96	7.07	6.62	7.01	7.43	6.63	5.89	7.42	6.28	7.89	6.39	7.23	4.93	5.58	6.1	6.24	6.9	9.82
Aam002400	96.9	65.99	81.68	43.48	29.55	68.89	29.9	27.26	36.57	38.18	36.6	35.4	47.33	46.58	59.11	45.61	60.25	64.14	87.9	73.57	65.91	108.31	80.22	99.15	49.26	82.7	84.48	56.67	63.67	55.1	103.11	62.46	23.83	18.43	15.92	18.98	22.2	14.57	25	34.06	20.59	80.47	105.03	61.14
Aam002401	25.87	26.22	18.28	12.89	23.66	21.94	11.68	7.99	22.83	16.82	14.4	24.79	27.66	26.11	28.39	33.88	30.09	27.02	35.05	28.59	23.84	27.12	26.5	24.71	20.23	23.65	26.33	25.4	27.21	24.5	28.04	19.49	29.89	28.98	34.57	27.21	30.14	27.36	19.79	22.54	26.66	31.6	31.12	36.34
Aam002404	21.17	36.34	25.98	13.59	30.3	22.27	14.38	11.21	21.81	20.51	18.38	37.84	31.26	28.5	38.45	24.75	27.05	29.92	27.42	30.61	26.88	23.72	27.02	25.44	24.57	24.23	26.64	26.6	28.89	27.69	21.76	23.61	38.07	32.51	37.23	32.6	36.86	45.86	47.59	32.82	58.12	72.61	65.84	81.59
Aam002405	22.57	19.17	21.01	17.97	18.89	22.76	23.9	16.1	19.7	24.3	18.04	21.68	20.6	19.73	20.91	20.05	21.29	23.63	20.23	25.28	22.75	21.86	20.65	22.28	16.8	17.15	17.79	20.8	20.56	22.37	17.27	20.68	16.64	17.55	19.55	14.28	18.47	18.96	15.04	15.32	15.27	18.88	18.31	18.63
Aam002407	14.07	12.58	10.05	7.86	7.35	8.27	6.51	6.35	9.12	11.68	12.18	8.94	11.42	13.82	13.22	18.92	18.98	23.75	23.27	21.01	23.64	19.12	14.61	19.17	8.83	8.79	9.68	8.32	9.17	8.31	8.18	7.87	11.39	9.15	10.32	14.21	11.64	11.44	10.56	10.12	9.28	9.79	7.96	9.44
Aam002408	3.21	2.34	3.01	1.79	2.83	2.62	2.34	1.45	4.65	2.05	2.01	2.76	9.49	4.82	6.24	3.6	2.77	2.02	3.11	3.02	2.37	3.52	2.44	2.88	3.35	4.4	3.74	4.01	3.51	2.52	3.1	2.77	21.19	21.89	26.73	32.84	36.48	31.91	13.51	14.97	17.53	11.26	8.86	9.69
Aam002409	9.32	11.01	7.13	3.21	6.3	7.02	3	2.2	6.15	4.59	4.05	6.76	10.36	7.63	10.44	7.15	9.1	9.14	10.63	8.95	9.96	8.04	8.55	7.25	14.01	15.42	15.21	15.01	15.26	14.95	10.14	11.08	22.4	23.72	25	17.06	15.24	14.52	12.38	11.39	15.36	14.38	15.64	17.67
Aam002410	110.55	56.85	39.12	38.01	36.28	55.52	37.71	96.21	54.65	39.54	89.21	72.11	16.18	15.8	19.57	16.16	18.71	11.29	30.39	35.91	29.42	22.05	9.51	18.03	54.51	16.58	17.16	39.61	43.25	41.76	26.41	63.65	22.68	29.94	36.25	82.04	20.19	15.51	27.72	7.74	10.31	46.32	35.52	40.72
Aam002411	35.55	42.1	42.23	19.4	34.9	33.72	19.34	14.16	39.39	29.94	22.37	20.73	30.71	30.78	36.68	42.99	42.01	34.26	34.43	41.77	40.6	44.53	45.22	46.24	49.9	51.33	56.58	52.69	46.66	53.05	51.34	48.25	38.9	41.89	40.23	25.47	34.94	29.94	44.94	51.42	49.49	27.9	27.81	27.63
Aam002412	20.25	23.28	21.6	5.54	13.59	17.96	8.5	5.73	24.92	17.34	9.41	16.36	10.84	10.45	12.22	12.73	14.5	14.3	16.65	18.81	19.69	20.69	18.61	17.45	14.71	24.2	25.87	18.16	19.26	22.13	18	18.12	24.94	30.31	31.98	24.55	33.81	27.36	27.93	36.43	35.41	25.62	31.39	31.49
Aam002413	224.21	251.01	209.23	179.16	236.26	286.04	147.28	115.02	208.04	211.64	150.05	181.4	233.66	253.95	347.66	311.14	436.3	375.3	313.98	273.72	234.15	229.09	224.94	236.34	226.83	279.24	279.83	427.34	432.41	317.39	216.22	272.49	526.19	389.41	427.51	141.5	182.06	239.2	386.59	275.28	398.48	220.89	184.9	277.9
Aam002414	6.11	3.69	5.27	2.58	3	4.03	1.32	1.22	2.22	1.51	1.93	5.08	3.59	4.04	3.8	3.2	3.48	3.6	2.43	2.68	2.96	5.26	3.28	4.83	16.48	11.95	12.82	9	9	14.16	7.89	17.83	18.36	16.51	16.46	28.46	35.98	41.35	33.79	36.92	38.24	22.15	27.43	21.29
Aam002416	4.32	4.63	3.4	2.2	3.24	3.51	1.62	1.25	3.38	2.81	2.19	2.29	3.68	3.72	4.77	3.38	3.9	4.09	5.03	4.38	4.07	4.24	3.91	4.44	5.54	10.49	9	6.77	6.79	6.22	6.23	5.42	11.03	12.06	12.67	11.13	16.64	11.92	7.79	9.76	9.01	9.22	8.93	9.04
Aam002417	12.71	14.28	10.51	4.71	8.08	10.3	5.79	3.95	12.7	9.46	8.63	6.87	9.66	7.48	11.53	12.9	14.56	12.76	12.17	13.49	14.36	16.33	15.21	15.95	10.05	11.46	13.54	9.18	11.62	12.54	16.76	9.45	15.12	10.99	15.3	18.94	25.06	38.84	22.58	27.57	20.29	16.73	21.89	11.2
Aam002418	99.83	45.69	48.32	21.86	39.79	62.12	22.16	21.09	48.96	32.03	50.31	47.39	20.86	29.9	20.65	28.54	48.75	37.03	71.48	75.37	33.13	69.48	29.51	53.81	20.16	32.62	30.35	13.55	35.84	18.43	19.85	28.07	2.31	2.48	1.61	1.07	1.33	0.56	8.98	4.31	5.52	0.8	0.64	0.3
Aam002419	5.9	3.66	3.5	6.54	7	5	9.05	8.04	4.33	3.39	3.41	9.76	4.25	9.79	4.44	2.98	4.7	2.28	4.07	3.08	3.82	4.23	3.36	3.59	6.06	9.31	7.75	5.89	5.77	5.56	4.98	4.34	19.45	16.33	13.13	51.78	36.83	36.37	19.68	22.1	16.56	11.22	9.3	10.17
Aam002421	13.5	8.69	9.66	26.16	13.68	14.86	29.54	42.71	7.61	10.47	12.95	25.25	16.34	16.23	10.95	7.64	7.71	8.04	5.96	9.27	4.24	8.73	8.18	6.98	9.79	8.5	7.92	6.51	5.42	8.04	4.53	9.55	3.2	6.3	4	11.33	7.38	11.39	6.47	9.71	5.95	9.91	7.95	5.14
Aam002422	12.88	9.34	11.85	15.52	6.72	9.75	9.58	10.02	8.01	14.07	15.44	6.28	8.67	9.81	8.18	11.23	12.31	15.39	11.53	13.73	13.02	14.95	10.49	13.67	14.29	15.57	16.45	13.29	13.28	12.23	14.46	14.25	18.87	18.25	25.31	38.23	36.91	34.6	18.45	20.03	15.65	15.12	16.99	21.38
Aam002424	14.29	13.46	5.29	2.31	2.93	6.43	2.78	4.08	6.48	5.76	8.36	1.65	4.14	4.22	7.27	10.1	15	10.05	31.62	53.31	24.76	39.32	10.66	39.18	40.68	50.8	57.42	27.79	45.45	52.58	26.28	69.25	2.11	1.98	3.09	0.57	0.77	0.15	1.1	1.45	1.28	0.95	1.38	0.51
Aam002429	30.99	22.46	33.46	30.84	32.93	35.96	29.52	28.05	28.46	31.33	38.65	18.95	19.54	23.29	19.13	25.23	23.61	26.43	17.74	26.37	21.18	26.2	19.9	25.71	25.03	10.68	8.38	20.05	15.23	16.18	15.46	27.16	6.43	5.71	3.19	5.92	4.67	4.84	0.74	0.53	0.44	2.01	0.81	1.05
Aam002430	27.18	33.29	39.51	19.73	35.45	36.89	25.24	14.63	51.87	37.68	22.13	17.45	52.37	41.96	54.49	45.28	41.07	43.37	34.51	35.94	39.11	31.75	40.27	32.72	20.76	20.61	22.11	32.01	30.29	29.7	32.52	20.79	11.11	11.83	10.62	29.22	29.85	21.35	9.81	10.62	9.79	5.21	6.95	9.18
Aam002432	81.78	69.97	71.93	132.95	71.68	61.4	95.69	81.25	106.81	102.7	102.06	48.63	73.87	61.89	54.35	96.35	81.61	64.42	76.97	74.78	78.26	95.88	83.39	76.28	77.83	49.22	41.13	73.38	62.85	61.35	71.67	62.46	17.96	20.83	8.71	2.5	3.29	2.43	3.96	2.35	2.25	2.29	0.62	1.86
Aam002435	0.42	6.18	0.43	0.98	1.48	1.63	0.58	0.15	0.65	1.26	0.35	2	9.89	2.05	6.69	2.33	1.55	2.6	8.12	1.67	0.77	1.24	2.25	0.79	1.54	4.81	3.12	3.11	2.82	1.08	1.35	1.18	14.05	12.74	7.69	1.2	1.06	1.31	6.43	4.76	10.03	9.11	7.06	14.33
Aam002437	27.63	25.64	28.92	24.03	26.55	24.61	17.72	13.44	24.06	33.76	30.52	31.42	30.3	29.99	29.69	21.98	21.32	24.55	23.17	22.25	22.71	23.15	25.2	23.68	34.43	39.25	37.76	27.35	26.65	27.84	27.66	33.69	42.38	40.18	39.75	46.68	47.59	52	41.98	47.25	34.71	43.15	41.93	36.51
Aam002439	8.28	5.8	4.69	6.55	4.44	4.44	6.65	6.25	5.93	5.71	4.67	6.84	8.54	9.83	7.93	5.04	4.13	3.94	7.4	7.03	5.19	7.77	6.61	4.92	7.46	6.74	8	6.02	7.02	6.32	7.15	6.35	18.68	19.43	15.42	16.38	10.86	11.25	13.38	9.37	14.6	17.48	15.62	16.75
Aam002441	100.95	100.35	115.35	136.46	94.58	91.26	126.36	145.35	97.2	120.94	115.42	108.4	94.83	93.3	89.4	98.77	96.23	94	90.7	100.57	117.32	113.24	104.24	98.48	72.09	51.58	48.05	47.24	53.77	61.53	53.87	72.91	26.4	20.38	17.6	20.76	20.15	23.42	15.99	14.56	16.72	14.81	16.06	11.69
Aam002443	14.61	11.66	16.77	15.63	11.12	16.65	13.02	9.37	14	14.02	16.2	12.77	9.92	17.38	13.87	16.83	18.21	24.95	16.48	21.5	24.41	13.65	14.06	12.34	7.93	8.85	5.47	4.87	8.76	9.13	6.76	5.6	5.5	4.81	3.37	6.38	7.93	7.59	8.58	8.53	7.67	5.73	8.97	5.97
Aam002444	49.94	55.09	42.25	39.76	55.62	46.49	36.71	37.65	49.33	45.63	46.07	63.55	52.23	61.45	56.57	50.17	49.96	48.79	58.31	48.41	39.98	42.86	51.17	40.95	35.94	36.43	35.49	31.04	35.28	34.95	31.08	30.36	45.07	45.65	35.93	62.12	48.24	51.68	36.59	34.88	36.87	46.09	42.05	49.01
Aam002446	8.9	8.1	5.61	20.62	9.74	5.15	21.23	12.4	12.68	13.67	9.05	6.94	31.41	8.4	18.76	16.52	5.43	4.52	4.89	5.75	7.35	5.59	6.71	5.72	80.25	54.37	53.13	59.22	47.63	47.56	55.21	48.31	78.7	86.51	77.47	163.92	94.9	100.26	52.06	31.43	49.39	19.7	10.66	24.79
Aam002447	4.19	7.4	4.51	6.56	4.48	5.62	5.83	5.18	4.08	3.47	4.8	10.13	6.24	6.83	4.79	4.3	5.66	3.31	4.78	4.44	4.18	3.98	4.51	3.47	6.46	6.02	6.36	4.59	5.67	5.08	6.23	7.19	7.76	8.26	11.21	8.47	9.48	8.88	4.63	5.95	3.94	6.99	4.38	8.28
Aam002450	149.57	141.46	151.89	134.06	134.46	127.13	168.26	201.69	113.75	144.33	143.08	117.74	139.69	154.51	143.13	130.62	118.96	127.68	133.81	121.78	146.22	138.64	144.54	125.33	106.74	56.22	56.3	92.51	94.64	99.92	102.44	99.33	46.82	42.4	42.52	32.31	31.52	32.92	31.76	26.43	30.05	39.81	33.64	37.12
Aam002454	41.04	29.03	35.81	141.29	98.08	109.68	246.11	592.78	124.01	188.5	234.21	187.82	74.73	107.92	91.9	17.9	10.9	17.33	8.61	13.66	7.07	6.58	7.21	7.67	81.88	3.28	3.54	20.83	16.76	39.89	4.19	117.53	14.95	15.96	11.09	78.28	15.1	20.53	30.01	9.92	9.63	21.87	10.85	10.04
Aam002455	144.05	161.16	220.23	239.62	182.35	183.52	225.46	241.67	202.81	201.82	207.15	128.06	214.51	171.26	166.6	205.24	173.59	166.33	125.14	155.45	190.68	160.8	186.15	182.17	186.76	105.33	107.81	173.6	160.02	173.73	179.79	181.77	32.62	39.64	24.96	4.84	5.01	4.32	6.04	4.44	5.34	7.62	6.93	6.38
Aam002456	41.3	31.11	46.1	39.64	43.95	38.58	41.3	48.07	34.74	36.47	35.27	40.09	70.84	79.89	59.37	48.69	50.34	48.75	31.66	32.52	40.01	38.49	39.77	39.25	36.7	45.95	47.28	48.63	42.3	41.79	40.17	37.92	46.02	48.47	47.11	29.31	38.25	36.87	45.92	44.86	45.93	61.19	55.08	45.91
Aam002459	5.46	8.34	8.23	3.3	9.1	7.28	3.44	4.81	10.76	4.53	4.62	12.84	8.71	10.71	9.18	4.64	6.8	8	7.4	5.81	7.52	5.19	5.91	6.33	9.28	8.23	13.1	10.87	13.04	10.71	11.49	10.92	22.3	22.09	20.72	22.72	18.86	20.53	18.44	15.06	22.35	18.87	15.44	27.86
Aam002460	111.53	114.38	135.59	137.43	114.85	107.45	145.85	98.01	187.52	187.38	186.21	77.76	121.73	97.71	119.06	152.12	123.81	115.22	117.29	121.9	140.26	118.99	125.84	122.77	191.91	95.18	95.88	154.47	137.03	151.35	171.72	141.07	48.26	55.16	41.21	34.93	25.96	28.6	41.13	27.38	36.4	51.21	46.13	54.2
Aam002461	87.14	61.87	73.09	68.83	67.2	76.34	108.06	80.74	66.4	64.72	65.6	57.93	87.26	85.94	64.36	63.01	70.66	68.12	50.94	60.3	64.85	84.97	75.55	74.93	69.51	101.23	95.15	71.67	73.73	66.82	62.09	88.28	96.28	79.27	75.41	89.83	91.33	83.71	148.34	126.33	116.99	72.29	75.29	66.02
Aam002463	76.03	84.86	106.11	118.61	91.85	92.97	142.69	115.94	87.02	93.58	96.22	64.62	90.14	86.63	87.95	83.31	88.95	103.26	77.64	84.26	110.03	108.36	118.22	103.97	52.77	54.22	58.08	57.07	59.97	61.11	55.85	71.42	48.88	56.12	52.28	72.31	62.11	59.62	74.92	73.08	64.26	44.66	45.55	47.73
Aam002466	19.45	31.97	25.18	33.02	43.18	39.76	33.84	44.09	23.56	30	29.76	38.97	9.18	16.71	12.27	7.8	7.98	12.07	10.78	9.96	7.16	12.91	10.9	15.28	6.52	2.16	2.67	3.24	4.35	4.05	2.68	6.05	6.42	4.99	5.25	9.35	9.96	10.06	11.03	12.26	10.65	20.65	22.3	19.57
Aam002467	1.6	1.93	1.9	0.98	1.61	0.98	1.1	1.13	2.05	1.81	0.73	2.16	1.48	1.88	1.32	2.18	2.09	2.37	2.51	2.7	1.86	1.78	1.75	2.59	4.37	9.36	9.12	6.18	6.5	5.63	5.58	4.48	9.72	12.03	12.04	6.06	12	10.62	11.97	15.37	14.12	10.4	13.85	12.91
Aam002469	6.34	6.08	5.87	3.52	8.12	6.24	8.09	4.07	3.67	5.67	7.2	5.11	6.46	5.99	6.18	7.9	8.37	7.66	8.26	7.34	7.04	6.4	6.32	0.91	3.37	4.12	0.89	1.38	2.36	1.61	5.18	2.51	1.03	0	0	1.41	0.75	0.68	0.3	0	0.26	0	0	0.52
Aam002472	62.73	51.61	83	104.85	68.42	87.63	175.55	161.64	56	59.77	56.06	88.8	84.96	92.05	75.86	61.26	59.75	76.86	52.72	64.96	74.33	59.37	59.33	69.67	28.6	34.08	44.4	37.21	41.04	38.43	41.49	36.06	34.34	32.57	33.48	45.76	47.12	46.43	41.71	40.36	44.38	63.94	68.97	57.08
Aam002473	17.54	12.93	13.37	7.59	13.86	11.67	12.52	10.8	10.22	10.48	10.78	11.05	14.98	11.76	14.11	12.54	9.48	9.94	8.27	11.72	10.32	9.47	11.07	9.14	11.36	5.85	9.18	8.46	6.75	11.03	8.16	10.65	11.47	10.13	8.96	8.16	7.83	9.28	5.74	9.14	6.69	6.51	9.91	8.48
Aam002474	2.79	1.1	1.54	2.68	0.89	1.35	1.44	0.59	2.06	2.54	1.06	1.01	4.22	2	3.28	3.93	4.3	2.31	1.89	3.24	3.28	1.21	1.08	1.2	9.08	15.8	16.84	15.76	16.52	9.46	14.96	6.39	29.92	44.26	37.59	26.35	48.81	48.72	21.83	23.66	15.81	6.97	6.58	7.41
Aam002477	22.83	12.12	17.87	24.8	23.98	14.42	28.55	18.92	22.77	22.14	18.78	12.69	26.62	17.96	32.1	17.81	28.56	20.41	15.26	15.17	15.52	19.13	20.21	17.93	41.78	37.55	46.82	38.08	27.88	34.42	20.95	34.03	39.32	27.97	26.12	8.22	14.95	16.2	63.39	74.19	83.88	72.16	81.11	61.04
Aam002482	9.92	7.41	7.09	3.78	7.02	5.9	8.99	4.85	7.74	4.85	6.76	7.25	7.76	8.53	8.06	6.46	8.99	7.8	9.46	11.01	7.31	6.54	8.79	6.41	7.66	6.14	8.19	9.24	9.69	8.06	7.77	5.8	5.55	6	6.71	3.34	7.38	5.56	5.46	5.85	4.55	6.24	5.91	3.92
Aam002485	8.31	7.13	5.96	1.86	5.39	4.73	6.42	4.39	3.4	5.55	13.39	2.09	7.1	8.62	6.37	8.82	9.11	8.08	6.87	6.75	9.34	10.44	8.63	8.41	21.55	23.54	25.35	8.77	12.21	10.22	12.91	19.71	28.34	17.46	20.96	20.36	23	17.26	47.38	56.27	40.1	27.55	27.12	25.96
Aam002489	0.91	1.5	0.56	1.6	1.8	2.59	0.6	0.85	0.81	1.15	0.13	1.24	3.45	1.8	1.83	1.9	2.22	0.83	2.04	1.33	0.48	0.82	0.42	0.81	1.84	4.57	3.22	3.94	3.55	2.29	4.6	2.75	6.15	6.1	7.32	19.48	10.33	17.61	48.03	36.4	32.08	60.12	60.98	63.3
Aam002490	1.15	1.3	1.73	1.11	0.53	0.61	1.23	0.51	2.09	1.97	0.87	0	0.93	0.43	1.15	0.46	0	1.18	0.47	0.61	1.39	0.96	0.21	1.74	8.35	7.3	4.76	5.67	4.65	6.73	7.39	8.1	7.5	9.92	7.07	1.47	1.15	1.73	2.66	1.54	2.49	2.1	1.84	1.69
Aam002491	12.01	12.08	8.54	7.93	14.49	10.73	10.74	12.07	8.98	7.07	9.54	14	8.47	11.25	8.97	7.86	10.43	7.64	11.44	7.51	6.19	9.79	8.84	7.15	6.23	8.78	9.46	6.59	6.77	5.97	5.4	5.61	15.17	8.54	11	13.16	13.83	8.31	11.31	15.81	13.93	27.27	37.08	19.34
Aam002492	55.09	69.6	25.15	15.32	32.39	28.64	10.57	9.57	17.51	12.87	12.26	50.53	41.84	30.28	41.42	42.05	55.95	52.63	65.36	48.77	42.26	26.25	26.32	25.14	39.83	40.83	51.48	53.18	71.05	44.96	44.64	33	65.08	78.12	84.1	43.45	41.89	53.33	50.86	44.99	84.32	58.75	52.35	83.77
Aam002498	6.91	11.97	5.45	6.79	7.19	10.16	5.81	1.96	8.14	9.72	6.24	8.7	12.21	8.61	14.26	10.75	11.22	8.82	6.5	6	11.51	8.97	8.2	7.1	4.95	6.11	9.77	7.25	12.24	5.98	4.18	8.26	20.17	16.15	15.47	11.92	10.52	8.29	12.92	7.45	12.13	10.4	9.19	12.67
Aam002500	4.07	6.4	4.37	7.85	4.86	5.46	7.61	7.77	5.79	14.98	9.24	4.92	17.3	7.56	6.73	11.81	6.44	6.79	4.66	6.04	7.3	8.51	5.19	6.02	8.75	2.39	2.34	5.05	3.3	4.22	3.91	5.64	1.64	1.11	0.78	0.18	0.33	0	0.43	0.18	0.3	1.02	0.39	0.55
Aam002501	0	19.26	0	17.18	64.63	6.96	0.36	0	0	0	3.23	65.41	4.5	6.17	9.63	0.87	0.19	0	23.46	14.3	0	0	7.92	0	4.32	6.98	7.02	2.9	1.7	2.16	6.13	2.14	66.09	20.62	28.43	0	3.26	0	0.67	0	1.4	1.52	0	0
Aam002503	60.42	42.45	65.58	59.5	53.67	62.74	60.74	82.9	54.92	79.63	82.03	84.46	51.82	73.5	60.56	40.39	44.69	60.34	43.81	39.45	61.49	56.47	56.23	54	48.54	31.4	32.41	25.89	33.51	46.59	31.63	61.98	25.87	20.21	22.97	22.59	23.93	25.66	14.83	19.35	16.24	16.42	19.03	16.72
Aam002505	39.06	29.41	31.76	31.88	37.7	31.29	28.75	58.38	26.7	23.94	37.52	36.47	35.64	44.72	28.92	23.08	29.84	24.12	29.16	26.77	25.68	32.09	30.16	23.3	34.89	37.29	28.73	22.21	23.64	24.33	24.55	29.7	28.51	41.53	37.98	70.8	72.62	79.42	50.82	81.13	57.98	55.85	62.03	44.74
Aam002508	28.5	39.01	18	18.99	13.71	10.91	45.98	35.47	70.22	95.38	168.39	25.07	232.16	217.69	159.99	43.46	29.64	38.61	58.42	31.62	29.38	31.45	49.8	30	19.74	33.02	28.94	54.55	57.45	25.42	35.62	14.97	104.66	67.04	98.23	1154.88	754.03	670.35	339.7	240.73	120.72	52.64	41.1	41.58
Aam002509	4.82	3.34	2.3	1.56	2.58	2.8	2.3	6.56	4.69	3.22	5.76	2.83	2.13	1.76	2.18	1.98	2.21	3.3	6.71	2.57	1.9	3.54	1.39	1.64	4.97	6.67	2.69	4.38	3.76	5.27	1.41	6.08	9.15	9.66	8.96	13.15	16.04	10.81	7.66	8.09	11.19	5.07	8.68	7.07
Aam002510	57.3	20.66	42.26	25.45	36.49	24.33	43.64	40.28	23.81	16.21	54.36	19.93	17.22	58.73	18.48	20.96	14.43	40.63	18.2	36.49	23.92	24.02	21.45	28.92	12.48	4.95	5.11	7.58	6.81	13.57	7.41	17.66	26.39	20.18	23.56	49.5	36.91	51.57	87.7	67.37	76.27	43.89	45.94	58.28
Aam002512	9.74	6.31	9.63	12.25	13.78	10.35	14.65	14.13	8.22	7.42	9.95	10.91	9.38	8.87	6.03	5.71	7.17	7.34	7.13	8.98	10.93	7.7	11.29	7.64	8.75	3.59	6.55	7.11	6.68	7.66	9.29	8.38	28.43	44.34	46.85	6.99	13.91	15.86	5.73	7.96	6.02	15.55	15.6	15.83
Aam002516	25.35	26.31	29.6	17.39	24.07	22.77	23.15	22.54	32.37	29.03	25.88	21.21	27.31	26.77	29.12	29.88	25.88	26.94	27.15	26.66	28.48	25.58	25.07	27.53	19.11	12.57	15.08	18.08	18.43	22.92	19.86	18.97	11.85	11.82	14.15	11.82	11.98	12.22	10.39	10.6	10.65	14.2	12.64	16.53
Aam002517	72.74	53.82	74.01	78.98	74.67	79.22	92.53	93.67	61.15	72.96	62.25	76.05	80.72	77	58.71	71.87	63.71	59.14	65.09	60.9	57.84	64.95	61.03	61.78	43.87	39.65	41.34	37.09	37.97	38.87	35.21	46.33	30.66	25.42	24.22	26.38	25.74	30.7	40.9	46.57	42.08	44.42	46.56	46.78
Aam002518	51.29	41.72	48.92	57.65	50.38	43.83	56.02	64	52.24	62.39	65.4	46.03	30.92	31.86	27.72	35.22	31.54	35.23	34.76	40.89	39.06	56.99	43.11	51.39	47.87	32.96	33.58	27.13	28.83	35.24	32.47	44.63	4.98	6.05	3.44	0.3	0.94	0.65	0.21	0.4	0.26	0.19	0.33	0.33
Aam002519	67.43	59.34	73.61	42.51	56.8	63.59	38.3	26.5	92.83	74.33	74.65	30.66	68.93	62.26	65.38	113.67	111.26	106.39	76.36	95.15	103.77	76.75	72.88	92.08	26.27	25.39	22.1	38.8	37.03	38.54	35.07	31.88	3.84	4.92	3.71	0.28	0.6	0.15	0.25	0.12	0.36	1.53	1.66	0.5
Aam002520	20.94	18.63	20.66	20.31	19.79	24.15	24.96	20.15	20.88	17.73	18.16	27.4	20.07	20.05	21.37	12.02	17.27	18.73	17.33	15.13	18.71	18.18	18.15	17.4	23.68	30.52	27.95	17.47	22.62	25.9	21.23	28.82	25.02	25.73	26.05	37.73	41.96	50.11	40	45.72	34.57	37.09	38.72	41.32
Aam002522	8.64	8.26	7.73	9.41	10.22	6.41	7.83	6.31	9.93	10.27	10.26	8.62	7.81	9	8.46	8.29	10.21	10.69	9.92	10.13	8.41	6.92	9.83	7.31	9.98	10.5	9.02	8.75	9.69	10.05	7.75	7.34	11.88	10.9	9.51	11.1	11.53	9.8	8.45	10.46	8.44	10.9	10.55	8.62
Aam002523	1.65	0.96	2.13	1.23	1.23	1.99	0.89	1.21	1.04	1.28	0.95	1.37	1.03	0.81	1.12	1.32	2.11	1.63	0.86	1.95	0.9	0.74	1.03	1.19	34.84	52.37	51.18	29.01	33.28	28.64	28.68	34.84	36.01	52.05	44.7	7.37	16.9	12.32	47.26	42.88	52.71	13.07	11.14	23.24
Aam002524	12.96	17.81	14.2	8.66	11.07	13.85	5.21	4.82	13.93	10.88	10.11	11.6	10.08	8.31	12.6	12.81	14.23	12.56	17.57	16.95	12.77	16.74	17.74	15.74	26.89	35.38	35.7	23.21	23.92	24.7	23.02	24.81	33.55	38.67	39.41	27.14	41.72	33.95	34.14	43.68	36.06	30.68	31.44	30.77
Aam002525	22.49	10.89	23.26	7.61	16.28	14.35	12.77	7.06	66.89	26.89	60.08	22.9	17.81	25.5	20.07	23.48	15.63	34.38	15.24	22.28	19.77	20.8	7.49	35.81	24.69	24.62	26.17	35.15	28.98	31.93	21.82	30.88	128.8	127.18	158.15	227.44	230.71	209.36	194.55	104.64	186.49	115.54	117.43	94.09
Aam002527	1.85	1.65	1.55	1.86	1.53	1.11	0.92	2.51	0.76	1.36	1.37	3.03	5.19	2.58	3.73	1.58	2.1	0.76	1.35	2.76	0.87	1.21	0.9	1.09	6.92	7.85	7.47	6.4	6.84	5.88	3.89	2.53	6.84	7.21	4.94	64.82	5.52	7.18	14.84	2.54	4.15	24.21	13.06	15.12
Aam002528	0.51	35.16	1.54	15.67	65.18	16.06	1.11	0.99	0.7	0.44	2.2	51.3	12.25	8.85	12.69	3.06	0.6	1.78	51.36	22.69	1.29	6.06	15.83	1.61	34.3	59.23	60.5	39.03	31.98	21.16	27.17	16.98	144.14	149.76	132.94	39.18	23.04	12.96	14.68	13.45	19.95	5.83	5.06	10.01
Aam002534	0.84	0	0.49	0.2	0.17	0.95	0.29	0	0	0	0	0.1	0.1	0.17	0.09	0.38	0.1	0.94	0.19	0.45	0.34	0.08	0.09	0.62	1.64	8.67	6.7	2.93	2.23	2.21	1.87	1.73	37.4	72.11	73.49	133.21	155.31	151.39	404.05	243.72	481.99	230.87	233.69	371.24
Aam002536	7.1	6.49	6.29	4	7.06	5.3	3.96	2.88	4.99	2.52	3.83	4.43	8.37	10.85	8.22	6.05	10.69	8.35	9.26	8.84	4.94	7.9	10.07	7.84	3.91	10.49	9.32	4.29	6.57	5.18	4.87	4.06	8.07	9.99	8.51	6.13	6.54	7.3	7.64	10.27	9.72	11.65	14.58	10.72
Aam002539	19.6	12.61	7.84	4.47	4.65	7.75	2.94	3.1	4.02	1.73	5.42	9.47	4.52	4.95	6.19	1.7	2.01	2.16	7.03	13.74	3.14	3.94	2.18	3.92	4.09	1.78	2.09	4.74	5.36	4.93	3.15	4.34	10.25	5.71	5.3	129.65	14.27	18.18	77.73	15.73	8.63	85.24	19	11.44
Aam002540	26.75	33.97	38.5	42.23	28.94	31.7	35.84	25.18	36.93	38.01	38.9	20.97	22.71	22.43	25.57	31.12	30.66	34.59	29.51	30	32.72	34.33	30.65	32.79	25.62	20.94	23.21	29.09	26.42	29.49	32.69	25.92	10.59	13.46	10	7.42	5.01	6.63	7.91	8.14	8.33	9.69	15.49	13.76
Aam002542	2.63	5.38	4.2	3.98	3.45	4.53	3.27	3.48	3.14	3.59	3.17	4.85	5.44	5.05	6.52	3.31	3.19	2.58	4.82	3.7	4.1	3.85	2.85	3.98	4.42	4.7	4.4	3.61	3.88	4.21	3.47	5.58	9.1	11.4	13.91	6.59	8.41	8.67	7.98	8.49	7.42	8.27	8.53	8.4
Aam002544	53.96	57	56.99	45.96	69.61	62.18	54.22	46.66	47.99	47.32	38.89	65.56	58.47	67.12	64.36	58.95	57.39	52.58	66.47	63.91	54.23	54.98	61.22	54.08	32.51	34.9	35.7	35.4	40.37	40.56	40.01	35.59	39.11	38.23	40.9	42.09	38.87	43.68	44.71	45.28	47.25	57.38	55.23	60.77
Aam002545	111.09	119.53	125.52	87.27	92.6	120.53	95.88	70.75	114.78	135.26	122.31	101.84	114.71	97.21	159.85	109.63	134.71	133.98	102.01	109.67	120.03	122.2	126.23	133.78	88.74	105.12	102.65	94.67	96	101.54	88.88	112.81	124.81	109.7	103.52	87.8	90.14	80.76	120.6	101.73	135.18	122.41	122.67	120.15
Aam002546	7.15	6.94	5.78	3.03	4.64	6.09	2.77	1.71	5.91	5.55	4.48	5.93	4.42	2.92	7.48	6.63	8.17	7.6	7.74	8.22	6.28	7.22	6.32	7.54	9.89	11.93	12.18	8.79	10.74	13.19	12.38	11.46	19.24	22.67	25.99	12.5	13.54	12.61	9.39	9.43	13.57	10.81	10.01	13.26
Aam002551	10.67	36.72	9.77	6.78	15.49	13.7	5.31	3.89	7.39	7.96	6.23	20.31	30.36	22.55	29.46	33.49	35.73	40.52	35.54	22.94	19.01	12.93	17.66	10.08	12.28	24.12	28.19	34.7	41.38	32.11	26.26	15.87	1.42	1.21	0.38	0	0.47	0	0.23	0.11	0.19	5.25	7.46	6.09
Aam002552	83.72	90.32	118.91	67.49	82.3	77.89	76.63	51.55	113.87	105.69	93.57	46.21	100.6	92.39	102.25	112.14	101.71	114.13	82.18	93.29	106.8	86.96	90.11	97.77	56.96	28.29	28.54	64.13	62.27	72.67	53.54	57.86	24.39	27.26	19.41	26.13	23.44	28.04	11.75	13.39	10.31	9.99	11.41	9.04
Aam002553	21.55	14.48	23.12	23.94	26.62	22.83	31.35	46.45	17.51	22.76	25.86	22.79	11.87	18.52	12.04	9.71	7.62	8.47	5.65	10.15	9.18	15.27	9.99	14.44	17.94	6.91	8.63	6.1	4.48	10.73	6.1	20.59	4.72	5.23	4.2	4.6	11.95	10.87	9.93	16.17	8.9	8.75	7.66	7.38
Aam002554	3.68	7.6	3.61	9.22	6.86	5.49	8.86	7.95	5.61	4.12	1.46	3.55	2.33	1.38	2.67	4.03	1.74	0.54	1.4	2.59	0.36	3.18	3.81	3.74	48.96	53.46	50.8	42.74	45.06	42.65	41.57	47.81	41.02	47.1	31.76	89.31	61.59	46.08	33.56	27.23	23.53	22.31	12.6	20.99
Aam002555	17.76	18.01	15.79	18.06	17.17	18.69	15.14	11.4	14.24	13	13.49	14.4	18.32	20.31	20.95	17.64	18.84	18.27	21.9	19.04	18.5	16.47	20.93	15.77	20.1	16.43	16.19	17.14	18.72	19.69	18.79	17.97	19.88	21.16	18.6	23.93	22.89	22.63	18.81	16.37	12.83	20.56	17.37	15.05
Aam002556	15.42	134.37	33.71	55.54	100.19	73.66	40.39	44.75	36.51	48.52	35.43	146.16	39.35	42.4	60.04	16.94	21.58	18.87	75.23	46.94	17.64	31.02	67.84	26.93	65.57	46.11	54	67.9	74.68	59.03	74.61	73.99	58.17	28.34	23.55	2.65	3.66	5.66	18.1	10.82	28.63	80.72	88.16	106.5
Aam002557	5.36	6.96	7.84	7.45	6.06	6.44	5.84	5.52	9.23	7.14	7.36	3.81	5.75	5.82	4.62	5.06	4.83	3.82	5.37	5.75	8	6.02	6.34	5.59	22.49	18.27	18.15	15.18	15.52	17.94	16.9	20.94	15.97	18.79	16.01	16.6	13.84	17.62	17.28	14.34	15.57	27.1	29.89	26.88
Aam002559	54.64	36.42	30.21	24.32	30.98	34.3	28.79	27.52	23.9	28.27	28.51	43.96	26.54	48.59	25.6	30.51	36.75	35.74	49.33	36.26	33.8	43.32	35.42	34.92	12.85	16.22	19.11	14.31	20.3	14.09	15.38	12.45	16.9	13.53	12.77	21.36	22.36	19.93	21.48	23.99	21.23	28.02	27.35	28.1
Aam002561	77	66.92	57.1	86.46	83.08	63	78.37	78.07	61.31	57.66	64.85	76.33	75.42	87.32	67.44	91.39	75	80.09	101.54	72.08	81.17	83.74	75.51	63.66	48.53	48.2	41.45	46.65	52.01	46.77	52.2	36.31	52	44.65	38.1	74.73	53.37	49.31	41.74	34.8	29.73	45.04	40.93	39.83
Aam002565	17.71	17.29	24.96	16.88	16.74	13.93	11.41	8.21	19.28	18.25	14.02	8.28	25.07	21.78	27.73	30.51	30.33	34.91	23.86	25.53	33.45	19.97	21.13	24.85	18.35	17.94	19.56	32.51	26.92	27.77	19.34	14.26	9.64	10.82	10.3	7.5	11.96	10.28	8.31	9.23	7.31	3.99	6.03	4.76
Aam002566	2.68	1.83	1.68	5.65	1.72	0.85	3.93	4.23	1.41	3.2	2.41	3.02	4.84	2.61	6.32	1.79	3.2	0.99	1.65	1.68	1.02	1.38	2.01	1.71	28.68	28.67	23.86	12.4	14.69	18.53	12.25	18.84	159.21	189.65	180.43	254.39	103.01	87.09	33.55	18.76	15.65	18.8	11.21	13.14
Aam002567	5.51	4.84	5.69	6.23	6.7	5.31	6.6	7.55	6.5	7.47	5.77	7.4	4.86	5.57	5.32	3.03	4.37	3.25	2.84	5.26	3.99	3.96	5.89	3.46	4.05	2.83	2.91	3.42	2.71	3.65	4.51	4.57	4.68	3.56	5.73	5.22	5.23	4.43	3.07	3.03	4.29	3.71	3.83	3.92
Aam002568	16.54	10.34	14.23	14.49	11.73	12.45	16.39	17.07	14.67	16.55	15.34	14.59	11.29	12.52	12.17	11.28	11.78	11.66	13.35	14.28	13.29	12.7	11.74	12.7	14.17	10.11	10.53	11.86	11.33	12.17	10.29	12.27	11.55	12.13	11.12	6.64	6.82	6.91	10.15	9.02	11.97	13.65	14.75	16.9
Aam002569	12.28	9.03	12.7	13.68	12.63	9.84	12.56	11.99	13.4	13.98	13.5	12.51	9.74	10.63	10.09	8.99	12.03	7.96	10.73	11.19	8.88	13.97	11.11	10.05	16.53	15.08	13.35	11.21	9.4	12.49	14.57	15.86	13.04	11.5	10.87	13.99	18.84	16.87	20.58	20.24	18.24	15.82	15.99	18.31
Aam002570	13.31	10.35	16.62	15.46	7.79	11.26	12.36	15.51	9.06	11.63	10.68	11.84	9.94	13.06	9.4	8.64	7.01	10.18	9.51	6.83	10.89	12.58	13.53	13.29	9.35	12.17	11.45	6.95	8.3	9.37	12.31	12.78	9.21	8.63	6.78	12.37	10.16	13.67	11.42	13.75	8.9	8.5	8.59	8.82
Aam002575	33.67	24.33	17.14	19.42	22.99	20.03	16.41	18.78	10.44	10.43	7.38	23.59	36.13	36.02	31.37	22.62	27.62	17.13	23.67	19.78	12.88	23.23	17.37	18.03	43.41	46.65	39.08	21.84	22.61	29.11	22.27	40.71	22.89	19.36	14.49	14.81	37.43	32.52	13.92	16.35	13.76	9.13	10.94	8.67
Aam002577	63.52	65.76	83.5	82.56	72.85	72.07	63.92	68.64	76.87	88.8	68.26	52.16	66.9	54.8	56.95	74.47	65.76	64.63	63.71	62.89	71.06	77.97	73.34	71.14	111.41	88.46	93.16	101.75	92.13	102.18	116.65	98.15	27.81	41.12	31.53	23.74	25.94	24.16	18.3	19.89	17.41	22.26	19.77	23.53
Aam002578	8.08	10.28	10.78	8.21	11.01	10.85	6.92	7.79	9.62	9.46	9.17	11.92	8.84	9.22	8.92	7.38	8.82	10.11	8.9	8.96	8.57	9.02	9.19	8.85	23.19	37.3	35.49	21	21.57	21.07	22.87	21.63	34.5	34.61	44	87.41	90.53	115.8	87.77	105.44	86.48	29.27	27.59	32.65
Aam002579	26.15	19.89	17.43	11.58	14.83	16.27	13.17	10.4	14.31	21.21	14.21	18.61	20.67	18.1	20.71	15.01	18.4	19.86	21.23	18.14	17.46	19.3	22.03	15.93	14.93	12.7	10.55	10.34	15.87	16.19	13.24	14.37	24.55	18.94	18.74	17.99	12.08	17.54	18.71	17.29	18.52	33.67	37.54	30.84
Aam002580	4.51	5.58	3.86	2.41	4.52	4.13	2.44	2.01	4.75	4.79	3.99	2.79	3.27	2.91	5.12	4.34	3.98	4.42	4.41	4.77	4.79	3.78	4.94	4.46	4.73	5.48	5.07	5.2	5.26	5.96	5.48	5.63	5.87	7.77	7.98	6.3	9.05	7.79	6.54	7.19	5.09	5.61	6.48	6.57
Aam002582	60.5	58.84	57.37	48.51	46.78	40.4	47.79	47.54	55.35	69.19	61.76	39.36	77.36	83.1	79.13	41.01	43.32	48.54	58.65	60.17	63.79	46.94	61.25	70.01	44.97	34.88	33.13	85.62	70.58	60.01	78.73	43.86	36.29	38.4	36.16	12.34	15.49	14	9.5	7.6	12.2	20.24	12.92	27.57
Aam002583	17.89	29.41	17.72	17.49	23.44	16.28	17.32	13.97	18.78	20.11	21.52	23.71	25.11	26.86	21.75	19.13	18.28	19.34	24.51	18.12	17.71	17.41	22.38	16.92	22.72	13.77	12.26	17.98	17.63	20.57	16.55	20.56	24.68	20.98	22.16	27.81	25.26	26.55	20.6	18.98	19.58	17.09	18	18.68
Aam002584	12.05	8.37	6.53	7.5	9.78	10.87	6.52	5.68	5.87	4.19	6.07	16.15	9.74	14.76	10.04	6.34	6.17	7.36	13.26	7.08	5.92	8	6.96	8.3	9.57	17	13.5	7.94	9.54	8.23	7.38	7.85	22.68	12.33	10.19	7.38	7.48	5.7	21.04	25.35	21.09	67.87	72.93	43.87
Aam002585	49.87	41.75	39.43	28.09	38.42	38.05	22.12	17.83	33.32	37.84	35.72	50.36	45.6	49.6	46.75	34.04	44.77	40.06	44.33	36.99	37.49	42.3	38.46	36.99	34.54	38.63	33.99	28.06	35.66	32.91	31.44	32.15	32.97	31.71	31.33	26.09	30.09	31.48	48.72	53.11	43.25	59.82	67.31	64.36
Aam002586	31.58	23.02	28.95	27.08	31.69	29.37	21.74	16.42	31.69	24.2	28.06	24.39	20.48	22.43	19.35	28.43	29.53	26.29	31.41	34.79	28.17	28.18	26.42	29.15	31.26	47.99	45.52	32.36	31.19	31.89	36.26	34.73	47.15	44.67	55.53	92.02	91.41	88.54	69.37	67.43	65.84	61.05	52.04	60.38
Aam002587	5.78	6.14	5.44	2.14	3.52	4.99	2.89	1.88	5.83	5.2	5.84	4.37	3.56	3.59	4.74	4.59	6.07	6.31	6.12	6.65	5.93	6.98	5.73	7.93	10.35	16.74	15.92	8.64	9.11	10.62	9.55	12.75	15.6	15.49	17.41	10.91	17.32	12.55	14.47	22.04	15.84	12.1	13.93	11.23
Aam002588	12.79	8.27	9.92	4.02	5.42	8.11	7.54	4.3	10.07	8.24	7.65	7.41	5.74	7.86	6.14	8.36	7.73	8.9	10.47	13	8.98	9.98	11.52	9.82	9.71	14.71	10.09	11.38	11.5	10.11	10.53	8.3	13.47	15.74	13.6	12.1	17.31	16.54	10.96	12.19	12.64	8.22	15.48	13.5
Aam002589	23.4	22.56	24.82	15.81	22.64	22.91	17.93	20.3	24.88	25.75	26.23	22.95	22.93	27.69	26.9	19.4	23.85	27.51	23.6	25.85	25.67	25.62	27.66	22.82	24.48	31.18	32.5	24.87	27.56	26.76	23.85	24.97	29.57	27.53	31.3	27.75	35.42	33.15	26.95	32.11	25.54	36.79	39.63	34.91
Aam002590	12.91	19.43	10.54	14.05	12.41	10.41	8.31	6.73	9.33	5.62	3.43	4.22	12.1	4.62	11.71	20.05	19.94	8.43	20.58	16	13	15.18	21.92	11.89	33.49	85.1	79.19	48.03	57.87	40.72	74.5	26.17	56.78	57.87	46.87	15.96	9.5	9.61	20.14	10.32	16.56	10.34	7.79	10.76
Aam002591	45.87	40.95	38.8	30.91	34.08	36.11	23.73	21.37	31.94	29.17	32.87	36.78	37.3	35.53	40.21	31.29	35.08	39.4	36.51	34.82	38.27	45.09	35.02	39.25	68.19	92.11	89.23	55.18	60.52	59.58	56.01	72.02	116.2	116.79	127.03	124.57	145.97	131.76	139.33	146.08	128.06	87.6	88.61	91.24
Aam002592	23.82	30.14	19.43	16.58	24.73	24.17	16.67	18.15	18.03	16.87	23.49	12.76	7.56	13.03	8.89	5.68	7.89	8.69	17.17	16.74	7.59	18.19	15.39	15.29	10.89	6.39	4.92	3.32	3.88	6.14	7.08	9.16	11.67	7.7	6.46	12.17	5.54	4.96	6.43	3.52	4.04	11.97	12.01	9.24
Aam002593	15.35	27.32	26.84	39.83	25.62	19.86	33.93	26.78	27.28	64.04	17.41	60.55	33.46	19.62	37.62	16.15	16.46	15.84	19.96	17.06	14.58	17.1	23.71	17.31	80.74	36.84	36.99	39.65	41.56	76.4	36.9	82.78	30.36	27.53	26.9	16.8	18.42	17.34	20.07	20.5	23.7	58.96	86.93	24.98
Aam002594	49.19	43.15	36.3	30.74	36.95	40.58	28.06	16.97	43.85	45.01	41.26	42.57	57.67	60.35	59.14	39.16	43.63	42.13	43.27	36.93	35.99	39.46	36.89	37.6	56.49	60.08	58.39	39.17	44.4	47.87	46.27	54.07	73.61	56.33	54.22	49.81	52.24	48.05	64.24	59.39	60.75	71.1	71.78	79.21
Aam002596	44.79	47.39	43.61	45.15	69.56	60.75	43.01	27.91	59.55	38.88	37.97	63.67	96.03	86.66	71.36	82.08	69.17	49.72	58.7	58.73	33.67	43.74	54.19	44.08	36.27	35.12	35.08	32.36	31.31	33.07	29.19	30.81	44.67	46.81	49.25	63.04	74.93	73.45	53.87	66.54	55.16	90.58	75.17	75.04
Aam002597	45.98	68.02	44.48	28.76	51.18	43.32	25.56	18.75	47.01	43.74	38.68	53.14	107.06	87.38	101.04	52.06	55.06	44.62	55.27	48.34	42.04	47.62	63.45	44	76.31	70.69	70.59	66.85	68.65	67.13	60.77	61.21	112.49	119.88	135.49	189.12	237.48	193.31	132.59	135.87	118.24	92.45	87.5	101.33
Aam002599	7.35	5.98	3.1	6.92	6.67	4.02	4.84	4.58	3.96	6.47	4.94	9.76	20.72	14.38	20.93	10.63	11.03	6.13	9.75	8.04	8.2	6.9	5.85	4.87	27.59	38.82	35.47	24.83	30.71	24.59	26.26	18.49	71.4	60.82	54.71	78.06	44.1	34.39	20.17	11	14.15	9.87	8.6	13.51
Aam002600	31.03	46.8	32.93	22.88	36.93	36.28	22.05	20.39	32.13	29.5	28.83	41.21	32.74	36.37	33.36	28.45	27.78	26.79	37.45	30.22	23.19	26.83	33.56	31.65	45.62	46.69	45.99	44.62	39.97	41.87	43.14	40.76	100.09	103.97	99.69	34.98	36.46	38	46.38	41.96	55.24	69.09	69.26	75.15
Aam002601	59.25	82.7	55.98	62.08	70.67	68.42	47.75	48.78	62.24	61.62	58.08	78.86	35.43	47.36	37.9	32.42	32.75	42.22	57.62	48.24	40.58	56.83	57.01	51.8	63.76	61.94	58.63	38.47	43.02	52.62	54.22	74.22	41.05	35.5	35.5	35.43	46.11	41.15	36.36	44.49	32.92	48.34	46.65	47.63
Aam002602	61.85	56.05	50.52	32.73	51.04	52.82	37.74	29.39	43.6	43.6	35.9	70.86	77.42	75.09	77.65	49.81	58.82	56.85	59.09	50.14	46.7	55.72	55.21	50.62	61.51	70.05	69.33	57.65	63.18	64.81	59.37	62.36	83.93	79.95	87.74	94.71	90.1	97.64	89.22	85.39	94.1	98.54	107.89	121.62
Aam002603	3.93	4.3	2.96	2.74	4.17	3.66	2.99	2.02	3.43	3.6	2.13	5.52	2.41	2.79	3.57	2.48	2.25	1.76	1.82	1.93	2.14	3.66	2.84	2.35	8.33	3.25	5.5	5.13	4.64	6.02	6.28	5.86	11.15	9.91	8.98	21.81	15.18	15.67	12.84	11.57	14.62	6.31	8.33	8.04
Aam002604	7.1	18.86	10.22	20.68	29.19	26.31	22.62	28.2	28.53	15.43	13.33	48.39	16.69	13.15	21.88	2.45	3.18	2.11	6.6	3.14	1.51	6.41	15.32	5.88	43.62	8.79	8.07	6.79	6.93	21.76	11.59	39.31	20.81	16.03	16.32	29.23	24.3	25.03	15.92	12.35	10.1	7.42	8.21	8.03
Aam002605	15.54	13.11	15.08	8.44	7.14	7.43	8.05	5.41	16.3	14.69	12.68	10.1	6.62	5.59	9.96	2.82	2.78	4.87	14.51	10.22	10.26	20.66	18.88	23	24.06	11.87	11.25	9.5	12.25	17.48	16.69	23.58	23.57	20.45	18.68	33.19	32.03	40.09	23.9	30.23	26.19	20.72	20.91	24.78
Aam002606	17.13	21.05	17.78	8.56	13.39	16.1	7.01	5.07	17.93	15.39	11.93	11.31	13.74	10.64	17.19	18.33	17.25	17.66	18.06	22.61	18.28	23.11	20.27	20.87	27.83	35.67	33.16	27.14	23.44	28.13	26.94	29.41	34.1	39.41	49.16	32.99	51.57	46.38	44.9	54.44	49.26	33.15	29.75	36.01
Aam002607	33.35	54.78	30.69	16.12	29.78	34.37	12.78	9.08	28.87	22.64	22.94	38.79	18.78	22.36	28.26	32.08	39.81	46.75	48.87	49.21	48.89	38.61	36.37	39.97	23.35	36.24	34.14	26.85	31.23	29.15	31.95	28.17	29.43	28.06	31.14	23.57	27.21	29.39	32.04	36.39	39.97	49.62	59.92	67.65
Aam002608	5.11	5.14	5.24	1.61	3.66	5.61	2.9	1.12	6.4	7.13	3.1	2.36	2.19	2.08	4.88	4.38	4.52	5.72	6.51	7.24	6.12	6.67	6.24	6.32	9.26	9.78	9.18	10.95	8.8	8.46	8.5	8.32	10.76	12.66	8.92	8.35	10.26	11.58	8.33	8.01	9.23	8.87	6.85	9.8
Aam002609	43.25	17.1	19.58	9.3	13.22	18.24	9.77	11.41	14.34	20.3	22.69	14.58	18.43	15.17	16.79	14.2	17.76	16.61	27.24	20.5	13.01	24.26	17.57	21.83	19.66	8.93	10.04	9.66	16.46	17.83	9.48	25.92	6.01	4.14	3.03	2.15	2.78	3.52	2.13	4.39	2.23	1.34	1.91	0.73
Aam002611	23.43	22.58	20.8	10.17	12.72	16.01	9.09	6.72	19.57	21.03	16.93	12.27	20.57	19.3	23.03	23.05	25.01	23.29	23.3	21.96	22.52	27.17	24.4	24.62	18.7	26.24	24.88	20.09	23.01	20.38	24.36	19.89	26.32	23.63	26.17	28.44	33.72	28.74	30.57	31.25	30.94	29.12	27.64	26.44
Aam002612	65.49	96.03	30.29	118.26	56.76	53.37	135.36	90.02	130.23	499.71	286.01	40.58	119.84	90.36	87.81	203.28	110.21	76.92	79.21	112.36	103.38	175.88	72.41	141.26	212.1	50.17	55.42	62.08	51.87	78.17	91.77	138.97	26.96	14.83	13.28	7.57	5.55	13.4	11.97	5.59	11.55	10.06	7.1	7.18
Aam002614	2.58	1.29	2.33	0.71	1.26	0.97	0.33	2.34	0.62	0.83	0.96	1.03	2.96	1.17	1.27	2.27	1.17	1.93	1.33	2.46	1.18	1.45	1	2.56	2.53	5.47	5.89	1.53	4.01	2.74	2.67	3.44	13.91	8.43	13.76	21.66	25.27	51.38	24.83	25.71	19.96	20.23	22.83	24.74
Aam002615	21.42	21.81	28.87	10.48	16.44	17.51	12.9	6.93	27.75	25.06	19.55	9.02	16.87	12.9	17.55	27.14	25.79	25.57	19.73	30.43	33.9	25.99	23.87	28.66	33.07	31.88	32.08	41.07	39.29	38.9	48.03	31.06	12.07	14.47	13.75	5.62	7.76	4.38	5.66	6.39	5.87	6.27	5.55	4.84
Aam002618	35.4	22.34	28.22	36.84	24.71	30.2	49.01	38.11	17.71	20.05	16.67	30.71	20.39	35.44	22	26.12	25.33	33.9	25.23	29.56	27.62	40.96	30.8	27.89	15.37	21.66	18.48	12.1	10.97	18.5	12.65	14.48	26.51	13.75	17.56	53.53	34.84	69.23	127.45	114.03	69.04	30.12	40.41	24.1
Aam002619	8.54	5.78	2.55	6.27	8.55	6.15	5.03	7.93	6.25	5.23	4.59	12.46	30.52	10.77	13.89	27.61	18.96	4.63	5.78	4.46	2.74	3.59	1.63	2.47	9.02	5.73	5.42	19.61	18.83	12.6	6.16	3.61	24.35	31.16	26.15	58.12	22.96	19.2	10.21	5.59	13.72	18.01	15.63	30.52
Aam002620	49.13	54.26	65.3	53.66	43.82	52.11	43.88	37.72	49.78	59.79	66.04	47.99	52.12	54.78	50.17	53.39	53.49	65.68	52.26	54.37	62.27	59.68	62.7	61.39	46.43	41.68	43.98	45.06	41.21	43.31	40.94	42.4	42.96	43.61	41.24	44.08	49.01	47.01	42.53	48.86	41.92	52.92	59.82	49.32
Aam002622	10.35	5.29	4.68	4.08	2.56	3.7	3.1	6.27	2.09	2.13	2.36	13.43	11.25	23.33	12.55	12.8	14.49	15.23	7.36	12.46	9.48	10.5	7.9	9.94	1.13	3.14	3.95	1.98	3.19	1.69	2.51	0.76	1.15	0.44	0.96	12.56	0.48	0.95	9.57	2.06	1.21	7.81	3.64	2.9
Aam002625	71.12	23.65	37.79	19.37	14.88	28.2	31.58	146.3	5.29	8.36	32.47	87.58	7.87	67.86	11.26	9.61	17.76	48.36	36.99	30.92	28.97	32.4	18.34	41.65	0	5.25	6.17	2.14	2.52	2.9	3.04	3.03	0.79	0	0.33	0	0	0	0.62	0.47	1.81	0	0.37	0.74
Aam002626	4.64	1.74	3.48	5.93	6.12	4.46	5.77	9.71	1.94	2.76	3.7	2.92	9.26	7.33	5.99	3.9	4.63	1.61	1.89	3.96	3.12	2.13	1.61	2.39	4.91	6.5	6.57	5.54	3.14	3.41	6.45	4.22	11.35	11.22	9.96	25.37	19.97	17.25	12.74	12.57	11.46	3.97	3.61	4.5
Aam002631	7.82	1.12	7.76	6.04	5.9	5.64	1.15	1.16	9.3	7.68	4.44	2.38	3.43	4.08	11.02	19.1	12.9	7.84	8.09	14.94	11.25	12.19	11.21	5.26	20.52	29.85	12.27	12.13	15.31	11.88	26	12.73	30.55	26.42	15.4	22.2	21.2	17.2	13.57	12.22	15.9	17.33	20.1	18.77
Aam002639	8.11	8.13	5.28	3.29	3.57	3.07	2.08	2.1	2.81	3.48	4.03	6.48	3.11	5.55	6	5.1	5.32	3.05	11.54	10.65	4.64	8.51	5.09	7.63	1.77	4.93	3.71	2.75	2.93	2.27	1.69	0	3.62	7.3	0	5.49	13.58	8.92	4.74	3.7	4.12	2.1	1.14	7.95
Aam002641	0.09	0	0.16	0	0.08	0	0	0	0.17	0.32	0.19	0.4	1.53	0	2.03	0.38	1.47	0.19	0	0.09	0	0.16	0.09	0	16.66	73.49	63.49	39.04	43.38	18.5	34.16	14.48	56.08	42.91	23.45	0	0.1	0	6.02	9.02	11.58	0	0	0
Aam002644	15.74	12.62	13.96	2.79	6.61	6.51	4.67	2.18	12.29	8.41	7.99	9.68	15.74	9.9	13.46	15.83	11.02	14.02	20.26	15.03	11.98	15.56	11.23	12.84	10.1	29.73	20.69	15.8	21.19	18.6	13.96	16.24	44.35	35.08	37.39	33.48	26.78	23.08	16.91	17.21	19.9	23.88	23.99	28.81
Aam002645	10.76	54.83	13.23	14.54	11.45	7.25	15.66	24.67	6.22	5.78	10.69	88.33	28.91	89.95	24.34	9.93	13.19	15.73	23.66	12.21	11.91	23.72	18.91	24.06	14.09	37.04	26.27	14.61	12.62	14.06	14.92	15.29	8.53	8.76	6.18	8.1	11.51	7.89	10.48	13.08	7.75	19.02	33.29	19.1
Aam002646	6.97	5.85	8.01	5.55	4.54	2.61	3.83	5.76	2.4	3.18	3.56	3.12	5.63	7.51	5.43	3.78	2.82	4.78	4.27	2.1	5.04	4.66	1.86	2.44	3.98	9.8	7.05	6.34	4.36	5.13	5.49	4.65	11.63	4.95	10.33	15.39	11.28	10.99	6.92	5.64	6.2	9.49	6.6	2.88
Aam002647	2.57	12.86	0	2.77	6.78	5.19	13.18	23.98	0	4.41	0	24.59	2.63	25.78	2.53	2.58	0	2.57	2.66	0	0	6.47	2.58	0	6.74	6.24	0	0	1.85	8.62	0	2.25	0	2.64	0	0	0	0	0	0	0	0	0	0
Aam002650	56.04	49.83	89.86	82.12	60.64	78.37	65.34	54.56	59.89	60.26	63.21	26.97	41.14	26.6	36.87	72.79	54.19	58.39	43.73	55.51	60.89	56.36	52.45	67.06	76.6	63.07	71.71	83.82	67.84	66.03	87.93	59.66	16.76	19.7	14.81	1	2.83	2.96	1.18	2.6	1.77	3.93	1.6	3.19
Aam002654	2.57	0	2.23	2.77	4.52	0	5.27	2.66	0	2.21	5.1	8.2	18.38	39.84	2.53	10.33	13.48	2.57	2.66	2.45	4.7	4.31	5.15	0	6.74	6.24	4.7	3.48	5.56	5.75	4.27	9	3.05	2.64	0	0	0	0	0	0	2.61	0	0	0
Aam002659	49.72	53.9	43.33	101.07	62.25	53.53	66.77	81.79	57.32	53.39	67.9	88.63	64.09	66.37	67.76	62.58	50.12	45.75	57.31	46.67	47.7	49.39	48.73	42.26	70.27	25.23	29.96	50.69	42.78	49.68	54.37	53.2	40.88	31.1	25.12	37.24	26.74	27.82	25.28	18.44	22.95	41.55	35.36	42.25
Aam002660	1.52	0.15	1.61	1.81	0.94	1.38	0.97	1.26	0.7	0.78	0.3	0.32	0.31	0.83	0.45	1.07	0.64	0.91	0.47	0.73	0	0.51	0.31	0.43	5.59	7.17	11.16	6.89	9.15	4.34	8.68	4.75	1.09	1.25	1.65	0.41	0.17	1.67	14.49	4.47	11.55	93.77	77.33	52.6
Aam002664	7.06	10.92	9.81	3.71	6.57	9.99	5.39	2.72	13.81	14.91	14.22	5.37	8.46	8.29	7.96	8.73	9.74	7.88	6.47	10.21	8.13	8.3	9.11	12.72	19.06	17.64	19.75	16.43	11.06	17.5	15.1	23.16	16.31	18.25	15.1	23.69	25.45	23.74	22.06	20.04	18.25	17.11	16.79	13.79
Aam002669	21.96	25.55	20.39	57.92	30.27	33.27	63.8	57.31	18.69	20.61	12.76	74.68	40.29	25.15	33.52	22.81	29.78	15.94	20.71	13.34	15.03	16.24	24.7	12.06	67.78	146.47	145.6	93.23	90.38	73.03	79.23	50.94	282.94	246.48	139.98	10.62	12.43	14.13	32.23	24.3	47.21	43.11	37.6	43.71
Aam002673	33.73	45.84	29.99	34.99	43.02	49.5	22.57	22.18	28.54	41.61	42.48	21.44	9.28	15.58	20.43	17.66	26.06	18.04	23.03	26.32	20.49	29.72	20.92	18.95	18.2	8.77	5.89	7.16	9.19	10.84	8.53	18.44	7.75	6.59	5.03	11.65	20.28	22.5	7.96	7.68	6.04	6.83	8.17	6.86
Aam002674	5.42	5.21	6.27	3.66	5.37	7.53	5.33	3.05	7.31	8.54	10.54	4.81	4.62	4.13	9.36	8.41	9.01	9.74	8.18	8.42	8.69	9.86	7.26	12.76	12.06	8.78	11.58	11.81	10.76	14.42	12.02	13.86	12.09	16.49	14.46	13.26	12.61	15.41	12.67	11.53	10.1	19.4	18.04	18.99
Aam002684	7.79	7.47	6.76	2.56	4.77	9.24	0.7	2.11	7.52	6.11	4.71	3.97	4.85	7.43	6.35	4.43	7.47	7.47	5.96	7.77	8.38	4.55	4.08	7.02	8.89	2.47	5.89	4.83	5.62	6.45	3.94	4.75	4.43	8.01	7.67	3.98	6.43	7.83	6.02	7.41	6.2	8.76	7.62	8.35
Aam002685	6.89	8.16	6.34	2.71	5.88	7.8	2.57	2.17	6.95	7.17	4.15	5.33	7.47	8.96	6.59	7.98	6.79	7.11	7.34	7.38	7.45	8.06	6.5	9.63	6.94	15.72	14.9	8.78	9.64	11.8	7.98	8.96	15.89	16.1	16.03	8.67	12.81	8.95	18.34	19.6	16.76	12.96	15.02	18.94
Aam002686	102.62	129.82	172.25	188.32	166.74	178.36	285.07	252.5	138.71	129.76	110.84	141.75	152.11	143.12	154.43	134.47	123.41	108.86	100.6	102.41	135.1	104.7	137.37	129.96	93.77	64.33	66.74	88.92	82.55	91.6	89.37	94.56	17.73	26.15	23.88	13.16	12.23	13.88	10.37	8.15	9.55	4.87	5.3	6.8
Aam002687	59.03	81.78	61.58	42.7	75.45	53.74	39.35	35.93	61.71	47.31	55.09	101.18	85.12	86.93	85.7	54.31	52.9	59.05	66.27	63.29	55.57	57.06	74.64	54.69	118.55	133.63	131.5	109.24	97.04	102.5	94.63	101.03	124.93	115.7	118.37	89.49	142.64	132.18	183.26	227.32	185.59	149.36	159.75	152.36
Aam002688	13.65	7.11	7.58	5.31	4.81	9.37	3.92	3.4	5.05	6.57	7.05	10.46	8.38	7.97	10.24	6.04	8.6	12.03	10.73	7.3	4.5	7.79	7.12	8.73	3.82	5.3	8.99	4.82	10.24	7.33	10.89	7.65	12.98	10.1	8.6	6.41	11.58	9.01	10.71	10.95	6.66	10.17	13.51	12.84
Aam002689	38.76	36.5	62.59	70.83	43.34	44.38	69.66	77.77	35.48	43.22	58.6	22.37	31.56	44.21	26.24	48.17	40.23	55.08	30.22	33.54	53.72	57.24	44.23	49.21	20.96	25.18	36.49	52.73	45.35	38.94	41.64	20.64	6.79	9.06	5.29	0	1.29	1.14	0.81	0.26	0.59	0.6	0.33	0.46
Aam002690	49.13	45.21	69.95	114.87	38.18	41.68	106.99	122.68	71.15	102.74	86.12	29.97	100.54	105.36	79.54	41.16	41.67	55.02	32.92	33.07	63.08	44.63	68.28	50.52	31.51	17.41	16.16	27.53	23.96	23.39	37.51	24.21	100.22	129.61	124.81	213.97	157.11	140.58	50.98	44.15	30.92	81.39	78.86	50.54
Aam002697	5.83	7.01	4.54	12.97	5.1	6.18	9.98	17.27	1.75	3.88	4.24	8.89	4.14	5.71	4.41	7.13	3.89	5.3	3.33	4.67	3.5	4.82	6.84	5.63	4.72	3.98	1.99	4.4	2.76	1.97	7.81	6.25	1.2	1.42	0.68	0.81	0	0.67	0.37	0.91	0	0	0.05	0.4
Aam002698	3.01	1.94	4.11	3.02	3.03	3.48	1.55	2.01	4.97	4.8	4.48	2.52	2.2	1.96	2.55	1.51	2.71	3.02	3.56	2.47	1.97	3.61	4.32	2.83	6.77	6.27	8.46	8.9	4.96	6.74	6.44	7.91	7.16	5.53	8.47	7.57	8.64	8.28	7.44	8.23	5.03	6.67	6.29	4.58
Aam002699	5.13	3.74	6.48	7.73	3.56	4.4	13.41	10.17	11.36	19.63	18.53	2.48	0.8	2.7	1.53	1.56	1.31	1.56	0.64	0.89	1.42	1.31	2.19	2.63	4.22	0	0.57	1.58	1.57	1.39	0.52	4.22	0	0	0	0.98	0.17	0.68	0.29	0.28	0	0.16	0	0
Aam002703	4.39	1.84	3.78	7.78	5.53	7.41	7.47	6.67	6.22	4.11	5.4	6.28	2.77	5.49	5.24	5.73	7.07	3.73	3.15	4.08	6.14	5.07	4.45	1.37	7.65	3.84	7.56	4.55	4.71	6.97	7.87	7.51	51.22	50.17	62.14	379.66	220.98	345.54	97.72	75.66	62.53	70.01	82.11	88.35
Aam002707	18.79	21.73	16.05	5.36	15.19	14.37	5.63	3.66	15.52	12.49	9.54	13.79	11.04	12.58	14.34	15.27	15.8	19.39	21.53	17.27	15.78	19.2	20.92	18.51	15.11	24.86	24.62	16.83	19.82	17.73	21.06	19.71	16.74	19.56	23.84	21.09	29.78	17.71	12.39	13.59	11.26	14.15	8.14	10.51
Aam002714	205.89	136.65	209.53	130.53	112.8	116.41	103.63	95.36	89.05	103.98	100.89	87.47	155.54	246.32	201.89	360.05	306.17	496.29	316.44	283.6	431.4	209.78	203.67	234.6	149.7	254.31	249.52	395.47	459.48	350.83	264.88	183.33	253.93	219.87	156.85	133.19	167.9	161.41	81.75	39.64	61.83	13.1	8.72	34.08
Aam002716	58.36	35.4	51.38	106.56	52.27	46.53	105.26	132.86	36.41	38.09	50.04	55.86	56.24	68.32	49.46	65.74	52.14	63.21	46.51	49.84	61.72	46.79	42.18	52.15	41.32	31.5	35.81	56.13	53.94	51.54	51.24	48.23	10.67	11.06	6.01	0.3	0.86	1.48	0	0	0	0	0	0.19
Aam002719	19.05	18.43	24.7	44.24	22.36	25.21	68.11	64.77	26.12	21.44	25.66	28.44	28.9	38.58	27.22	21.37	20	22.6	21.52	17.57	29.67	28.31	22.86	21.84	23.75	15.42	14.83	18.13	15.48	19.37	18.2	20.34	14.58	18.46	16.17	12.66	11.49	15.89	15.76	14.17	15.58	12	14.04	9.81
Aam002720	6.55	7.81	8.9	7.29	8.71	8.13	7.67	4.51	8.65	7.37	4.96	5.46	8.54	7.47	11.35	14.34	12.73	11.37	9.09	10.83	10.27	9.73	9.91	6.73	11.07	16.48	12.3	13.67	13.57	15.52	12.61	10.72	7.13	9.33	7.68	3.42	2.8	3.76	2.61	4.79	1.66	3.05	2.57	3.61
Aam002723	3.66	55.88	3.97	9.88	27.36	8.31	6.57	14.23	6.76	4.71	5.45	23.35	4.68	10.01	9.02	4.6	6.72	2.75	36.87	11.35	1.67	9.98	20.19	2.58	4.8	15.54	9.2	4.34	5.27	8.19	4.56	3.2	10.87	5.64	8.1	14.03	11.22	16.08	7.69	10.83	2.79	7.56	6.17	6.14
Aam002725	6.45	14.87	9.52	20.91	34.08	19.55	5.29	21.43	13.13	11.64	8.33	25.41	3.96	1.77	7	9.74	4.74	3.88	11.35	11.71	5.32	7.04	13.6	9.1	75.07	105	93.28	91.95	67.48	74.04	64.38	55.4	108.93	93.53	92.74	59.43	48.98	47.54	75.37	45.87	58.36	20.69	16.35	31.08
Aam002730	1.26	1.89	1.09	2.04	1.66	1.27	0.65	3.91	2.91	3.24	0	0	1.29	0.57	0.62	0.63	2.64	3.15	1.3	4.2	3.45	2.11	1.89	2.37	9.35	9.16	16.1	7.25	7.71	5.63	7.31	8.26	11.96	8.4	9.28	7.94	9.82	15.9	15.86	14.32	14.05	5.85	13.43	4.22
Aam002731	7.09	7.28	7.29	12.66	6.19	3.87	10.69	11.53	8.2	6.2	4.27	9.04	4.52	4.55	4.39	2.31	7.03	3.72	3.16	6.5	4.54	9.39	10.38	7.38	15.85	14.05	18.43	10.74	11.23	13.49	17.81	22.77	13.84	11.03	10.89	19.21	9.13	15.82	13.71	8.21	7.98	9.62	9.66	6.58
Aam002733	1.85	4.17	2.89	5.79	5.33	3.16	3.53	3.59	3.42	6.74	2.3	5.34	1.56	3.3	5.17	1.28	1.03	1.61	3.16	3.47	1.65	4.18	3.11	2.81	9.58	5.52	6.37	4.95	4.14	4.26	8.67	7.01	4.83	7.61	7	2.89	5.28	5.83	5.08	7.18	6.38	6.06	6.42	6.3
Aam002736	6.27	4.57	7.43	27.43	11.3	8.36	24.6	28.12	3.96	5.64	9.35	13.97	9.92	4.69	3.94	6.89	4.79	5.14	7.97	5.45	6.79	5.27	11.74	7.78	6.24	15.24	10.18	10.07	11.32	5.59	15.65	4.75	11.87	10.26	7.3	12.88	7.64	7.53	5.86	2.86	2.03	3.84	2.89	2.56
Aam002743	0	0.84	0.88	6.97	1.36	1.94	3.77	6.12	0.85	0	2.68	3.81	5.82	0	2.42	1.14	0.66	1.13	0	1.52	1.68	2.24	2.51	1.43	2.19	0	2.13	4.43	5.17	4.66	1.75	5.61	27.27	18.68	12.81	234.68	117.54	124.61	45.24	28.43	19.97	61.45	51.78	63.97
Aam002748	0.72	1.47	2.07	4.15	3.67	6.41	5.27	4.84	4.19	3.7	4.18	4.68	3.56	2.81	1.44	2.3	0.66	0.72	1.5	1.53	0.42	1.27	0.8	1.26	7.83	0.22	5.05	5.23	2.3	3.67	1.41	2.86	13.02	12.77	19.2	157.42	135.3	116.84	82.29	109.16	117.03	48.15	48.44	33.83
Aam002751	34.9	13.85	24.4	10.89	22.89	25.32	14.43	25.29	24.7	17.91	32.57	27.18	13.18	19.46	20.34	8.01	6.64	10.33	48.46	46.1	27.46	43.86	11.29	14.55	25.62	22.19	30.65	12.4	16.9	19.15	17.92	27.1	5.84	1.69	2.31	7.41	2.49	0.74	3.5	7.26	0.23	3.93	5.27	1.05
Aam002759	0.87	1.62	2.05	2.42	1.64	2.39	2.17	2.2	2.3	1.6	1.73	4.37	0.76	0.57	2.58	2	1.18	1.87	1.93	1.19	1.37	2.3	1.75	1.76	5.23	5.14	8.54	3.21	3.86	4.46	6.62	5.45	22.21	29.44	30.28	25.19	23.76	21.36	9.77	6.7	7.97	9.02	11.2	11.02
Aam002761	6.06	1.73	4.02	1.71	1.9	3.34	2.6	5.47	0.87	0.89	2.28	13.01	7.02	20.74	7.64	8.69	9.03	13.33	5.15	5.69	6.39	5.96	3.19	4.06	2.24	3.27	4.81	3.64	4.96	3.48	3.48	2.83	5.99	5.63	6.72	24.13	18.54	27.97	17.84	14.13	12.09	19.27	16.52	14.85
Aam002766	40.94	48.1	51.3	58.53	48.91	56.35	52.44	40.55	41.18	45.76	40.86	52.03	52.81	44.69	50.17	45.46	53.42	48.76	51.82	46.17	50.55	45.1	56.61	44.32	56.65	40.76	43.65	52.22	49.6	50.82	53.66	54.86	45.44	55.78	63.47	47.24	61.1	51.52	47.32	57.87	43.98	71.54	72.75	57.44
Aam002769	16.21	19.95	27.59	34.71	24.86	26.5	61.98	56.19	17.74	19.34	17.61	28	29.7	27.16	19.4	19.9	14.69	17.89	14.68	16.19	22.43	18.5	21.19	20.84	9.66	7.03	10.05	11.22	9.81	12.93	11.56	10.63	3.73	2.85	2.97	1.94	0.94	1.81	1.13	1.7	1.47	1.87	1.7	1.49
Aam002771	141.7	112.97	136.13	176.79	129.04	146.33	257.07	234.7	79.94	100.46	97.57	147.62	136.54	148.49	137.61	92.32	106.24	124.64	130.02	121.1	116.87	139.73	121.23	125.91	37.98	54.21	50.83	37.8	54.14	54.35	51.44	49.17	58.68	48.93	53.15	124.47	103.85	133.59	92.32	88.45	83.84	114.28	109.77	112.03
Aam002774	26.96	36.38	11.59	14.48	24.8	15.96	8.48	10.64	6.96	6.45	6.97	36.62	10.85	17.87	14.61	11.52	17.29	19.38	37.92	21.71	18.81	20.17	19.14	11.41	10.3	16.64	16.32	10.29	13.32	14.44	18.5	10.37	16.78	13.42	12.47	3.75	5.46	7.4	8.78	8.68	8.88	5.87	7.41	7.22
Aam002775	30.33	20.32	41.85	16.76	13.95	22.72	45.66	34.49	41.45	32.35	36.89	5.99	10.11	5.45	13.28	6.86	7.34	4.27	3.35	8.14	7.96	16.17	14.54	23.9	46.96	5.8	6.39	16.08	12.42	23.85	28.05	54.8	2.23	2.28	1.85	0.31	0	0	0.48	0	0.17	1.59	1.92	1.53
Aam002780	3.22	4.72	3.87	1.87	1.53	3	1.53	1.03	3.67	2.77	3.2	1.32	5.07	3.62	3.67	4.74	6.24	4.96	2.82	4.97	3.63	5.62	5.97	3.73	9.54	10.83	12.01	6.05	8.76	7.49	8.24	8.03	5.89	8.91	8.05	6.71	6.36	6.81	4.86	7.9	3.27	5.38	3.9	4.72
Aam002781	143.2	129.54	173.25	174.78	143.5	158.77	224.9	273.05	136.69	153.55	145.88	142.34	148.69	156.15	149.14	131.03	133.48	141.94	127.69	134.77	159.78	152.31	134.12	140.04	77.89	73.27	72.37	72.78	80.82	91.61	83.77	88.39	28.69	25.27	21.23	11.8	16.21	17.45	12.84	18.12	15.44	16.76	22.36	19.78
Aam002782	30.22	37.68	27.67	24.81	34.99	30.17	25.29	18.15	24.32	23.82	24.46	36.48	30.31	29.22	33.81	23.1	25.48	23.61	31.88	31.37	29.42	27.27	36.67	24.3	30.81	21.68	21.77	29.8	26.69	31.7	26.31	24.81	29.99	28.26	30.58	18.91	20.58	25.13	30.02	23.1	29.39	38.65	33.86	28.4
Aam002786	95.53	62.99	123.9	159.78	102.07	96.15	201.9	267.3	58.01	72.08	71.18	158.94	160.31	208.46	123.5	80.63	89.79	97.32	72.24	71.48	93.2	80.78	73.28	80.79	41.42	29.85	28.49	35.11	37.06	55.48	32.8	48.98	16.54	12.64	9.04	14.9	8.22	13.26	5.85	4.35	5.57	4.53	3.57	3.18
Aam002791	14.05	23.91	9.1	22.43	28.19	25.42	15.61	15.49	4.13	8.94	6.77	62.52	19.54	21.21	22.6	9.56	7.78	9.88	27.24	16.74	8.98	14.09	21.48	10.22	8.75	10.5	10.25	7.54	9.55	8.86	9.28	8.55	7.14	7.89	6.83	30.75	21.88	21.93	10.31	9.09	5.86	2.34	0.28	0.38
Aam002792	5.79	6.85	8.88	11.31	8.86	7.15	9.01	16.25	6.74	6.05	3.93	13.87	6.33	8.4	4.52	3.98	5.83	4.87	6.63	7.64	4.59	5.76	4.95	4.26	3.36	2.63	2.83	3.05	2.22	3.9	0	2.64	0.66	0.16	0	1.05	0	3.62	1.81	2.48	0	1.75	1.32	3.81
Aam002793	13.79	11.61	8.85	11.64	6.83	10.36	6.78	10.28	9.27	13.82	12.08	18.86	18.97	14.16	10.62	7.11	10.42	3.82	12.56	6.1	6.53	6.77	2.71	5.13	8.86	8.76	13.91	11.61	14.5	14	15.98	12.31	7.24	9.54	13.5	3.3	5.04	10.97	4.24	7.38	2.9	8.65	13.08	8.72
Aam002795	1.07	1.58	0.89	1.42	0.9	1.62	0.75	1.67	1.87	1.86	1.14	1.68	3.09	1.17	2.56	1.44	1.92	1.2	0.85	1.95	2.24	0.73	0.99	1.08	9.14	10.64	10.82	7.92	7.07	6.68	7.75	7.99	26.86	21.03	17.84	9.93	8.97	5.69	9.28	11.8	9.84	5.35	8.46	2.21
Aam002796	27.23	18.2	24.64	24.43	21.3	22.67	14.91	22.1	17.24	23.25	28.19	23.72	22.12	23.36	23.29	22.41	24.43	23.15	24.41	21.24	21.71	26.33	21.21	25.85	30.75	30.87	24.47	25.85	28.22	28.64	21.13	26.61	36.5	34.62	38.35	29.81	35.74	32.13	25.76	29.94	23.32	30.39	30.63	26.44
Aam002800	17.99	31.75	37.45	34.82	36.34	38.21	45.35	63.94	29.08	30.21	31.97	48.28	29.7	44.62	53.56	27.38	27.72	36.37	32.37	27.81	38.1	21.72	34.99	29.67	45.5	18	21.15	38.16	34.37	39.81	30.73	43.41	10.77	9.21	4.76	1.12	0	1.63	0.21	0.29	0.41	0.93	0.53	0.94
Aam002802	38.61	29.82	30.85	38.39	28.55	30.17	41.46	50.52	23.6	21.6	26.61	23.68	20.43	19.59	15.43	30.34	33.36	31.45	34.81	28.81	43.36	29.55	30.85	25.74	12.54	11.29	12.89	13.05	14.91	14.41	16.42	10.1	8.99	9.84	10.34	13.57	10.25	15.49	11.57	12.35	11.15	24.33	25.65	26.3
Aam002804	36.62	59.39	49.1	56.71	83.55	67.42	46.65	49.66	48.37	45.24	45.04	85.65	66.73	75.98	56.27	60.5	54.26	47.86	67.93	62.3	39.33	47.8	48.93	45.45	39.99	45.24	41.99	39.07	37.09	39.6	47.12	41.85	48.1	46.17	45.27	75.88	81.95	84.97	55.29	70.5	50.17	68.03	68.95	52.01
Aam002806	687.99	392.01	459.4	581.85	349.06	371.47	328.09	309.32	354.33	517.38	463.49	282.62	210.64	213.55	172.42	130.62	147.68	75.91	374.79	383.98	380.87	482.68	381.93	339.37	374.32	220.81	210.68	174.94	180.42	203	224.5	250.19	336.24	403.15	385.31	867.46	907.17	830.57	855.56	842.38	723.72	430.85	397.81	513.61
Aam002807	11.62	9.51	9.47	21.28	17.65	19.77	23.18	25.73	10.75	8.36	7.64	47.23	51.53	25.24	42.49	14.08	9.34	11.77	10.42	7.71	10.54	4.88	7.62	6.92	73.83	40.6	40.06	60.27	60.44	59.89	55.01	50.5	103.49	131.68	138.61	126.44	83.35	81.38	63.18	47.7	71.26	65.37	48.09	84.76
Aam002818	15.72	14.99	9.41	8.77	7.5	16.44	10.8	2.58	19.98	25.32	33.27	10.29	12.55	8.77	13.78	11.34	14.41	12.58	17.46	19.32	10.73	12.48	10.77	17.81	31.11	42.61	33.47	26.96	27.41	26.8	25.37	32.75	31.18	33.29	30.32	33.54	37.04	35.9	23.91	43.79	35.36	27.37	53.97	24.33
Aam002819	5.55	6.71	5.04	5.55	2.99	4.19	5.99	4.24	3.89	3.71	7.08	4.97	6.01	5.32	5.59	3.45	5.59	6.98	7.32	6.11	6.62	8.47	5.17	9.67	5.98	3.64	8.63	6.52	6.97	9.61	9.08	3.11	7.31	3.64	5.68	5.98	3.63	3.57	3.68	4.78	4.23	4.84	7.42	7.49
Aam002820	16.6	8.63	10.98	15.85	5.43	7.68	12.86	10.04	9.05	10.05	10.61	2.79	15.49	18.19	11.43	13.84	14.93	13.51	13.23	19.23	14.64	17.41	15.47	12.2	9.95	4.21	6.42	8.51	9.78	6.25	8.04	4.97	9.82	10.38	7.3	28.57	16.64	17.87	6.14	5.85	2.81	0	0	0.33
Aam002821	74.58	109.43	71.98	74.01	112.34	103.11	46.28	36.76	75.65	76.47	77.37	122.04	136.73	81.67	126.74	143.64	130.67	69.72	127.79	107.38	74.61	82.86	86.74	70.06	113.5	78.98	72.01	99.48	98.82	104.36	85.07	82.46	113.32	118.24	114.39	105.69	111.08	115.59	68.98	69.07	82.76	120.65	105.02	136.32
Aam002822	194.83	104.67	96.29	240.44	158.2	124.21	224.73	338.28	92	97.55	123.39	198.08	258.39	199.58	156.01	153.03	107.45	68.77	148.08	107.37	104.46	100.92	111.89	89.36	54.42	42.46	30.24	59.8	65.36	46.79	64.42	37.46	46.03	38.03	34.36	66.99	54.99	59.75	54.51	77.03	72.47	133.67	134.98	129.48
Aam002823	3.97	5.85	4.31	7.51	7.87	6.52	18.07	13.27	6.43	5.12	4.44	10.57	8.13	7.63	5.88	5.49	5.21	5.47	5.65	6.64	5.46	5.42	6.98	6.07	3.04	8.44	6.82	7.41	8.6	7.23	2.48	4.68	7.73	9.11	7.82	15.25	14.96	14.73	7.89	12.67	10.6	3.6	9.8	5.01
Aam002824	23.12	15.44	20.32	12.96	18.86	17.17	11.68	11.18	13.41	10.76	18.79	19.81	16.1	27.86	22.02	25.86	30.26	40.07	23	24.28	23.97	23.26	19.46	20.87	2.56	5.58	5.85	6.3	6.06	7.07	4.3	3.89	9.08	7.41	5.04	14.12	23.01	32.08	10.88	18.01	11.58	7.99	7.31	3.84
Aam002825	71.38	69.17	72.25	105.49	85.6	82.05	80.66	88.72	71.51	61.01	70.77	79.29	86.63	76.87	65.54	105.17	96.35	78.32	72.29	82.67	80.96	81.86	78.97	69.37	66.28	52.66	54.69	75.75	62.75	59.74	56.85	57.24	46.71	52.19	40.44	23.18	24.68	24.02	28.91	23.68	29.95	36.11	30.97	35.35
Aam002826	30.31	28.36	29.36	22.04	30.16	30.7	22.76	21.96	25.31	31.09	30.35	39.32	33.41	43.92	32.23	32.18	33.76	36.26	37.43	33.52	35.37	34.47	35.23	30.42	46.13	53.03	56.77	51.23	47.06	45.02	41.04	47.3	57.9	53.69	56.63	55.28	69.07	69.16	67.32	73.54	56.4	58.02	58.17	56.07
Aam002831	58.64	66.21	25.39	38.87	46.95	40.86	20.98	55.06	19.93	17.68	26.55	52.59	30.5	44.85	35.63	14.08	10.29	12.76	77.89	62.3	28.45	45.83	29.22	29.51	19.59	26.18	29.33	29.83	28.07	22.72	20.71	15.33	24.8	17.84	16.26	11.12	5.31	3.39	23.94	11.35	6.4	39.53	19.05	13.96
Aam002833	43.52	49.76	55.9	23.63	44.7	38.83	26.33	22.71	54.12	54	41.47	25.75	26.36	22.16	34.52	43.1	32.76	29.57	39.7	44.06	54.28	48.78	49.76	54.85	51.95	48.9	49.46	55.58	55.1	51.22	65.12	52.02	21.4	27.88	20.53	15.88	17.36	15.36	12.76	11.33	9.43	5.99	7.42	6.15
Aam002835	7.76	9.22	9.82	9.36	12.25	10.64	14.29	15.69	10.88	7.4	8.78	12.05	9.85	14.2	9.5	9.25	10.57	10.72	7.47	9.61	9.38	8.42	10.06	9.85	6.03	5.43	6.99	6.98	7.62	9.25	7.71	7.48	9.24	8.69	7.33	6.59	5.64	6.69	5.68	7.86	5.62	9.58	7.96	8.98
Aam002836	37.4	46.25	22.64	47.74	42.22	29.1	28.64	39.29	22.04	24.23	30.7	58.11	39.5	46.95	38.54	26.25	26.6	29.47	35.72	31.98	26.38	27.1	39.82	24.13	43.54	31.14	27.74	38.69	35.14	36.64	32.35	31.05	48.06	46.36	45.29	47.26	36.7	42.79	68.78	66.53	55.18	59.75	55.46	60.49
Aam002838	9.03	7.27	7.58	5.44	6.91	9.57	5.93	5.07	6.57	7.76	9.13	9.3	8.78	7.16	7.6	7.59	5.91	8.75	9.03	9.19	9.62	7.08	7.88	9.06	7.9	10.07	9.21	9.24	8.97	9.61	7.14	9.86	11.97	16.89	16.76	11.5	13.22	13.35	10.38	11.97	10.83	17.3	20.98	15.43
Aam002839	59.32	54.88	64.31	72.72	65.14	67.86	101.59	69.49	52.7	51.17	56.59	62.16	66.45	70.12	58.2	57.09	48.38	51.93	48.75	49.95	46.81	56.41	56.14	61.68	68.21	99.68	104.71	77.51	67.58	74.75	71.35	83.22	82.68	93.06	98.93	66.07	88.34	85.11	96.75	113.28	90.21	76.53	88.88	70.41
Aam002841	3.48	2.57	6.68	6.93	6.13	7.15	9.22	9.9	3.64	4.64	3.78	5.86	6.9	5.69	4.16	5.47	4.86	4.82	3.79	4.2	4.7	2.77	4.79	2.76	3.23	2.99	3.08	3.28	1.13	2.86	2.83	1.34	2.46	3.38	2.51	2.67	2.46	4.12	1.42	2.97	2.28	2.77	3.46	3.78
Aam002842	10.32	8.14	8.04	15.8	7.16	7.37	18.75	27.57	8.08	8.17	8.49	8	7.19	12.72	11.79	8.47	3.11	7.51	4.09	6.19	6.23	7.44	14.38	8.47	15.76	1.92	6.47	4.92	6.88	9.64	9.65	13.89	2.28	1.28	1.69	0.13	0.14	0.4	0.58	0.14	0.73	0.18	0	0.2
Aam002847	0.63	0.21	0.55	3.43	0.93	1.5	1.09	1.35	0.39	0.36	0.84	0.93	5.93	0.77	3.99	1.31	2.89	0.64	1.31	0	1.16	0.36	1.49	0	6.03	19.38	15.49	16.8	18.23	10.21	9.59	5.85	40.39	31.28	31.07	16.63	14.81	9.87	14.34	13.82	24.65	7.72	6.36	10.02
Aam002848	33.81	40.42	30.54	48.32	38.57	38.91	56.44	74.36	22.85	26.47	23.55	74.08	61.42	61.37	56.48	29.51	28.15	31.72	38.35	31.96	30.37	35.39	34.41	27.58	37.95	46.34	47.84	38.28	41.58	38.17	36.33	35.77	72.56	69.22	76.33	40.06	48.33	46.75	58.87	57.76	69.92	65.52	74.2	75.11
Aam002849	13.73	12.16	8.43	11.87	10.85	7.71	10.95	15.04	12.01	18.22	10.94	9.54	7.9	11.28	7.12	14.15	8.99	9.21	12.44	9.92	9.94	13.95	10.16	11.59	7.78	6.83	7.57	6.6	7.52	6.97	9.8	8.39	7.75	6.51	5.71	6.37	7.19	7	11.12	9.53	11.62	7.09	8.1	7.95
Aam002850	143.57	158.6	210.75	164.75	145.55	145.48	133.69	128.18	181.13	181.58	185.58	101.07	122.29	117.08	113.09	160.84	140.17	167.99	135.59	151.82	194.42	174.78	172.53	171.98	133.99	82.96	84.44	131.57	122.92	135.31	144.54	128.31	17.54	20.48	12.91	6.7	4.81	3.7	1.61	1.26	1.31	2.94	3.49	2.61
Aam002855	11.54	2	2.89	2.88	3.34	3.37	0.68	2.08	1.85	1.72	4.63	7.24	10.23	7.09	3.29	3.35	6.77	4.28	7.58	13.93	1.83	4.48	3.21	3.75	8.16	8.1	4.88	7.65	11.37	8.58	3.49	8.5	3.96	2.74	5.25	7.83	0	2.2	9.24	2.76	3.91	29.73	13.1	10.25
Aam002856	4.06	7.98	3.52	0	6.54	6.69	1.91	1.81	13.59	1.49	11.52	0	0	2.12	4.61	9.34	6.09	4.18	9	11.87	8.26	4.75	2.33	7.49	6.09	24.43	3.24	16.14	15.54	10.04	12.87	6.19	29.09	32.01	27.87	27.17	61.06	43.96	21.67	21	20.75	1.2	2.61	0
Aam002857	1.99	16.83	2.19	4.86	14.33	8.17	0	5.62	3.14	1.01	6.96	34.86	1.8	3.64	3.64	0.59	0.21	1.57	11.27	5.66	1.16	1.29	1.57	1.7	8.74	1.42	2.86	0.75	2.18	7.38	0.8	17.78	7.17	6.48	2.89	0.91	0.01	0	6.83	4.45	9.87	25.64	23.57	19.24
Aam002866	4.55	3.01	2.65	3	4.63	3.8	3.3	4.27	3.12	2.63	3.43	1.45	2.37	7.27	5.11	4.55	7.03	2.57	5.92	4	2.78	5.93	5.34	5.05	16.14	18.32	13.93	11.12	9.19	11.78	9.54	13.85	23.99	27.72	20.29	20.13	21.32	20.02	22.82	31	12.42	16.65	18.59	13.89
Aam002867	17.26	13.67	15.43	16.04	9.12	10.11	8.68	8.78	10.85	18.09	19.2	10.84	10.42	10.24	12.94	11.46	13.77	10.2	11.78	10.39	14.7	16.66	11.96	13	36.84	51.99	50.7	28.58	21.17	25.31	28.99	39.78	41.05	40.28	43.84	45.83	86.31	65.87	108.07	137.03	72.27	46.6	47.75	34.81
Aam002870	30.68	30.75	35.92	56.01	38.05	36.01	50.8	62.88	36.59	39.82	37.34	36.28	34.06	35.29	31.31	32.44	30.98	37.68	34.04	34.3	37.3	35.74	41.42	32.81	34.72	24.74	24.97	29.33	29.57	31.65	36.69	35.12	14.59	17.99	13.88	13.8	13.26	13.64	10.49	7.5	8.1	8.78	7.2	12.87
Aam002872	8.6	53.66	82.16	38.44	31.06	27.68	51.25	189.97	51.31	55.72	31.3	31.06	49.28	99.36	50.82	31.26	52.29	22.35	9.29	5.44	54.14	35.55	47.33	49.26	31.38	0	4.58	21.39	19.55	17.16	27.82	11.35	0	0	2.04	0	1.36	0.48	0.73	1.11	5.29	0	0	2.35
Aam002876	2.67	1.34	1.16	2.47	3.02	2.31	4.11	2.18	6.52	5.08	5.11	4.87	2.73	1.57	1.69	1.53	1.4	1.72	2.17	0.55	0.87	1.6	1.34	1.44	6.67	5.09	5.58	3.1	4.12	4.59	2.85	4.34	10.65	8.62	7.32	7.75	10.21	9.64	6.23	4.17	5.42	6.7	7.5	7.9
Aam002877	373.51	306.92	324	685.38	391.92	336.79	472.65	493.83	401	439.66	519.47	290.04	671.26	617.34	569.9	627.51	513.21	398.46	316.31	349.64	351.15	381.56	368.1	318.78	378.05	282.18	266.41	423.88	399.21	352.66	439.98	324.91	103.87	118.67	53.16	0.21	0	0.13	0.66	0.11	0	0	0.13	0
Aam002879	56.18	52.76	64.03	86.81	66	65.38	76.02	100.97	64.59	72.86	75.74	72.39	59.9	74.31	65.16	62.86	71.95	72.88	60.97	56.18	63.83	62.27	68.66	61.16	36.29	32.53	31.47	35.82	43.18	39.9	41.69	42.56	30.6	30.23	29.08	50.74	50.7	52.13	57.29	55.16	49.77	38.84	45.18	31.04
Aam002880	33.16	25.81	25.41	36.21	18.32	16.04	36.94	31.49	36.22	33.64	31.18	27.04	20.21	24.16	20.19	17.39	21.48	21.92	25.18	21.9	28.75	33.17	24.08	26.23	77.46	72.84	67.79	59.62	62.6	67.34	69.8	84.7	100.26	79.43	65.99	79.01	53.94	67.51	61.65	51.12	53.06	64.59	56.74	54.15
Aam002882	31.55	32.31	54.26	81.12	49.38	53.91	108.79	122.59	26.37	35.61	27.11	79.47	60.23	57.9	45.99	31.46	31.67	37.52	33.32	31.79	32.2	25.27	28.08	23.47	35.06	24.22	19.97	35.48	28.82	36.29	23.53	27.16	16.81	16.16	25.3	15.17	14.02	19.29	12.29	11.94	14.56	24.87	20.31	18.88
Aam002883	144.52	152.89	229.35	232.63	167.05	153.64	250.52	249.03	182.61	205.34	182.11	120.06	157.93	138.86	132.18	176.12	155.56	150.89	132.3	146.01	175.27	151.05	170.13	153.25	206.33	92.18	98.64	163.66	134.91	176.96	160.64	164.14	39.73	50.83	37.51	13.24	11.81	12.64	13.42	14.74	17.06	17.36	16.66	17.28
Aam002884	11.56	11.55	11.41	19.77	14.32	10.76	19.66	16.09	7.38	9.38	11.3	15.86	17.21	10.83	13.15	11.79	10.55	14.14	11.24	9.15	11.04	12.03	8.67	8.01	15.43	9.51	12.43	12.79	11.79	10.79	9.29	12.28	6.83	8.31	11.1	6.47	13.25	8.3	8.13	14.14	10.13	14.05	12.62	15.06
Aam002885	20.03	13.45	23.11	19.59	14.06	21.74	25.74	20.44	16.5	18.3	21.96	13.39	21.19	21.57	21.14	16.41	17.52	22.49	11.91	13.69	19.18	21.32	16.91	22.53	18.76	25.83	27.68	17.18	18.49	19.28	21.55	26.42	17.84	14.18	15.63	17.42	22.95	23.88	29.08	35.6	26.76	18.3	22.47	16.84
Aam002886	3.11	5.63	5.57	6.36	6.12	5.67	6.96	6.15	2.72	5.26	2.92	3.42	5.13	3.66	6.07	7	9.27	5.9	7.19	8.94	8.82	8.76	6.71	7.3	6.32	12.35	13.43	9.44	7.33	6.87	9.34	6.8	3.5	2.48	4.26	3.61	3.71	5.88	5.25	11.7	4.54	4.98	12.64	6.59
Aam002890	101.75	231.17	151.48	193.7	227.09	161.59	142.65	151.28	139.62	137.58	105.46	289.24	269.98	325.52	189.88	71.18	54.41	48.85	115.33	76.81	46.24	111.12	180.52	107.18	241.63	139.79	143.37	110.92	114.97	147.39	218.65	228.66	54.74	36.88	31.1	22.17	30.32	21.35	40.55	46.4	45.22	171.71	161.28	153.27
Aam002892	10.64	16.02	10.33	9.67	10.41	11.06	6.24	4.79	14.21	10.1	7.31	10.17	7.9	8.23	11.72	10.19	13.69	13.54	11.53	13.58	13.7	10.98	15.37	9.96	13.7	9.93	10.78	11.18	11.44	13.01	8.3	10.53	16.9	20.32	23.1	21.64	19.18	24.31	15.3	17.3	18.03	18.27	17.13	15.64
Aam002894	29.06	15.92	21.17	25.07	20.92	18.82	23.48	21.36	15.62	19.38	21.7	17.34	20.46	21.51	15.57	24.13	24.6	25.06	22.52	23.69	23.22	28.59	23.91	19.91	13.88	12.54	12.28	14.03	16.6	15.13	10.53	14.01	9.81	9.12	6.34	9.3	7.89	6.74	6.19	6.89	5.31	10.4	11.87	11.64
Aam002895	8.62	4.92	6.03	7.47	8.4	6.17	7.22	6.94	4.67	7.76	7.99	9.41	7.48	9.41	7.43	7.85	5.22	6.29	8.1	4.25	6.14	6.23	7.57	6.11	7.95	9.9	6.95	5.78	7.44	9.89	8.15	5.26	13.16	11.11	14.27	17.09	23.5	26.2	15.95	15.29	14.2	15.79	12.88	11.8
Aam002903	50.72	52.77	68.86	58.98	54.41	64.68	82.02	56.34	59.6	57.98	55.72	49.23	58.75	44.82	58.17	52.05	49.2	57.44	46.05	52.14	59.2	55.04	64.08	53.19	49.44	35.56	36.37	46.08	45.97	48.59	54.42	45.6	37.23	37.73	32.83	26.16	22.92	26.83	22.8	21.59	24.28	33.65	32.81	32.46
Aam002905	10.65	8.88	12.7	9.87	12.03	13.16	7.26	12.67	10.38	5.96	7.72	11.51	15.97	16.81	16.4	7.24	7.71	5.82	9.49	8.48	6.52	9.56	10.26	8.95	18.03	22.41	20.64	12.77	12.19	15.24	13.53	13.63	24.31	25.46	23.06	18.26	25.72	22.89	24.14	29.34	24.39	20.39	20.98	17.56
Aam002913	22.94	16.53	16.26	15.53	20.95	25.01	13.75	11.43	11.17	13.48	15.27	35.19	17.85	21.07	19.83	13.85	14.95	13.43	23.29	15.82	10.17	17.65	10.5	10.88	15.41	13.16	15.29	11.98	18.49	13.19	13.4	13.67	27.01	24.86	28.92	20.78	21.2	29.74	23.42	42.03	42.56	78.99	98.35	68.11
Aam002919	29.33	30.1	40.09	71.21	52.21	56.53	96.29	117.99	33.79	39.13	21.46	62.48	10.88	15.02	14.05	4.84	5.85	5.68	11.95	13.34	14.25	20.29	16.87	16.82	29.86	15.94	13.91	7.12	13.13	15.68	17.61	34.05	3.93	3.93	2.91	14.31	3.72	6.1	4.67	4.37	2.82	17.12	16.84	4.73
Aam002923	11.54	11.16	10.57	18.29	11.54	11.97	13.11	15.77	9.03	16.33	6.97	18.06	25.75	25.54	25.15	10.48	9.4	12.43	14.44	10.14	9.4	12.18	15.89	12.58	11.41	11.58	11.85	11.58	12.89	9.16	13.19	9.83	13.96	15.63	14.88	33.57	23.01	20.55	18.77	18.07	17.29	29.66	25.59	20.74
Aam002926	80.57	119.88	82.25	99.78	116.58	101.88	80.87	72.66	84.19	81.6	77.61	146.96	121.68	120.18	117.24	102.15	86.09	95.38	110.46	80.72	78.97	87.03	111.18	78.21	202.94	130.41	107.92	166.62	134.91	165.49	161.67	150.42	185.9	207.78	190.73	108.72	112.74	131.28	123.49	114.67	125.47	144.1	120.45	146.72
Aam002929	31.7	33.96	35.1	26.64	41.81	38.64	36.49	43.09	23.29	26.64	28.05	56.6	56.66	56.5	45.08	27.2	34.21	28.93	32.02	29.02	26.67	30.12	36.67	33.98	75.5	66.16	68.17	64.92	45.15	53.63	47.71	64.86	75.96	84.16	98.7	78.27	95.22	111.95	98.42	107.15	97.13	74.98	87.77	58.97
Aam002933	31.45	32.24	41.89	46.62	54.08	50.23	32.28	59.2	27.05	18.22	28.32	26.47	21.69	30.72	16.6	10.3	16.12	22.71	18.91	20.26	20.76	12.28	9.54	8.95	23.03	17.76	27.43	18.86	16.88	19.65	15.81	21.78	48.73	119.53	132.44	19.15	24.48	29.76	32.12	34.03	17.84	54.46	55.92	40.14
Aam002935	23.82	39.88	16.61	72.95	70.6	45.27	195.23	290.78	44.99	46.9	54.57	64.72	28.9	47.76	26.03	8.89	8.52	4.63	14.31	6.85	3.48	11.72	14.09	7.29	19.56	4.25	4.38	4.63	4.22	8.47	2.34	11.55	11.36	13.77	6.28	16.8	13.39	10.62	19.94	25.54	21.66	34.69	28.04	29.73
Aam002936	10.01	12.82	12.26	6.04	11.99	10.56	5.69	3.35	14.2	17.66	13.6	6.01	9.49	7.49	9.88	15.57	16.96	21.59	13.26	15.39	13.67	8.72	12.12	13.67	24.18	9.8	13.71	16.37	13.51	18.94	13.29	12.99	10.1	15.35	17.32	15.63	8.56	15.54	9.77	7.97	9.02	14.49	17.7	9.49
Aam002937	9.34	7.71	7.19	1.31	3.09	5.38	2.2	2	4.47	4.12	2.2	3.8	7.07	6.74	7.8	9.63	11.14	11.44	10.12	10.82	10.49	9.78	6.52	8.41	3.18	12.6	12.33	8.62	8.88	8.37	7.46	5.97	6.81	6.43	6.43	5.6	8.88	7.76	6.3	7.55	8.56	8.68	8.59	9.12
Aam002938	14.54	11.13	13.56	7.19	8.18	11.33	8.34	6.45	22.13	10.48	14.01	8.82	13.78	9.87	12.52	10.96	15.54	7.65	13.3	11.27	12.29	17.45	11.19	14.84	45.17	67.17	70.33	45.16	41.7	42.11	55.1	54.69	41.44	34.18	40.86	66.96	84.12	85.06	55.51	87.56	65.52	10.96	14.28	9.08
Aam002939	19.76	14.31	29.41	31.86	17.71	25.71	43.62	52.56	23.15	25.02	32.93	17.23	25.76	30.51	20.51	28.47	25.8	24.48	16.29	26.57	29	24.63	23.95	30.04	22.42	10.58	16.01	17.67	11.53	17.25	13.3	13.14	5.47	4.9	7.14	4.37	3.52	7.88	6.88	8.63	2.98	4.26	7.19	5.11
Aam002941	23	32.15	23.81	20.71	15.28	18.95	18.23	15.91	12.5	10.75	13.22	14.6	25.18	23.95	24.49	21.92	24.36	25.88	34.64	29.49	27.9	28.12	29.77	23.92	49.6	47.54	53.17	49.7	45.41	48.11	52	46.32	67.41	60.57	65.55	57.03	60.8	53.26	71.83	65.65	58.85	86.19	82.6	57.19
Aam002942	16.79	18.59	15.91	13.37	15.11	14.09	7.93	7.29	15.26	17.69	16.85	16.23	9	11.22	13.34	10.34	12.22	15.67	17.88	19.04	14.87	13.47	15.61	14.94	22.6	21.24	20.22	18.79	16.84	20.76	16.84	26.12	27.4	27.8	29.08	25.49	32.37	34.37	26.04	32.81	26.3	26.04	29.27	25.09
Aam002944	149.21	149.78	171.42	183.22	188.51	186.24	182.16	238.62	120.71	139.77	142.26	230.16	226.47	235.27	195.97	154.77	141.87	127.54	142.11	154.21	137.07	123.34	156.92	145.82	232.22	188.84	171.62	204.2	183.94	192.64	170.96	198.43	164.08	214.6	254.24	100.81	172.87	180.89	172.44	195.59	198.8	221.31	234.72	215.46
Aam002946	107.36	89.18	110.8	88.75	110.76	116.78	119.84	112.54	82.2	91.7	76.45	109.11	142.05	125.07	119.01	95.94	95.97	90.92	89.85	86.89	86.65	111.41	100.65	105.36	177.98	224.68	231.41	168.36	139.82	159.76	143.9	189.85	188.49	226.2	277.79	159.93	263.24	268.91	309.02	357.54	344.41	180.67	208.13	187.21
Aam002954	30.2	27.44	32.21	20.67	24.62	24.12	36.84	31.1	22.81	24.92	28.25	23.77	30.45	30.68	34.79	26.29	28.37	30.29	28.55	22.57	34.62	28.59	29.15	28.83	21.3	35.85	36.98	25.77	28.54	29.35	27.65	30.84	29.74	29.25	29.14	28.28	35.62	43.26	37.47	41.54	42.82	33.63	35.09	36.35
Aam002956	41.17	33.04	50.28	55.93	34.41	44.16	57.43	72.76	30.88	29.39	29.55	58.7	47.15	71.75	38.68	30	36.96	50.51	40.01	35.06	41.69	36.1	44.94	35.24	22.07	31.07	38.65	25.15	27.96	29.02	24.09	22.5	27.81	25.42	28.33	44.65	45.44	55.2	45.2	55.92	45.04	40.23	36.59	30.43
Aam002957	51.32	31.13	48.22	24.25	26.78	30.14	19.41	17.82	30.16	38.29	45.53	19.65	45.07	49.15	56.1	59.07	54.69	78.23	51.75	50.19	62.01	44.01	40.28	48.84	9.34	8.28	9.47	22.87	25.33	25.67	18.5	15.05	1.53	0.99	0.51	0	0	0	0	0	0.07	0.93	0.72	0.22
Aam002959	3.96	3.96	3.43	6.41	1.74	4	2.03	18.48	5.49	8.5	7.86	0	2.02	3.61	1.95	1.99	6.23	1.98	10.23	0	1.81	9.96	1.99	3.72	15.57	24.02	23.53	6.71	7.13	11.07	23.02	19.06	16.46	22.37	13.63	7.14	8.83	19.58	14.79	23.44	12.06	18.41	15.57	13.3
Aam002964	11.93	7.56	7	4.78	2.75	12.08	5.87	5.13	8.66	10.5	11.62	5.26	6.92	6.88	8.98	10.72	16.11	14.85	12.91	14.41	12.86	13.32	9.14	9.3	18.65	15.79	21.89	15.18	17.07	18.34	20.32	21.19	13.3	13.63	15.62	15.73	14.8	18.59	23.81	20.62	20.35	27.17	33.92	21.85
Aam002965	4.55	8.46	3.88	5.98	6.84	5.12	5.36	7.48	3.49	4.12	3.7	7.01	4.93	6.26	5.45	4.29	3.07	2.24	6.12	4.44	3.89	4.04	8.87	4.1	7.45	7.64	7.14	8.35	6.22	7.47	6.47	4.72	7.39	7.25	7.58	5.56	7.42	6.87	7.63	8.47	10.57	9.49	10.36	10.11
Aam002976	5.17	5.66	4.33	2.41	4.29	5.83	2.48	2.74	2.71	2.33	3.82	7.15	6.34	5.84	5.3	4.61	5.03	5.11	5.01	4.87	4.74	1.98	3.94	4.28	5.81	5.23	5.88	3.69	6.7	6.22	5.33	4.95	5.58	6.58	9.61	7.32	4.7	8.29	5.96	4.97	10.12	10.75	7.68	10.57
Aam002981	120.37	150.27	132.2	164.41	183.89	137.2	131.11	177.97	118.42	109.44	131.48	212.94	175.32	207.43	148.37	124.96	124.88	108.69	123.9	120.35	103.8	115.96	141.33	106.98	251.55	239.3	229.05	215.21	171.05	186.08	158.24	212.57	334.22	325.07	346.86	409.65	455.58	476.67	521.4	540.11	457.77	296.75	271.74	262.77
Aam002986	17.27	22.18	20.62	21.19	29.14	31.27	26.18	24.47	21.88	23.46	27.83	55.36	27.81	26.75	29.89	20.63	19.41	20.48	26.68	19.08	18.66	20.27	18.89	20.37	21.16	13.19	16.2	22.86	23.88	23.97	24.19	22.44	18.2	16.47	15.82	18.21	19.38	22.18	21.18	17	19.58	24.13	27.09	22.61
Aam002987	4.04	6.24	8.02	6.65	5.05	5.55	9.02	5.98	7.92	7.91	8.1	10.78	4.97	6.99	8.02	6	4.33	7.26	5.37	4.23	7.01	7.16	5.66	7.45	7.56	11.16	6.66	4.1	7.35	8.43	6.47	6.02	6.24	4.13	6.4	5.11	5.39	7.21	6.64	7.65	6.51	6.21	2.69	4.36
Aam002991	25.2	16.84	27.27	25.06	13.61	12.9	31.05	22.32	14.92	22.52	20.69	12.7	14.61	24.39	18.24	25.36	24.17	40.75	27.81	26.64	31.85	22.01	15.69	19.93	6.76	8.57	7.69	16.65	17.94	19.47	7.54	7.8	3	4.84	3.31	0	0	0	0	0	0	0.17	0	0
Aam002995	4.29	5.98	6.42	7.01	4.57	6.46	5.87	7.19	7.06	5.16	4.24	5.07	2.43	7.86	4.16	6.41	4.31	5.79	3.03	4.79	5.59	6.05	6.85	4.13	4.85	1.72	2.74	3.74	3.73	4.34	3.68	2.71	2.47	2.4	3.53	4.24	1.83	0.71	2.99	3.47	2.61	3.85	4.15	0.67
Aam002997	99.07	134.92	56.45	76.87	82.21	56.61	53.42	74.95	46.82	47.91	53.14	131.71	85.58	79.31	83.53	42.7	50.14	37.7	95.52	80.77	70.6	87.81	94.61	77.01	97.97	100.53	94.93	94.5	80.76	87.31	90.89	85.44	74.95	63.1	66.91	144.33	92.19	91.22	75.26	60.74	62.99	43.77	44.51	53.57
Aam002998	12.56	5.08	5.64	4.64	5.88	9.76	4.81	6.59	6.94	3.61	4.8	8.46	7.19	4.97	3.62	1.48	10.6	6.17	9.9	9.81	8.37	8.41	4.36	7.32	8.1	4.91	8.16	10.1	14.26	9.41	0	4.22	54.6	51.8	58.54	73.31	56.82	47.2	33.43	26.85	38.66	11.54	12.23	32.3
Aam003009	3.41	0.49	2.33	1.32	0.43	0.25	0.75	1.52	2.86	1.31	1.94	0	4.74	5.56	7.22	12.3	6.75	9.54	4.42	8.61	7.59	6.11	5.98	9.18	2.35	4.74	4.46	9.97	9.14	7.74	8.15	4.48	0.93	2	0.98	0	1.09	0.27	0	0.67	0.5	0	0	0.27
Aam003011	7.89	6.66	7.06	5	6.91	6.56	5.03	5.42	6.59	7.84	7.01	7.49	6.45	7.71	6.5	3.74	6.19	8.06	6	7.1	8.46	6.71	6.77	7.53	7.25	5.46	6.46	6.23	7.86	7.02	5.73	7.97	6.34	7.31	6.89	6.85	8.12	9.34	7.29	9.85	9.64	6.78	6.72	7.63
Aam003020	17.64	9.88	16.32	12.59	11.48	16.85	12.96	8.16	12.44	13.67	15.2	4.35	1.03	1.49	0.79	4.23	5.07	6.36	10.15	16.58	17.82	14.74	11.92	16.06	7.17	12.94	12.86	6.31	6.02	4.07	10.36	5.86	0.67	1.79	0.93	0.94	1.07	1.51	3.7	4.73	4.36	1.43	1.25	1.31
Aam003022	83.26	102.81	106.14	256.85	161.51	143.99	321.54	367.81	88.13	103.93	91.32	215.16	176.56	182.73	113.51	107.8	100.79	81.33	92.93	87.84	81.88	97.56	91.17	76.57	70.37	37.84	33.15	57.65	58.18	54.43	62.5	50.35	32.35	32.71	32.98	41.21	35.8	35.41	35.42	28.32	25.3	49	39.28	31.98
Aam003028	44.54	17.23	18.38	13.47	10.28	21.24	9.26	10.14	8.68	7.46	11.09	8.08	15.39	23.58	16.42	15.07	16.37	13.76	18.24	17.92	11.44	15.13	13.2	9.82	1.78	5.14	3.8	8.78	5.28	4.72	6.02	3.75	3.81	5.55	3.28	1.16	5.01	15.08	8.06	22.08	7.4	6.25	9.14	3.59
Aam003032	4.66	5.86	3.11	2.76	5.22	3.66	3.29	5.02	7.37	5.58	8.41	4.72	3.95	4.38	2.71	5.54	6.85	6.11	7.02	6.38	6.85	3.85	3.68	5.55	10.13	6.05	6.51	5.23	4.48	5.3	8.89	6.18	4.89	7.45	5.43	4.96	9.91	8.6	6.49	5.04	6.35	6.26	4.91	5.75
Aam003038	2.35	14.19	2.17	12.57	16	4.46	3.99	2.22	7.38	12.74	1.86	13.25	33.91	7	16.08	37.14	6.92	1.72	5.17	1.99	0.96	2.92	3.18	2.09	41.59	4.26	3.9	62.48	42.17	36.95	28.86	21.26	11.37	11.11	8.86	11.8	3.74	3.42	2.13	2.08	3.62	8.22	7.54	19.39
Aam003039	5.6	5.41	7.63	4.21	5.28	5.45	3.28	2.49	4.81	6.78	5.56	6.6	4.4	4.84	4.93	3.92	3.88	5.61	5.89	3.91	5.77	4.78	4.92	4.7	8.66	4.61	7.04	6.24	5.91	8.34	7.65	10.07	6.78	7.3	8.46	6.68	6.81	8.14	7.01	6.56	7.31	8.38	10.01	9.86
Aam003040	60.57	73.74	65.13	69.54	84.31	73.39	75.69	78.24	62.12	61.02	68.05	104.92	104.08	98.48	100.83	69.1	58.98	59.35	70.49	62.32	58.45	51.46	75.87	47.93	93.57	70.58	63.53	85.41	71.51	77.53	65.08	77.76	85.59	84.83	88.53	81.9	104.41	112.28	95.15	102.28	91.68	88.9	98.33	89.45
Aam003041	10.97	19.79	17.13	2.37	3.86	8.86	2.25	2.28	8.12	7.54	4.36	2.34	6.73	4.01	6.49	8.83	2.3	15.39	9.08	12.57	2.01	18.42	0	12.39	0	5.33	6.02	2.98	1.58	2.46	0	1.92	5.22	2.26	6.48	0	0	0	2.05	6	6.69	2.27	2.47	7.37
Aam003042	13.26	6.34	9.98	7.94	10.04	7.95	7.02	6.5	8.48	9.99	7.46	5.39	8.38	7.44	8.27	10.41	8.55	10.87	7.32	9.66	10.91	10.29	7.87	9.9	7.8	5.41	6.95	7.57	7.26	7.82	5.53	6.18	5.46	5.4	5.25	5.99	5.39	6.52	5.88	4.55	5.21	9.19	7.51	6.82
Aam003050	33.99	31.15	34.59	52.79	36.41	40.46	36.31	44.02	30.82	43.59	45.35	48.63	37.55	48.37	29.49	33.98	38.32	36.91	30.34	28.82	37.18	35.36	36.94	40.35	60.29	67.84	63.22	49.46	48.67	51.4	53.77	63.7	107.86	103.11	120.15	136.82	140.79	157.43	132.65	132.22	100.66	81.2	79.2	76.21
Aam003051	26.72	21.79	18.01	24.42	23.11	20.13	23.69	31.99	17.29	19.5	25.54	22.73	17.2	21.61	13.09	17.62	15.7	16.76	17.88	16.32	16.49	21.31	14.88	18.18	21.15	10.16	16.67	13.85	16.67	17.18	15.68	18	24.92	17.46	18.29	49.68	38.38	29.8	22.66	25.12	14.57	21.47	19.21	22.05
Aam003056	5.74	7.18	6.35	18.18	15.57	8.5	9.8	16.01	3.88	1.94	3.85	9.55	10.48	10.78	7.88	6.27	5.31	6.06	7.25	5.2	6.12	5.3	4.16	4.96	12.59	8.44	11.1	10.23	7.91	9.48	6.98	7.54	95.19	147.3	178.41	28.74	20.49	23.08	22.38	16.41	14.28	72.05	50.88	65.05
Aam003057	22.83	28.43	27.26	52.79	58.44	40.79	43.72	36.99	17.9	10.08	14.77	34.48	37.04	45.2	26.47	27.54	25.64	27.07	21.72	28.35	26.2	16.11	16.46	15.65	24.34	41	39.17	27.62	26.87	28.65	25.64	22.22	260.09	450.43	458.3	104.53	54.36	76.92	57.28	52.44	35.6	213.31	125.87	155.37
Aam003069	17.74	19.19	19.11	13.28	21.99	22.28	21.22	17.74	18.92	15.24	14.13	24.18	17.58	18.97	20.05	16.81	18.59	17.61	16.36	17.73	16.74	19.19	20.19	17.68	17.34	23.76	22.32	18.33	18.99	18.87	20.43	20.31	22.77	19.94	22.58	22.59	21	23.18	14.11	19.19	20.2	23.93	25.86	27.78
Aam003070	10.55	5.46	8.35	6.11	8.34	7.68	5.95	4.44	8.19	9.39	6.35	7.17	5.76	9	7.55	5.09	6.42	9.17	7.96	7.62	7.68	8.67	6.24	6.68	10.65	15.93	14.17	11.31	11.03	12.91	12.71	10	9.19	9.92	13.64	11.14	9.36	10.18	10.25	9.06	14.18	9.04	12.5	12.81
Aam003075	21.89	18	18.95	14.99	25.14	28.59	10.98	8.69	31.75	18.82	15.65	14.44	18.6	16.47	20.16	24.25	20.17	18.92	22.22	26.12	17.94	18.44	19.42	22.36	18.64	18.19	17.29	20.22	17.53	16.63	15.7	15.68	7.17	9.55	9.06	6.47	7.18	5.97	5.06	3.93	6.01	5.06	6.13	6.33
Aam003084	17.72	16.19	25.94	15.86	16.16	19.16	18.23	14.46	26.39	28.39	21.25	12.78	21.87	20.41	21.46	21.2	21.38	25.48	15.68	19.92	18.73	19.14	21.96	22.8	12.13	11.94	11.77	13.57	11.8	14.05	10.52	14.4	5.17	4.29	4.76	3.24	3.62	4.22	3.81	5.5	4.55	3.88	4.95	3.55
Aam003087	3.98	3.99	4.88	4.3	5.78	3.79	7.22	3.89	6.07	6.64	5.82	3.74	5.75	4.28	6.01	4.71	4.18	3.99	4.12	4.25	4.08	3.54	5.41	6.39	8.81	6.83	8.36	6.84	7.1	7.74	5.45	6.77	10.31	10.36	6.92	6.56	7.32	6.18	3.72	5.34	6.43	6.06	4.74	6.04
Aam003088	21.18	46.15	41.16	31.84	42.57	46.98	17.96	26.77	34.92	40.75	37.5	37.25	42.4	41.62	39.99	36.13	43.51	33.68	32.39	30.35	37.11	23.58	42.99	29.47	85	52.57	54.36	68.76	45.18	74.49	55.13	61.33	55.85	65.33	92.95	47.41	62.19	87.62	62.83	75.13	95.94	47.64	65.78	53.14
Aam003094	1.51	3.02	3.93	0	1.33	1.52	1.55	7.83	8.37	0	4.49	0	4.63	1.38	0	3.03	0	0	3.12	2.88	5.52	1.27	0	1.42	1.32	7.33	9.66	8.19	5.44	4.22	7.52	0	5.38	6.2	2.97	4.09	0	11.61	2.82	5.5	7.66	4.68	1.7	5.07
Aam003098	0.91	0.38	0.73	1.17	0.94	1.35	1.12	0.27	1.49	1.12	0.81	0.92	1.11	0	0.56	0.7	0.79	0.74	0.5	0.65	0.72	0.55	0.95	0.84	4.9	8.09	6.81	4.09	3.88	4.05	4.98	6.75	6.85	7.92	7.32	11.19	4.74	6.19	3.84	3.06	2.82	2.49	2.95	2.43
Aam003106	5.21	5.95	10.19	9.84	7.39	5	5.84	6.04	5.05	5.97	6.39	9.59	5.31	7.32	5.25	6.92	6.2	9.25	7.03	5.77	5.79	7.92	8.37	5.29	8.2	4.57	12.8	5.87	6.25	7.52	8.66	7	6.43	5.98	8.61	5.55	15.53	10.99	10.41	15.81	9.53	8.5	12.8	11.33
Aam003112	17.19	20.25	12.99	14.41	17.78	14.49	11.34	14.14	14.85	14.17	16.87	15.16	20.26	19.67	17.08	11.85	17.22	14.1	19.76	16.75	14.72	12.29	16.99	10.56	22.74	20.17	22.34	18.95	17.18	19.9	16.33	19.82	19.5	18.94	22.14	19.63	30.06	32.94	22.4	24.76	22.56	23.34	32.62	22.79
Aam003113	24.13	19.54	23.77	26.75	25.95	27.74	25.53	23.32	27.13	24.4	27.1	27.79	24.6	31.84	28.36	22	19.94	20.31	19.81	19.69	17.93	24.07	24.38	17.13	26.52	20.46	16.98	22.13	19.99	21.79	19.18	28.44	11.55	11.97	10.09	6.99	9.69	6.39	6.37	4.76	6.2	8.89	6	4.74
Aam003118	8.86	4.35	5.77	3.87	5.48	4.38	5.34	5.31	3.9	5.56	4.37	4.13	1.96	5.38	5.89	14.44	9.91	7.81	4.4	7.39	7.21	8.96	4.16	6.18	2.79	5.78	3.55	5.59	7.12	4.29	2.48	3.44	2.89	3.41	2.14	2.33	2.24	3.89	2.23	3.61	2.88	4.25	4.37	4.8
Aam003121	28.17	22.76	21.5	15.75	17.09	16.61	16.65	17.78	16.72	16.9	15.33	21.44	15.87	20.96	17.52	23.22	25.97	26.3	24.45	25.37	25.82	27.33	23.91	29.64	32.02	34.67	40.84	33.25	41.43	34.94	43.84	28.24	25.77	27.68	22.08	10.36	14.18	11.57	15.77	13.98	10.48	16.69	16.79	18.44
Aam003123	4.41	1.09	0.97	0	1.4	1.24	2.43	0.96	2.59	2.19	0.51	1.55	0.75	0.33	3.31	0.76	5.42	2.08	6.22	4.73	4.44	4.6	4.27	3.09	4.27	14.04	12.01	8.08	12.13	9.91	11.87	5.5	11.54	14.04	13	2.02	7.17	8.46	5.37	9.42	6.93	3.7	3.95	3.07
Aam003125	3.5	5.26	4.55	3.78	2.31	2.65	1.8	0	1.62	1.5	0.87	1.86	11.63	5.59	9.49	7.92	6.43	8.76	8.14	6.68	3.2	8.81	7.9	5.76	3.82	36.1	24.8	24.33	16.4	6.85	21.81	3.06	15.59	6.29	6.03	1.58	0	0.96	1.63	1.59	0.89	1.81	0.98	0.98
Aam003127	12.43	6.38	4.54	2.49	3.6	6.2	2.57	3.13	3.63	3.73	4.29	7.56	3.52	4.39	6.78	2.56	4.77	4.61	9.49	6.95	4.6	6.32	5.25	5.35	6.16	4.42	9.83	5.27	10.09	5.09	3.4	4.66	9.73	7.3	6.49	3.69	5.22	8.32	10.54	9.43	5.66	22.95	17.8	15.43
Aam003130	23.97	23.6	28.72	13.12	20.09	22.54	13.2	6.2	27	33.2	25.13	16.58	12.93	11.98	16.94	19.93	16.91	21.6	18.86	20.42	16.91	28.18	17.86	25.47	19	19.51	20.48	17.51	21.38	20.86	20.53	24.83	21.98	19.91	19.69	17.26	15.2	16.87	15.05	14.26	14.3	12.31	14.74	13.86
Aam003140	6.46	5.94	5.14	3.49	1.42	4.35	1.11	0	8.47	7.4	1.6	2.29	0.55	0.98	3.72	2.17	4.52	2.7	2.23	1.54	6.41	4.97	5.41	7.1	4.71	5.23	3.45	2.19	4.27	2.71	5.37	6.61	5.12	4.98	4.24	4.38	5.41	4.15	1.01	3.44	2.19	2.79	6.66	10.26
Aam003142	6.13	6.92	7.71	2.27	5.53	7.28	4.67	3.57	8.63	5.12	3.92	8.34	9.82	1.98	8.1	8.24	9.63	6.75	7.12	9.09	8.1	8.37	7.36	7.52	5.61	16.17	10.4	11.07	13.41	9.4	8.43	10.5	16.41	16.36	16.03	8.85	14.17	14.55	11.8	13.32	12.95	13.26	16.83	13.36
Aam003146	8.34	11.3	9.24	2.4	6.97	8.89	3.64	2.52	6.35	8.96	6.38	9.06	11.19	6.77	7.56	11.02	12.33	13.03	17.84	11.95	16.28	10.91	7.24	7.92	9.8	13.07	11.47	10.82	13.77	9.43	3.48	9.2	16.93	27.5	19.35	22.99	21.58	12.07	18.63	19.27	19.02	18.1	18.31	22.62
Aam003147	13.28	13.59	16.6	8.23	14.19	14.62	11.94	8.93	9.87	11.41	8.43	8.99	15.33	14.6	13.81	13.09	13.74	16.76	14.71	14.55	13.94	14.57	14.91	18.25	9.84	13.24	12.6	20.2	17.91	18.49	20.77	12.64	8.34	13.44	7.84	6.91	7.89	8.05	5.99	7.85	6.85	6.99	7.88	11.4
Aam003148	11.53	16.73	9.71	6.8	16.69	12.51	11.59	7.5	8.53	8.39	8.51	18.98	16.08	23.11	14.75	9.57	8.66	11.27	15.79	12.53	12.03	11.19	9.95	8.63	16.9	13.81	9.33	11.8	14.4	12.43	7.72	12.27	30.81	32.61	24.03	32.1	21.84	25.74	30.35	23.93	23.14	22.52	22.55	20.49
Aam003149	5.68	8.54	6.77	2.3	6.25	5.02	3.28	1.84	7.22	3.96	3.17	6.8	3.99	3.89	4.2	2.5	5.59	6.04	4.77	6.1	3.9	7.15	4.27	8.68	5.9	5.17	3.25	3.37	5.12	4.97	7.08	4.97	3.38	3.28	3.84	3.85	5.54	4.68	3.65	3.56	2.52	5.87	4.39	4.77
Aam003151	10.8	16.71	9.19	7.89	7.59	9.2	4.62	4.08	11.2	8.69	7.87	7.38	9.97	9.52	9.8	7.35	10.37	6.87	12.4	9.13	9.18	11.13	9.78	10.93	14.42	14.56	11.31	13.04	11.7	11.08	12.15	11.16	18.61	15.99	15.55	14.04	14.15	12.19	11.73	10.59	12	16.47	14.12	18.89
Aam003153	126.64	37.61	89.18	93.46	88.9	100.77	98.67	139.09	77.55	72.03	87.6	61.29	24.57	22.44	13.7	8.77	11.24	4.6	16.19	21.92	19.78	23.67	21.83	18.08	54.67	28.42	26.76	20.44	20.88	32.01	16.46	50.91	40.09	31.96	29.95	29.26	27.51	29.18	37.48	37.21	28.97	52.76	41.38	34.57
Aam003154	52.76	49.81	58.9	80.25	71.77	71.21	107.09	116.93	46.32	38.69	39.47	109.34	90.11	111.04	72.05	50.16	53.23	46.92	51.34	57.68	41.97	44.98	51.86	54.23	72.74	85.29	104.87	76.66	71.94	72.23	69.2	77.85	97.96	114.48	129.75	104.24	115.1	134.98	139.74	130.68	146.35	120.16	136.15	108.53
Aam003156	33.34	58.86	31.79	34.13	62.33	38.34	39.1	45.06	43.33	32.75	31.01	61.63	17.34	12.12	22.39	17.5	14.84	11.53	22.76	23.82	17.15	18.03	35.47	28.42	18.53	13.43	12.12	16.08	10.91	14.82	11.5	16.73	15.19	17.7	19.32	55.25	38.1	45.62	34.01	43	32.66	24.52	26.32	29.12
Aam003157	15.18	22.11	22.28	7.15	18.97	17.44	9.38	5.25	17.31	12.84	8.82	14.85	12.83	11.53	15.01	11.19	16.42	10.66	17.65	18.55	14.82	16.1	13.88	17.43	17.66	32.39	34.25	19.71	22.74	21.42	18.18	13.79	30.11	35.57	38.36	23.79	35.51	27.57	23.73	34.28	39.46	23.55	26.88	33.27
Aam003158	7.91	8.43	8.34	12.09	9.04	9.68	13.2	17.15	4.75	8.39	6.08	12.4	7.54	13.32	8.76	5.44	7.1	5.68	8.09	7.41	6.85	7.17	6.46	7.24	19.41	20.42	20.59	17.49	15.2	17.28	14.11	19.14	39.93	38.32	38.63	57.53	57.39	43.43	55.8	54.34	45.32	29.93	28.46	25.65
Aam003160	29.15	25.97	27.27	25.55	26.52	30.59	17.62	10.42	30.4	31.44	31.68	23.62	23.36	19.96	21.41	29.32	30.78	30.51	32.33	27.69	30.7	25.29	31.86	28.2	38.53	41.3	33.93	27.59	24.65	29.73	28.27	34.91	29.85	27.97	27.27	32.76	39.59	37.58	31.78	33.51	36.38	29.99	29.69	32.3
Aam003162	2.43	4.61	2.38	4.78	2.75	3.31	6.38	1.89	7.23	9.94	9.01	6.06	3.2	5.09	3.59	3.66	2.54	2.33	1.67	4.24	2.38	3.73	3.65	1.69	12.09	6.18	5.69	4.78	6.96	6.7	2.54	8.87	10.53	12.1	10.33	44.68	13.44	13.73	18.26	11.1	5.91	15.72	13.52	9.13
Aam003164	10.76	6.78	6.94	3.52	4.05	7.53	4.34	2.03	11.74	14.08	15.96	5.18	9.04	5.34	11.92	12.99	13.81	9.86	13.54	8.59	13.78	18.83	11.77	10.62	26.02	30.29	20.6	15	15.79	17.36	14.01	25.79	23.38	33.42	28.89	34.61	37.6	39.6	37.25	40.05	24.64	24.54	28	23.66
Aam003168	0.81	2.44	2.12	0.99	2.46	1.3	1.1	1.69	0.75	0.35	0.4	9.51	5.27	1.29	3.07	1.95	1.71	1.31	3.75	2.72	0.46	2.05	1.22	3.26	19.74	52.61	47.6	34.15	30.07	20.79	24.99	18.02	45.82	33.42	24.38	0.87	3.17	2.23	5.89	3.96	6.86	0.42	0.91	1.05
Aam003169	11.82	15.83	10.51	8.81	12.84	14.21	5.05	2.98	8.03	8.71	5.66	13.72	18.83	17.08	29.65	19.37	27.19	16.12	18.86	14.68	10.81	11.28	13.56	9.44	37.5	50.04	55.29	31.5	41.56	43.14	29.42	35.41	42.85	45.18	43.63	24.58	36.94	29.6	69.4	56.99	86.7	50.01	55.78	91.63
Aam003173	0.99	2.48	0.99	0.91	0.96	1.3	0.91	0.36	0.65	0.93	0.59	3.36	4	4.42	6.73	2.68	4.2	2.38	1.94	1.79	2.01	1.24	1.44	1.84	10.65	22.63	23.13	15.65	16.66	13.88	19.19	11.93	3.78	4.93	2.96	2.14	1.54	2.07	2.91	1.62	3.15	1.53	1.67	2.27
Aam003174	3.5	1.61	0.94	2.16	2.9	2.48	3.22	2.28	3.41	5.37	2.23	3.56	1.93	5.1	4.85	2.13	4.5	1.91	0.44	1.6	1.44	1.66	1.2	2.34	13.52	14.21	18.1	11.63	14.48	11.82	10.18	15.97	16.08	17.3	10.78	0.19	0.26	0.46	2.38	3.14	3.78	0.43	0.24	0
Aam003176	7.95	8.29	5.73	2.1	4.67	7.6	2.47	1.6	4.69	4.9	3.33	6.74	4.83	5.28	6.8	5.52	9.86	6.19	8.06	5.34	4.59	6.7	6.28	5.91	6.22	10.11	10.27	4.85	8.5	7.79	4.43	9.25	9.26	9.16	11.3	5.88	6.4	6.42	7.99	11.64	8.64	8.9	9.96	8.12
Aam003177	57.66	51.73	62.05	58.04	62.08	56.38	77.97	82.16	52.31	53.36	55.43	60.86	53.19	80.28	56.42	38.54	46.29	49.99	43.05	43.76	48.74	52.25	48.97	48.81	45.7	58.49	54.8	39.98	37.86	46.94	40.66	57.57	44.64	46.59	46.45	72.16	84.63	91.95	80.55	100.29	76.31	55.95	57.08	54.24
Aam003178	2.84	1.51	1.01	1.19	1.82	3.03	4.88	1.9	6.52	5.48	2.23	0	1.54	0.33	2.33	4.12	3.63	1.5	2.89	1.42	1.41	2.05	2.31	4.31	9.23	10.06	10.04	9.86	11.05	6.97	13.9	7.69	10.87	12.78	7.92	7.78	6.53	9.25	6.31	7.17	7.43	4.16	6.17	4.51
Aam003179	73.52	38.92	50.16	100.51	41.86	53.54	53.04	60.92	39.46	39.82	43.93	9.54	354.73	323.58	313.7	146.01	117.86	85.81	42.14	73.27	57.67	64.45	57.33	57.09	67.15	130.08	128.19	280.59	253.87	161.39	244.8	51.78	42.88	65.14	31.38	0	0	0	0	0	0	0	0	0
Aam003181	10.32	8.75	12.4	1.72	5.59	5.61	5.7	3.3	8.81	6.14	7.09	5.91	5.68	7.97	4.7	8.78	13.33	10.34	4.93	10.61	6.54	11.33	5.58	8.96	8.33	11.57	15.98	5.93	12.6	11.11	7.92	13.91	15.1	17.14	21.88	14.34	14.18	11.35	11.13	12.3	10.49	11.5	17.85	22.23
Aam003182	97.95	103.17	107.88	54.4	84.66	92.23	54	35.26	114.89	104.07	94.96	63.67	110.18	91.69	127.64	98.52	113.26	108.76	88.07	109.84	100.66	109.88	106.95	114.4	135.41	129.45	128.17	116.93	122.94	125.12	133.69	136.5	123.8	127.64	124.65	63.23	79.56	63.55	98.89	105.39	118.11	127.69	137.99	154.86
Aam003185	111.08	113.71	80.68	91.68	88.62	93.15	72.7	66.33	52.79	39.86	36.88	25.33	11.84	13.31	16.12	19.98	18.35	12.11	62.87	77.29	37.14	70.27	79.28	44.49	24.27	23.51	20.98	14.5	12.31	12.85	37.6	27.69	11.66	10.1	8.07	31.1	6.13	3.54	14.23	6.29	6.7	13.23	8	13.15
Aam003186	8.87	8.62	6.26	3.6	6.1	6.16	4.56	2.88	9.23	7.39	7.16	4.72	6.24	5.82	4.93	5.02	7.57	6.11	8.03	7.15	6.1	10.48	9.19	7.31	3.64	8.08	7.61	5.84	6.8	4.66	4.61	2.43	4.62	4.28	2.18	3.76	2.17	4.27	1.3	2.53	3.38	3.16	1.25	3.42
Aam003187	0	1.01	0.17	0.22	0.88	1.01	0	0	0	0	0.2	1.71	0	0.37	0	0	0	0	0.21	0.19	0	0	0	0.19	68.67	85.82	79.9	85.84	77.47	46.18	47.75	33.77	107.66	190.3	131.64	0.18	0.45	0	0.94	0.37	1.22	1.25	0.45	0.45
Aam003189	5.97	10.27	10.37	7.99	8.77	8.34	8.47	8.27	11.05	9.04	7.63	16.66	20.09	12.99	13.76	8.87	9.86	10.55	7.65	11.96	9.64	7.64	11.71	7.23	10.45	5.53	9.11	11.2	10.88	12.11	8.99	6.73	4.06	8.19	9.53	7.97	4.45	6.89	5.58	7.78	6.65	12.66	10.88	13.71
Aam003192	4.71	1.83	5.17	2.7	0	1.64	4.16	1.3	1.8	0.58	5.96	1.06	1.2	5.81	3.45	3.17	10.68	5.04	3.5	7.79	2.94	4.88	1.1	4.63	4.92	7.29	12.42	12.22	12.74	7.39	2.48	7.13	8.26	5.85	6.61	7.05	6.34	8.14	10.6	6.9	8.16	10.31	13.99	9.58
Aam003193	2.02	1.62	3.51	2.62	0.71	0.82	1.66	0.84	1.87	3.13	4.82	3.02	2.49	3.7	6.39	2.04	1.7	3.25	3.35	3.87	4.08	2.38	2.03	3.43	3.19	4.92	4.45	4.12	5.26	5.44	5.39	5.32	5.78	5.41	5.58	4.39	4.07	8.46	6.05	7.38	2.88	9.21	10.02	6.35
Aam003194	32.14	24.99	31.5	29.3	26.64	31.52	23.94	25.84	40.8	44.68	51.33	22.82	27.5	23.3	32.36	42.17	51.96	56.79	48.25	54.79	45.02	28.33	37.97	35.59	48.8	65.08	63.44	63.13	62.74	54.86	58.7	46.11	41.23	51.85	48.41	26.77	45.75	60.33	39.78	44.3	37.23	32.29	31.2	31.79
Aam003195	0	1.99	0.22	0.27	0.22	0.5	0	0.77	0	0.21	0.49	1.85	0.76	0.23	1.22	0	0.52	0	0.77	0.47	0.91	1.04	1	0.47	1.52	1.21	2.27	0.84	1.25	2.36	0.41	0.65	74.98	42.62	56.71	8.3	1.94	4.91	5.1	0.91	13.88	13.61	6.14	22.81
Aam003196	7.44	10.17	9.26	4.86	15.34	13.31	5.19	5.58	14.53	10.43	7.06	10.8	16.15	13.35	18.15	16.56	18.24	13.09	17.29	14.24	13.23	12.25	11.34	17.13	8.63	18.32	25.21	16.71	12.9	14.54	20.55	17.71	16.63	20.76	28.19	20.67	32.43	21.19	12.54	21.4	16.82	18.09	17.03	18.64
Aam003199	0.42	0.85	0.74	0.92	1.87	3.43	1.74	2.65	0.39	2.55	1.69	1.36	2.61	2.72	4.19	2.14	1.34	0	0.88	2.43	1.95	1.07	0.85	1.6	15.61	21.67	7	8.36	7.66	9.04	11.3	10.8	19.2	20.09	20.5	8.44	11.85	8.41	5.16	6.97	6.04	4.39	3.34	4.76
Aam003207	9.56	8.38	12.44	6.45	4.73	7.24	6.13	3.1	12.15	3.08	11.27	1.27	6.72	7.63	2.95	7.21	8.15	8.98	5.56	7.99	10.39	11.53	7.19	7.87	7.31	8.7	2.73	7.3	4.74	7.69	5.96	5.76	1.42	3.07	1.76	2.16	0.67	0	1.67	1.63	0	0.62	0	1.34
Aam003212	1.36	0.91	1.96	0.65	0.93	0.46	0.31	0	1.53	0.65	0.3	0.64	0.46	0.28	0.3	1.06	1.27	0.6	1.25	3.6	1.66	2.41	0.45	1.56	3.3	6.96	7.31	4.5	4.24	4.98	7.77	2.74	4.66	3.41	4.9	7.88	8.75	15.9	8.17	10.45	5.06	1.72	2.54	3.89
Aam003214	23.76	10.4	7.91	6.39	3.69	6	2.28	6.39	5.9	11.89	16	4.19	5.24	6.96	7.95	14.95	17.31	17.85	24.54	12.99	13.5	11.55	5.41	8.6	6.48	11.08	13.29	13.58	28.94	13.59	7.78	8.13	19.61	18.39	9.49	6.16	3.85	4.33	26.98	23.8	29.54	39.59	39.37	37.46
Aam003216	3.4	0	1.29	0.62	1.45	0.71	0.59	1.38	0.48	2.67	2.44	0.47	2.64	2.02	1.52	2.23	2.93	2.22	0.92	0	1.62	2.41	1.34	2.09	7.42	4.31	5.46	2.95	3.52	5.2	6.64	6.11	4.15	5.47	3.75	3.07	5.77	5.37	4.2	10.02	5.69	6.76	4.79	4.47
Aam003217	20.47	31.23	13.83	11.16	13.24	10.25	7.44	16.17	9.88	5.76	5.58	18.9	14.64	20.01	16.98	10.93	11.98	8.71	18.74	24.92	10.28	9.43	14.37	13.47	7.92	9.24	8.29	9.47	11.24	7.91	5.12	6.35	15.08	12.29	19.8	71.98	29.52	39.25	50.28	31.7	29.09	56.78	43.6	26.59
Aam003218	10.5	10.77	11.19	7.54	10.02	9.24	9.51	6.08	12.11	14.64	13.59	6.23	15.31	12.1	11.94	9.89	10.44	9.44	12.19	11.04	9.39	10.26	10.53	11.16	17.69	18.31	17.24	16.97	13.84	15.92	16.7	12.17	20.69	16.99	16.96	16.76	17.75	17.33	14.44	14.25	14.59	17.42	18.02	16.63
Aam003220	16.8	13.01	16.82	28.85	15.75	24.83	21.69	29.87	8.49	14.59	10.89	36.36	22.45	21.9	21.34	11.43	12.77	10.97	21.54	14.09	11.88	20.05	14.57	16.48	22.56	37.02	35.87	21.35	30.5	22.57	24.19	30.24	9.24	10.63	10.79	8.01	13.86	12.88	11.88	20.91	12.04	3.58	5.85	5.96
Aam003222	16.26	19.37	17.3	6.95	12.34	12.49	7.75	5.86	11.88	13.99	4.05	8.53	2.71	2.77	3.77	11.8	10.3	13.28	24.92	17.86	16.97	16.28	13.1	17.13	11.9	20.24	10.22	10.96	11.08	12.7	12.56	11.51	2.26	2.73	1.87	0.34	0	0	0.71	0	0	0.39	0	0.85
Aam003223	154.91	153.2	209.87	214.93	171.24	187.84	185.46	201.11	221.18	250.21	255.9	178.76	263.74	238.79	342.41	282.5	271.42	252.02	133.9	169.34	226.83	174.44	195.46	195.63	182.1	102.54	94.09	155.52	150.14	169.35	148.88	181.94	24.23	39.58	19.92	0.23	0	0	0	0	0	0	0	0.28
Aam003225	10.55	58.06	3.11	17.42	57.67	34.59	1.84	4.55	3.31	1.71	6.52	231.85	34.02	43.26	62.87	8.61	12.96	13.77	63.43	25.48	4.38	13.87	18.79	5.43	27.17	46.43	36.8	24.73	34.61	25.41	22.51	16.05	84.28	71.03	74.88	58.79	47.33	43.36	110.33	41.37	92.67	144.99	131.66	203.21
Aam003227	9.98	4.8	6.86	22.48	9.52	7.35	27.55	33.25	16.93	30.38	22.52	18.82	6.38	5.89	6.98	2.3	1.31	3.13	1.29	1.99	1.14	4.37	3.13	2.74	20.2	3.03	4.95	5.51	5.55	9.9	4.5	18.96	3.46	2.99	1.23	2.07	0.7	0.69	0.39	0	0	0	0.23	0.47
Aam003228	25.87	25.14	33.82	101.13	50.59	39.72	82.54	114.59	48.81	35.83	40.63	22.78	112.08	120.18	134.5	75.93	61.74	43.63	16.42	17.39	30.99	21.16	35	29.88	72.88	92.17	79.93	90.58	90.21	76.53	103.18	59.98	14.68	26.81	15.22	5.71	4.37	1.42	0.49	0.42	0.33	1.24	1.43	0.36
Aam003229	12.92	9.55	6.37	7.15	7.55	5.63	7.13	6.48	8.52	8.83	8.6	6.83	4.42	9.52	7.64	5.9	8.29	9.25	9.98	9.62	9.67	9.03	4.94	8.01	9.41	11.04	11.56	9.49	11.73	9.49	9.69	11.82	5.82	5.53	4.98	11.36	18.01	11.93	7.88	11.34	9.64	6.94	8.62	9.47
Aam003230	105.5	222.81	67.91	66.71	96.43	70.13	72.03	81.63	115.73	130.01	171.55	147.09	131.88	139.74	127.17	59.1	66.75	62.01	168.29	95.96	75.8	110.69	143.86	92.86	130.85	180.91	177.61	128.24	150.78	123.47	142.02	103.6	201.65	205.23	203.45	156.32	99.47	95.03	146.67	101.76	122.41	147.28	127.41	142.65
Aam003234	25.42	21.25	22.45	12.3	21.9	18.82	14.95	11.93	21.59	18.04	13	20.53	23.02	22.75	15.94	23.87	16.11	25.18	27.23	29.46	32.32	25.56	31.72	25.4	37.02	56.37	54.93	40.65	34.64	38.94	40.31	34.51	59.47	50.41	49.55	59.02	61.89	39.56	46.21	55.92	49.37	35.13	37.81	37.07
Aam003235	3.21	1.68	2.31	2.61	2.35	2.05	2.79	1.03	7.31	5.05	5.49	3.31	2.17	1.89	2.34	2.93	2.18	2.67	2.96	3.26	1.67	2.82	2.92	3.11	7.17	6.24	5.78	5.63	5.49	6.36	6.08	6.53	13.74	10.46	13.37	35.68	30.04	37.75	34.11	35.2	34.03	23.65	29.77	19.64
Aam003236	40.21	38.05	33.23	34.76	39.37	27.62	26.42	20.37	35.41	36.48	43.13	39.73	29.62	32.02	25.72	24.92	30.74	29.34	33.28	27.04	25.63	31.87	34.56	29.98	43.34	42.2	40.92	29.26	36.67	40.16	34.77	45.11	42.08	41.02	40.86	46.49	48.12	41.05	42.69	58.36	38.91	54.91	58.26	58.4
Aam003237	246.95	280.71	219.56	355.52	341.78	266.67	258.92	322.05	310.56	264.43	307.17	341.52	333.85	310.43	323.51	288	231.83	208.16	283.03	202.84	232.26	244.23	255.87	230.96	273.14	139.28	142.74	223.89	235.91	218.24	293.42	215.38	144.64	162.25	159.17	190.26	216	250.11	154.07	153.43	172.82	251.85	265.67	272.69
Aam003238	27.76	15.97	18.3	43.49	19.86	19.91	29.62	31.43	14.72	11.75	18.43	27.91	19.02	28.68	20.78	25.89	29.14	27.79	21.95	24.32	26.94	22.35	24.03	27.53	11.71	32.38	25.39	26.98	22.52	12.48	21.48	14.83	20.99	23.79	18.55	55.82	45.98	47.74	22.45	22.7	12.31	14.2	19.04	11.55
Aam003240	29.1	12	20.94	25.67	18.97	16.19	20.04	36.9	11.24	19.3	14.63	49.02	26.01	22.7	21.99	10.19	11.02	7.75	7.62	8.62	10.12	10.83	6.66	7.45	29.17	17.9	19.38	17	19.53	22.27	12.56	31.8	16.65	13.82	10.7	9.15	7.4	10.74	10.84	15.61	15.91	16.01	27.35	8.87
Aam003243	1.69	0.34	0.59	0.73	0.3	0.68	1.04	1.76	1.88	1.46	1.01	0	1.04	0.31	0.33	1.02	0.71	1.02	0	1.62	1.55	1.42	0	0.64	6.23	5.76	4.96	5.52	5.87	3.98	6.2	4.75	13.7	8.36	9.34	5.2	10.21	2.61	5.38	9.58	7.92	12.27	20.2	9.87
Aam003244	3.46	3.49	2.3	1.76	3.87	2.28	0.84	1.48	1.32	2.45	1.21	1.3	2.92	1.5	2.22	1.71	3.01	2.86	5.06	4.09	2.24	3.76	4.12	4.41	3.74	9.9	4.66	3.88	4.42	2.09	3.73	3.75	6.3	5.04	5.29	6.81	5.47	3.59	4.95	4.47	4.97	7.17	7.33	8.22
Aam003245	9.26	15.14	4.37	6.31	14.19	8.95	6.82	12.33	5.59	3.63	4.2	30.02	12.56	10.48	14.91	7.29	8.04	5.65	8.63	6.74	3.5	4.57	7.08	4.55	12.33	11.2	10.87	13.26	10.03	13.85	10.38	12.18	23.89	26.71	29.11	19.28	24	21.71	46.68	44.97	49.74	33.55	33.98	42.65
Aam003248	38.66	43.42	34.13	44.65	44.21	41.07	33.99	32.52	33.91	33.02	35.74	44.7	43.42	42.2	39.9	37.1	36.63	44.08	39.3	42.87	36.83	42.35	45.5	32.41	39.65	44.8	41.27	39.96	35.42	37.31	36.58	33.1	45.18	41.8	45.94	50.57	48.36	57.43	38	35.64	40.2	50.8	55.48	64.23
Aam003249	21.11	19.15	27.92	20.64	21.78	34.53	18.58	22.12	30.31	30.75	35.94	16.48	9.46	12.67	12.7	16.38	16.05	23.78	16.02	15.75	25.78	24.65	15.95	21.2	24.28	12.7	13.06	12.69	17.99	19.92	18.39	28.02	8.37	13.64	13.66	8.54	7.63	10.17	6.2	9.71	7.15	6.03	9.5	11.26
Aam003251	8.52	4.54	4.84	3.47	4.35	2.5	4.66	6.66	4.43	5.18	4.89	7.87	4.84	8.01	4.79	6.38	5.11	7.34	5.1	5.98	9.72	11.25	4.76	8.4	3.47	8.42	10.63	4.92	6.21	6.91	5.31	3.38	6.97	4.34	12.67	6.4	9.45	7.3	7.32	9.99	9.98	7.87	10.26	10.1
Aam003254	187.26	264.78	185.55	210.25	312.41	249.43	202.35	188.44	247.46	182.17	237.22	370.25	250.03	277.98	239.48	131.16	133.49	116.15	176.14	117.92	98.49	133.34	163.58	139.14	729.65	533.89	529.52	285.97	301.67	391.11	304.18	451.3	605.46	556.47	501.29	537.53	657.75	525.95	1045.39	980.13	907.52	675.6	668.34	712.99
Aam003255	1.59	2.63	1.7	1.24	1.72	1.92	1.88	1.43	3.65	2.69	3.68	1.77	2.67	1.53	2.35	2.12	3.45	1.94	1.72	3.27	2.85	2.97	2.61	3.3	5.23	5.84	8.16	5.84	5.88	5.83	5.07	5.92	7.78	7.77	10.23	6.92	9.31	7.27	8.07	9.75	8.11	6.23	7.23	7.13
Aam003256	21.73	16.46	22.8	14.83	19.51	16.97	14.1	12.5	23.85	26.34	33.53	17.47	18.58	14.41	25.65	21.44	26.07	24.08	30.8	28.68	26.18	26.81	22.98	26.27	28.31	23.91	27.48	26.84	31.71	26.89	30.34	29.15	10.06	16.33	17.57	20.92	13.63	23.42	42.6	17.09	33.25	124.68	117.55	132.29
Aam003257	8.44	6.34	5.49	5.47	5.94	3.41	3.46	1.75	7.8	12.32	7.54	2.69	3.88	7.7	7.08	5.52	3.99	4.23	6.11	10.88	5.41	4.6	3.39	4.76	15.87	19.47	18.53	10.59	11.87	12.28	10.52	21.07	17.56	20.38	24.51	10.67	16.95	19.49	14.59	16.92	13.72	10.04	10.44	6.62
Aam003259	18.58	13.73	8.49	4.58	12.63	8.89	7.7	6.09	12.97	11.49	9.39	13.19	18.35	22.03	16.41	13.45	16.43	10.46	18.89	7.16	13.14	18.07	16.69	10.74	10.55	14.26	15.22	8.63	14.82	9.13	11.39	8.86	15.9	14.75	17.98	21.2	17.83	12.19	16.76	10.7	13.92	14.5	13.2	18.63
Aam003261	7.97	7.63	12.07	4.64	6.89	12.33	8.28	5.17	10.53	7.75	9.73	2.05	8.49	7.61	9.69	9.97	16.21	17.43	9.11	14.03	13.83	8.24	12.05	12.74	7.86	14.84	16.82	13	13.39	10.38	16.02	8.79	15.11	15.31	13.91	2.68	3.09	2.46	8.71	12.57	12.1	13.4	12.5	16.6
Aam003263	5.34	6.07	4	4.64	4.63	6.44	2.29	5.63	6.13	5.08	8.34	6.69	9.31	6.76	10	4.4	8.04	8.77	10.3	6.9	7.4	6.68	6.17	5.88	16.01	24.88	23.77	12.45	14.09	10.82	10.96	13.42	34.52	36.25	39.77	121.02	69.09	76.93	72.04	59.82	55.81	36.13	24.94	41.1
Aam003265	9.12	10.86	11.14	11.52	9.43	12.2	10.28	9.87	10.77	12.15	11.41	5.65	10.82	10.42	8.46	11.58	11.14	12.13	10.86	12.77	11.25	12.11	8.61	7.82	11	9.21	9.67	9.28	8.6	10.91	16.15	10.55	12.09	10.19	13.02	7.3	7.23	8.59	8.81	7.97	8.73	9.73	12.38	14.58
Aam003266	0	0	0	1.28	0	0	0	0	0	0.25	0	0.32	0	0	1.64	0	0	0	0.61	0.28	0	0	0	0	14.83	24.78	27	21.57	23.06	13.41	16.71	14.01	93.36	94.25	79.19	0	4.1	0.5	2.27	1.53	2.97	0	0	0
Aam003267	11.45	8.03	9.14	3.71	7.46	4.63	6.11	3.56	5.93	3.54	4.55	5.36	11.48	13.8	10.62	13.82	11.3	9.86	8.76	13.12	11.53	10.19	9.19	10.77	6.81	7.23	9.64	4.35	9.74	6.15	4.57	8.02	14.16	12.47	11.27	22.74	19.93	22.66	16.26	17.32	16.05	15.63	15.96	17.44
Aam003268	0.91	1.12	1.05	0.67	0.53	1.22	3.11	0.63	6.17	1.82	2.71	0	0.93	0.55	1.2	2.13	3.82	0.91	1.88	3.76	1.11	2.04	0.61	2	4.25	6.63	10.36	6.99	6.78	5.09	8.06	5.31	7.72	8.26	6.86	3.01	4.06	4	4.25	3.04	6.47	1.5	1.36	3.74
Aam003273	3.43	13.27	4.26	18.55	24.4	15.85	5.04	5.34	1.81	5.69	2.68	105.46	36.38	11.87	28.07	8.14	5.92	5.41	19.78	8.67	3.14	2.68	3.94	3.46	68.86	52.42	44.88	56.75	66.86	62.04	57.08	49.42	74.65	80.17	66.15	83.05	36.4	31.02	27.04	12.07	18.19	74.58	40.82	91.22
Aam003276	11.8	5.26	5.69	3.54	5.77	2.64	2.02	3.4	3.64	7.32	5.25	4.19	4.7	2.99	2.6	3.36	4.82	6.54	7.44	5.73	7.2	9.91	6.58	8.64	8.03	11.15	13.8	11.12	6.6	5.13	14.17	13.21	16.37	12.8	13.56	11.84	10.32	16.72	14.71	9.56	10.64	8.9	11.16	8.82
Aam003277	16.33	10.46	9.94	8.89	8.56	7.5	11.23	10.66	11.81	10.26	11.58	7.21	15.27	11.57	6.11	22.58	23.93	21.27	19.4	14.78	17.38	16.44	11.57	15.79	6.36	18.63	11.86	19.66	18.05	13.65	11.44	6.03	17.94	18.28	12.82	10.38	14.59	8.16	7.49	9.79	10.16	8.17	9.29	12.42
Aam003279	78.13	112.35	76.2	126.18	144.33	84.99	71.33	88.79	84.17	75.56	92.08	169.2	146.16	150.48	116.55	106.94	80.01	72.77	122.65	94.63	75.22	71.41	99	65.28	191.82	63.24	72.11	140.36	101.67	125.85	104.7	94.4	146.79	171.31	179.54	106.87	91.35	102.09	113.85	93.01	89.67	164.69	132.23	144.72
Aam003281	9.29	15.23	10.63	3.92	8.98	15.81	8.85	5.41	11.95	9.55	6.08	11.1	8.35	9.11	6.26	9.35	8.81	8.64	11.26	11.05	8.93	11.04	11.38	11.95	11.51	16.47	16.39	12.47	15.97	12.82	18.1	10.33	8.09	6.52	8.48	5.32	6.83	9.23	7.41	10.34	17.06	26.51	28.31	34.55
Aam003282	114.3	77.05	71.47	108.93	95.17	63.36	85	174.44	54	47.2	68.27	92.56	53.75	92.76	51.66	44.04	53.99	34.33	70.5	99.91	58.23	82.49	70.04	71.69	41.3	42.17	27.12	37.65	28.44	21.9	46.8	35.94	10.08	13.28	6.88	17.65	15.12	11.21	9.47	14.24	7.66	6.63	8.25	3.05
Aam003284	16.85	7.35	2.36	2.35	2.39	3.02	2.79	1.69	2.26	1.87	3.24	2.89	5.28	6.45	7.51	1.91	2.85	5.17	17.4	7.79	2.99	15.06	3	2.56	5.94	16.5	18.4	3.5	9.99	7.61	9.49	10.48	10.34	8.38	3.21	11.53	6.98	5.68	11.17	39.88	8.29	5.62	12.84	7.31
Aam003285	6.84	4.36	8.1	13.44	5.48	8.79	10.22	12.26	4.6	9.08	8.65	2.65	11.45	7.38	7.36	8.76	7.84	5.61	3.86	6.53	9.68	7.83	8.12	8.78	3.81	7.55	8.54	7.6	5.83	6.96	12.41	8.72	5.92	12.79	5.51	10.67	18.74	16.42	15.69	22.11	8.22	9.65	10.49	9.76
Aam003289	7.37	6.6	7.85	3.56	5.45	8.72	3.15	3.52	10.07	10.95	6.16	5.63	6.19	5.22	7.07	6.34	10.2	6.93	10.71	9.56	7.73	8.33	5.84	9.44	14.46	20.33	16.51	12.07	13.98	14.71	11.33	14.2	21.22	16.6	14.92	11	16.3	11.86	13.87	14.73	14.8	12.44	8.99	13.44
Aam003290	24.07	16.91	16.34	13.89	23.27	14.18	13.22	22.89	16.47	11.12	14.88	23.16	19.94	21.83	21.2	15.21	20.94	12.78	9.13	15.37	14.34	14.11	15.97	13.8	18.38	26.86	24.11	15.86	20.59	19.22	19.32	25.28	21.29	20.23	17.84	25.78	28.75	33.35	40	43.33	41.65	17.14	27.06	25.32
Aam003291	83.68	81.33	96.11	28.99	63.56	56.29	55.73	29.01	163.29	129.53	129.75	71.02	64.5	87.27	80.25	80.88	88.25	114.08	99.98	98.44	87.65	102.03	73.56	110.08	119.12	97.67	98.17	133.47	141.91	173.53	157.42	156	90.16	80.81	93.21	92.45	81.61	90.07	89.51	97.3	106.81	99.65	100.95	76.39
Aam003292	41.91	49.93	38.18	41.26	46.01	37.41	28.82	27.34	43.69	37.92	40.77	40.95	31.94	32.11	29.32	44.69	36.17	34.09	55.53	46.35	41.02	35.98	43.16	39.05	76.87	94.08	93.2	84.28	89.17	73	92.51	70.31	52.74	49.59	44.18	40.72	40.21	34.98	39.91	39.65	37.42	39.5	41.33	41.66
Aam003300	7.73	5.66	4.9	4.5	2.09	5.4	4.58	1.85	8.79	4.85	3.54	2.53	5.17	3.26	4.69	14.65	13.1	8.93	11.68	12.77	8.98	8.98	6.26	12.03	16.38	22.38	24.74	18.76	14.15	16.8	12.85	8.85	72.79	59.27	55.3	110.03	92.54	93.15	40.27	33.59	31.11	31.05	36.1	30.3
Aam003302	1.36	1.56	0.84	1.05	0.86	1.18	1.6	0.81	1.8	1.5	1.93	0.83	1.59	1.24	1.73	1.37	2.24	1.17	1	2.78	0.53	1.14	1.95	1.83	6.8	8.02	10.49	6.72	6.03	8.27	7.11	5.79	3.7	6.59	7.08	4.21	4.12	5.34	6.35	6.73	5.73	2.21	3.28	3.27
Aam003303	16.92	15.6	13.42	17.33	14.81	14.87	14.96	9.84	13.4	13.11	12.22	15.25	16.2	13.25	13.55	14.6	10.77	15.48	15.15	15.17	12.51	15.33	15.03	15.6	28.58	25.37	29.71	25.21	25.05	24.88	28.04	28.1	39.27	35.35	32.91	27.05	41.32	29.43	36.58	39.15	35.89	36.39	40.94	37.96
Aam003307	31.49	26.33	33.03	23.44	26.63	30.42	22.12	20.15	27.4	43.08	26.97	23.83	24.62	32.05	41.73	36.72	36.82	44.5	27.13	29.12	33.29	33.87	30.14	32.52	37.47	39.98	42.88	34.57	36.12	39.68	36.21	48.47	23.41	22.37	29.63	19.43	38.02	42.62	35.92	64.81	53.02	50.32	67.07	50.33
Aam003309	11.18	11.95	5.28	6.07	5.26	4.74	6.74	4.45	9.26	8.03	8.42	8.38	9.91	10.83	9.86	7.32	7.5	8.33	11.84	11.26	9.05	10.06	10.11	7.3	15.81	15.48	14.75	13.78	13.12	12.43	13.51	9.75	12.03	11.5	6.57	4.92	5.23	5.22	9.38	10.21	11.79	15.91	14.56	16.35
Aam003310	0.57	0.57	0.5	0	0	0.58	0.29	0.3	2.12	1.72	1.14	0	0	0	1.41	1.73	1.5	1.72	2.07	1.09	1.05	1.68	1.15	0.54	7.5	14.58	8.89	9.51	5.16	8.16	8.56	4.51	10.2	8.23	8.73	8.78	8.3	8.8	4.27	7.04	7.26	4.14	8.36	6.09
Aam003312	3.11	3.22	1.07	0.31	1.02	1.55	1.77	0.58	6.51	3.18	2.98	0.29	1.52	0.58	1.6	4.67	4.55	3.12	4.48	5.68	2.25	4.59	2.58	4.86	2.63	9.34	11.03	7.44	8.24	6.16	6.58	3.04	10.65	7.15	9.33	5.72	10.03	4.77	5.33	6.81	8.39	3.69	4.45	4.9
Aam003315	0	0	0	0	0.08	0	0	0	0	0	0	0	0	0	0	0.09	0	0.09	0	0	0.08	0	0	0.17	0	0.22	0	0	0.13	0.21	0	0.08	12.5	23.14	21.52	53.9	31.5	33.58	14.83	8.07	10.22	36.54	27.39	30.28
Aam003316	16.01	15.54	28.14	7.83	16.4	18.82	13.13	6.48	17.32	10.64	6.6	8.36	9.07	10.3	8.45	14.18	15.01	20.89	14.06	18.76	19.64	14.8	22.34	19.24	3.7	4.4	5.99	5.88	6.76	7.5	4.52	4.32	0.36	0.52	0.5	0.27	0.22	0.55	0.85	1.38	1.94	1.25	1.25	2.14
Aam003317	37.68	27.67	31.93	24.8	22.8	27.89	19.41	16.5	24.65	25.48	28.71	26.55	20.12	26.33	24.47	24.6	29.06	35.15	34.94	30.82	37.45	36.87	29.71	33.4	25.59	40.44	37.11	23.62	28.56	26.96	24.49	32.12	44.32	36.28	39.66	113.47	93.06	122	83.17	80.87	73.6	107.3	118.74	78.99
Aam003318	67.85	67.78	105.05	61.02	37.75	67.86	35.09	42.25	61.95	87.08	69.81	37.77	32.12	22.6	38.59	74.19	63.41	80.02	57.87	70.66	107.21	104.75	85.67	76.62	15.33	20.27	22.73	24.13	29.87	42.7	23.3	41.24	7.71	0	0	5.13	2.52	5.43	0	0	0	0	0	0
Aam003322	32.13	19.78	4.8	9.56	12.86	14.83	3.73	6.23	4.6	9.56	7.06	35.39	13.81	13.7	14.34	4.69	4.81	3.24	31.12	23.08	14.39	14.12	6.26	9.36	9.32	10.74	13.08	9.75	21.47	9.64	9.19	7.96	10.61	4.46	5.05	5.21	4.41	2.52	62.65	38.29	20.7	95.32	51.95	45.74
Aam003323	10.7	9.09	10.18	10.24	7.76	9.72	12.19	9.98	11.08	9.66	12.32	7.17	6.76	8.38	10.33	9.79	7.51	9.72	10.78	9.9	9.32	9.55	13.68	8.26	10.74	11.88	10.14	10.37	10.04	8.92	9.75	7.09	8.71	7.29	6.86	5.14	4.4	5.06	5.01	7.48	4.93	6.42	5.56	7.48
Aam003326	7.66	6.6	4.83	5.43	7.17	6.46	4.72	5.28	9.73	6.16	6.72	7.43	11.06	8.54	10.31	5.75	7.8	5.81	5.32	4.29	6.25	6.48	7.05	5.44	6.09	6.47	7.58	5.63	5.94	6.17	5.65	8.23	9.28	8.29	6.49	8.78	15.1	11	12.81	12.24	11.71	10.41	10.59	8.23
Aam003327	12.59	13.37	14.57	22.42	12.83	15.59	17.75	15.25	12.45	13.37	9.2	16.43	14.66	12.74	14.74	12.05	10.89	14.23	12.65	9.2	12.66	13.89	16.24	10.58	10.26	6.3	7.57	7.46	8.73	11.34	9.03	9.63	6.17	9.52	7.3	13.05	8.68	10.19	8.54	7.54	9.54	14.31	12.22	10.24
Aam003328	3.97	3.09	4.81	6.71	4.86	3.77	5.68	5.43	4.33	3.81	4.52	4.22	3.42	5.28	6.38	4.59	4.51	3.19	3.34	3.67	5.74	4.36	3.1	5.13	3.8	2.99	7.14	1.7	3.76	3.41	3.25	2.62	7.43	4.38	6.65	8.28	7.98	4.46	1.96	4.16	4.23	3.14	3.07	2.62
Aam003329	62.85	69.31	86.83	69.95	72.33	61.93	65.79	83.31	72.88	69.38	72.16	49.07	65.15	59.48	59.61	73.76	67.63	74.29	64.93	68.24	95.43	69.72	75.57	73.85	58.49	51.82	46	60.02	57.31	65.43	67.41	60.59	16.72	21.68	17.46	8.42	12.5	11.24	6.49	6.71	5.4	5.92	5.61	6.32
Aam003330	63.7	107.59	92.96	37.67	50.54	54.48	18.99	14.88	34.43	38.34	22.85	48.68	95.28	76.53	118.25	67.46	75.99	77.04	99.62	95.97	87.87	96.1	126.62	113.06	62.51	74	75.59	88.9	86.61	74.94	96.12	59.11	62.69	68.11	73.99	81.6	110.72	95.56	73.42	82.51	71.45	73.14	71.85	73.19
Aam003332	27.68	12.37	5.79	10.68	11.62	16.76	9.75	22.45	7.15	5.58	13.13	71.67	27.32	30.22	22.23	22.05	18.54	18.79	22.78	17.94	37.87	15.67	4.9	13.5	8.62	6.93	6.57	14.15	21.51	14.4	4.67	6.89	9.07	7.8	5.75	22.56	5.09	6.42	4.17	3.73	2.72	53.93	49.25	7.74
Aam003333	0.73	1.07	1.33	0.49	0.88	0.45	0.14	0.16	0.61	0.14	0.15	1.14	0.68	1.25	1.29	0.5	1.09	0.82	0.49	1	1.05	0.86	2.29	0.75	0.83	0.42	0.58	0.65	1.16	0.74	0.26	0.76	12.93	7.81	10.11	45.2	18.97	17.12	26.36	12.29	14.69	8.06	9.36	7.43
Aam003335	25.03	22	21.5	16.35	24.82	21.75	14.17	12	20.15	18.29	18.41	25.31	23.05	23.53	24.45	24.26	20.78	22.16	29.67	24.15	20.94	24.78	21.95	22.93	17.38	20.8	23.81	22.12	22.07	19.36	20.88	19.31	24.22	30.95	33.32	33.57	33.32	35.12	28.52	31.75	30.17	41.63	34.13	38.85
Aam003336	23.17	21.33	22.12	14.94	18.5	23.95	14.36	9.64	23.13	22.36	21.29	18.05	17.02	18.88	19.72	19.45	22.45	22.35	21.51	24.14	20.42	25.07	21.63	22.97	23.95	24.79	28.17	20.01	22.98	21.61	22.81	27.59	24.72	24.15	23.72	20.29	21.46	23.11	22.31	25.99	22.83	19.89	23.45	20.39
Aam003337	21.58	48.83	18.96	24.93	35.96	32.7	14.91	12.54	22.72	23.78	16.24	30.34	25.96	29.06	35.42	25.73	30.78	27.2	43.52	33.9	18.08	27.63	33.51	21.52	19.53	16.32	16.39	23.49	26.43	19.94	25.61	16.95	10.33	6.63	5.34	8.33	5.3	7.46	6.47	3.15	8.55	33.76	28.16	33.07
Aam003338	5.78	6.99	7.69	12.16	9.1	6.8	16.22	15.1	2.35	8.69	9.16	11.78	11.64	9.19	12.21	11.2	2.21	5.15	7.27	6.34	4.61	4.84	7.33	4.41	3.73	2	2.11	5.25	3.89	5.59	3.76	4.35	7.38	2.4	6.35	4.63	6.16	2.78	1.7	2.46	1.11	2.6	5.27	1.52
Aam003339	7.97	3.54	5.26	14.36	5.73	3.99	10.03	13.08	2.84	4.35	4.65	18.47	16.35	14.96	13.08	5.03	6.5	2.22	4.4	1.58	3.08	6.69	4.87	4.38	13.53	9.74	14.62	9.96	12.27	9.74	8.86	14.96	7.3	4.97	1.67	0	0	0.43	4.64	4.25	4.56	42.89	48.86	35.8
Aam003340	19.99	23.49	19.8	31.35	25.38	26.71	25.61	33.14	17.02	23.25	19.94	37.85	22.99	30.61	22.69	14.27	15.69	16.84	15.1	18.33	13.36	22.13	22.2	17.81	35.05	23.85	23.88	20.89	24.82	27.57	24.27	33.64	10.62	7.46	5.31	6.39	3.36	11.38	43.48	34.99	28.85	87.11	92.91	80.27
Aam003342	18.77	23.2	16.91	20.45	21.29	22.41	16.57	27.16	13.31	13.12	15.01	25.82	23.84	24.83	18.21	13.36	16.95	13.15	22.13	16.56	13.47	19.56	22.43	15.42	23.79	26.08	22.2	21.48	18.7	21.15	21.03	25.16	29.6	23.22	28.27	40.37	44.92	48.28	57.67	69.23	50.36	37.43	33.19	30.74
Aam003343	19.89	10.76	15.11	8.7	12.31	14.77	8.84	7.08	15.31	12.13	15.54	13.33	10.41	13.78	11.46	8.77	9.91	8.52	9.64	10.04	12.39	15.88	12.91	14.84	20.44	18.94	18.56	8.42	9.44	14.75	15.62	19.52	19.54	20.49	20.04	22.19	27.21	24.56	56.29	80.77	48.32	43.08	48.83	36.96
Aam003344	4.72	5.4	4.68	5.46	5.14	4.99	5.31	4.08	4.16	5.6	5.13	5.74	2.76	3.59	2.99	3.39	3.77	3.6	4.65	3.76	4.01	4.34	4.06	3.49	7.57	7.64	7.3	5.41	5.59	6.73	5.42	8.07	9.75	7.74	8.52	6.29	9.53	9.27	9.76	9.01	8.33	6.74	7.2	6.8
Aam003347	5.26	6.32	4.56	3.98	4.4	6.9	4.05	5.18	6.08	4.52	7.57	7	4.03	6.48	7.52	5.29	6.07	6.32	6.25	8.79	6.74	4.41	5.54	8.66	9.43	11.49	15.63	7.49	7.58	8.09	10.93	8.06	6.88	9.46	11.39	11.16	13.79	14.45	13.26	14.61	16.56	13.05	16.85	12.37
Aam003348	34.59	29.99	30.8	39.42	28.33	29.66	33.16	35.18	26.93	36.21	37.22	34.32	29.41	38.11	31.05	30.95	30.74	36.28	26.3	26.42	33.11	31.39	28.09	37.56	53.32	54.72	52.44	44.83	44.26	44.8	43.31	59.36	130.58	108.35	104.01	162.16	115.12	141.13	136.58	122.63	109.01	68.9	56.38	57.45
Aam003349	57.71	46.2	53.87	31.4	33.87	36.94	24.14	14.93	51.65	70.31	70.97	26.55	43.27	32.21	41.14	66.52	54.39	55.21	54.86	56.89	55.98	62.34	50.07	60.81	104.6	77.16	76.18	81.95	73.14	83.75	83.39	95.66	44.83	53.28	44.19	33.47	51.05	45.42	53.31	63	48.38	34.71	32.94	32.67
Aam003350	7.44	8.09	2.27	5.43	3.98	3.22	5.44	6.76	2.63	2.73	2.75	5.68	1.37	2.27	1.28	1.86	4.56	1.88	7.77	6.94	2.82	3.7	4.65	1.24	2.38	10.36	5.08	1.49	2.56	1.4	1.12	1.03	6.13	1.91	1.92	4.61	3.24	3.42	5.24	3.67	1.76	3.8	5.6	5.97
Aam003351	10.51	4.04	10.38	5.37	12.97	5.66	13.18	12.36	6.89	6.22	3.14	17.46	8.6	6.1	4.79	5.16	7.29	5.82	8.45	6.42	8.3	11.41	5.84	6.15	12.06	6.5	6.67	6.94	9.75	8.64	2.08	9.1	1.19	3.5	2.76	0	0	0	4.35	3.58	2.33	10.86	5.4	10.54
Aam003353	11.4	24.93	18.53	27.31	35.98	28.75	16.97	11.25	29.07	31.09	14.17	99.64	179.28	57.5	130.41	74.62	81.01	21.35	15.41	17.32	17.13	18.92	36.84	16.06	251.18	493.44	494.81	356.15	338.32	262.25	261.67	264.38	185.92	148.89	76.91	0	0.17	0	65.82	61.02	84.21	0.24	0.09	0
Aam003354	28.3	23.98	29.82	37.34	14.6	18.66	48.22	36.28	33.61	47.6	40.63	10.15	7.42	8.98	13.03	11.09	12.51	18.01	9.55	18.21	32.73	26.93	25.32	20.19	11.03	3.62	4.27	5.39	6.3	9.56	7.43	13.31	0.35	0.2	0	0.09	0	0	0	0	0	0	0	0
Aam003355	4.73	3.86	4.36	6.26	7.03	4.16	7.74	5.4	3.6	4.56	6.69	4.49	1.59	4.25	3.22	2.1	4.46	5.28	2.27	4.19	5.34	5.3	5.08	4.87	4.81	3.65	4.2	4.27	3.53	3.38	4.53	2.97	3.17	3.45	2.47	3.87	3.15	2.28	3.64	4.82	1.21	3.57	5.22	1.31
Aam003356	28.65	17.81	15.46	20.48	17.18	15.32	20.76	42.62	17.57	19.52	27.24	14.84	13.52	12.22	12.62	10.35	13.52	12.54	12.34	14.86	15.52	18.32	15.14	16.71	19.48	8.38	14.29	14.38	9.99	14.56	12.54	22.07	16.89	14.04	14.49	29.24	39.08	23.36	15.17	19.22	18.19	15.96	19.5	15.28
Aam003358	13.85	12.17	12.61	12.17	14.07	15.42	11.26	14.24	11.06	14.68	14.15	13.38	12.7	15.65	15.72	12.3	11.41	12.18	15.17	14.45	12.4	9.52	16.8	10.78	12.13	12.39	15.39	12.79	12.69	11.61	14.11	10.79	13.78	17.18	13.74	9.46	19.54	19.75	15.67	21.98	20.26	16.67	18.87	17.44
Aam003361	85.43	84.79	86.99	47.3	73.24	87.15	38.1	26.27	90.95	76.13	87.48	62.36	69.06	71.84	82.61	87.19	83.12	99.47	110.27	104.23	87.74	92.98	86.79	101.57	53.72	66.43	65.45	50.7	55.45	62.84	60.53	59.23	60.62	55.87	63.11	56.89	75	67.39	72.45	84.36	91.64	98.07	106.93	99.04
Aam003362	18.31	17.78	9.9	21.81	15.78	11.73	22.06	20.94	11.83	14.76	17.73	19.89	15.27	19.86	14.2	12.74	13.25	12.84	17.72	13.53	11.97	17.27	14.58	12.35	10.82	7.53	8.61	7.72	8.33	8.52	6.75	9.73	8.61	8.01	7.1	21.36	13.69	14.57	25.85	16.09	15.54	20.04	18.66	23.57
Aam003364	5.08	5.09	5.99	6.03	6.51	4.69	6.5	3.45	6.26	5.98	4.48	3.94	6.93	5.84	4.39	8.45	7.9	5.15	6.23	6.29	4.65	5.69	5.98	5.13	29.62	40.52	41.49	36.34	29.72	26.19	25.96	24.84	68.9	78.52	78.1	10.25	18.55	12.14	33.64	50.07	43.78	84.07	66.72	60.63
Aam003365	0	26.1	0.44	5.08	17.61	14.77	1.04	2.44	0.31	0.29	2.67	12.7	2.23	4.76	2.49	0.68	0.53	1.85	31.63	8.83	0.31	5.22	11.13	0.32	1.18	1.63	2	0.8	1.94	0.66	0.84	0.59	1	0.86	0.83	0.15	0.19	0.18	1.88	4.9	1.02	16.69	18.14	6.4
Aam003366	95.71	108.55	145.95	89.75	98.24	110.87	92.86	73.87	124.34	124.27	103.23	66.25	100.35	92.14	103.83	112.58	122.82	123.65	102.73	102.38	129.24	129.01	137.36	121.7	130.76	130.76	130.96	151.33	140.24	147.57	151.57	138.97	62.87	68.15	59.5	43.96	57.36	56.08	49.57	57.65	53.85	37.12	40.07	37.91
Aam003367	52.3	55.63	61.32	35.71	60.35	64.19	36.48	18.55	72.95	58.81	47.69	45.51	53.02	40.79	51.58	60.8	53.72	47.46	49.2	56.45	40.11	55.08	61.62	53.68	92.99	112.85	112.17	76.34	72.87	82.26	75.59	91.44	100.56	108.57	108.05	82.89	98.51	79.93	74.69	86.73	84.29	95.21	106.92	108.91
Aam003368	18.85	18.68	12.23	4.92	10.45	14.98	5.76	8.03	8.91	12.19	18.93	19.28	10.4	20.79	13.8	12.57	17.24	20.38	18.08	19.22	8.05	20.01	11.16	18.94	4.36	4.12	3.59	3.02	7.72	6.11	3.52	5.75	1.76	1.09	0.52	0	0.24	0	0.99	1.93	1.18	0.22	0.24	0.12
Aam003369	3.5	1.66	3.77	3.59	2.92	2.54	4	5.97	3.26	3.02	2.81	3.85	5.63	5.41	5.58	4.53	4.39	4.89	3.53	3.29	3.31	2.98	4.09	3.72	2.99	4.47	3.23	2.21	3.78	3.41	5.85	2.64	3.84	4.54	4.12	8.89	5.18	8.8	8.86	5.92	4.35	6.16	4.69	4.49
Aam003371	24.98	24.98	25.16	20.78	26.03	22.47	19.26	19.59	22.4	20.36	19.27	34.07	28.35	28.8	28.49	20.1	19.7	18.86	26.68	22.75	21.49	22.19	24.61	23.12	29.47	29.49	31.04	26.41	29.04	30.69	28.01	28.55	34.67	33.2	37.92	32.73	41.17	37.12	32.03	36.48	34.66	42.72	44.1	45.1
Aam003372	29.67	34.23	31.35	19.54	29.54	33.51	22.35	15.33	33.58	30.55	28.81	39.59	32.03	37.12	36.24	27.03	27.38	33.34	35.67	31.29	29.69	31.31	32.93	33.25	49.5	71.73	68.67	44.97	49.85	51.32	47.08	48.93	95.79	86.62	88.15	87.77	97.84	82.33	76.85	97.23	68.39	82.12	84.61	75.44
Aam003373	10.81	9.82	10.15	6.17	7.66	10.94	5.15	4.61	10.79	10.1	9.6	10.88	8.31	7.55	9.23	10.52	12.24	11.07	10.15	10.66	11.33	12.39	10.17	11.2	9.74	19.27	14.35	10.16	11.28	12.36	9.33	11.46	12.01	14.54	16.04	14.86	18.14	20.7	13.08	12.53	14.34	15.98	18.97	16.89
Aam003374	4.06	4.08	3.07	5.73	3.73	2.81	5.08	6.97	3.23	4.95	3.68	11.66	8.31	7.1	7.48	4.26	3.52	4.4	4.39	3.7	6.4	3.71	3.9	2.99	15.74	31.33	20.74	12.62	11.85	14.72	11.42	12.02	31.72	40.86	28	19.3	23.86	18.65	15.51	21.25	15.08	1.46	1.99	5.34
Aam003375	1.49	3.63	2.49	2.79	2.57	4.49	3.66	2.8	2	2.16	2.14	7.2	2.36	2.35	1.73	2.34	2.53	3.44	4.98	3.88	1.8	2.18	2.07	2.47	3.41	3.58	3.11	2.12	2.33	2.6	2.14	2.83	7.4	4.21	4.36	8.23	5.54	6.38	7.14	8.27	8.27	7.14	7.88	9.06
Aam003377	29.48	38.53	37.52	25.98	36.73	34.17	29.75	29.63	28.92	26.76	27.14	40.75	32.53	41.18	36.34	29.43	29.29	31.28	34.03	34.42	31.09	29.23	36.66	28.57	38.41	26.51	28.62	29.13	30.8	33.97	27.92	31.39	30.99	30.61	33.24	19.27	21.6	21.75	20.05	21.16	20.84	28.12	27.91	30.5
Aam003378	50.72	42.18	53.54	29.18	37.11	39.68	29.48	24.31	50.94	45.37	52.8	14.09	31.51	27.32	31.46	72.26	72.19	73.46	53.07	63.56	85.12	51.16	43.65	53.67	26.04	37.33	34.51	56.8	58.78	50.75	41.41	32.05	13.25	19.45	13.31	3.3	6.28	5.2	7.31	6.63	8.1	8.92	10.25	9.15
Aam003381	27.63	23.72	24.44	22.01	24.41	23.97	18.87	17.47	22.26	20.53	21.62	24.59	21.98	28.01	21.16	17.98	22.25	17.95	19.01	18.3	15.7	29.8	22.19	23.51	30.21	57.04	50.4	32.5	29.13	29.02	26.27	42.4	47.31	51.09	52.27	96.62	102.27	108.18	109.35	119.49	93.34	45.56	45.65	40.86
Aam003382	40.81	36.17	53.07	58.71	44.2	45.8	58.32	52.55	43.12	60.4	50.16	29.09	43.08	40.71	33.91	46.58	43.43	33.17	31.1	43.42	43.4	37.7	53.09	37.18	51.55	32.38	31.59	46.24	35.11	46.13	55.7	50.7	10	13.98	10.3	6.74	6.1	5.81	4.27	8.34	3.44	3.27	4.2	4.47
Aam003384	14.36	100.56	13.49	20.6	43.35	28.7	9.52	20.48	9.08	6.46	11.11	34.5	30.91	31.2	36.72	12.83	17.17	25.16	54.88	18.23	13.13	15.92	39.81	17.85	21.96	16.85	14.39	25.86	28.23	19.93	16.87	11.52	36.9	20.51	16.08	21.42	14.58	21.59	32.79	27.95	31.09	63.88	71.94	76.2
Aam003385	26.46	25.8	26.3	20.55	25.37	24.5	17.67	13.07	25.59	27.04	24.64	22.19	22.16	26.36	25.23	24.62	25.04	25.83	23.56	26.94	24.28	28.25	30.97	26.34	34.79	42.51	36.11	29.31	30.03	35.1	32.22	39.65	42.32	40.45	44.02	40.87	49.41	48	45.89	54.65	39.04	42.11	36.83	36.64
Aam003386	7.75	5.39	10.13	15.73	10.42	9.44	14.6	15.16	11.09	11.96	10.85	9.79	6.51	10.15	8.87	7.38	8.34	6.68	4.88	7.95	5.52	6.68	8.05	6.49	11.5	9.71	12.23	9.96	9.72	9.15	9.5	16.18	10.14	13.19	12.94	12.71	13.11	15.35	12.45	17.49	10.83	12.05	9.18	7.78
Aam003388	26.95	19.11	24.66	46.05	31.01	29.36	51.47	54.62	16.55	17.1	17	55.47	32.16	42.83	25.76	15.22	19.79	23.77	26.37	22.25	22.21	20.24	23.41	20.03	17.97	8.59	12.61	12.45	18.48	19.01	16	15.87	21.95	17.49	16.85	14.93	13.91	15.52	17.14	16.06	14.79	33.4	28.37	22.55
Aam003389	224.31	226.08	203.67	138.3	179.8	205.62	133.76	130.09	173.09	190.69	189.46	166.56	90.7	106.03	102.3	137.47	148.99	192.95	229.98	210.62	226.61	231.12	224.96	219.45	123.08	151.42	168.61	141.16	156.16	144.61	166.56	139.29	139.87	133.33	137.91	149.15	162.39	169.57	154.72	191.63	169.08	185.2	220.54	210.7
Aam003390	0.11	1.11	0.29	0.31	0.87	0.83	0.12	0	0.07	0.17	0	3.17	1	0.25	1.59	0.45	0.22	0.3	0.77	0.57	0.34	0	0.14	0.29	1.11	1.43	0.88	0.75	1.09	0.33	0.53	0.24	22.97	27.73	33.33	186.98	47.81	41.66	31.38	4.42	6.06	38.4	13.91	23.47
Aam003392	11.84	10.74	11.9	7.08	11.04	12.05	8.17	6.17	14.02	10.49	10.6	8.62	10.63	9.96	10.11	10.03	9.24	9.05	10.8	10.91	9.17	10.02	11.51	10.44	15.52	12.16	13.4	12.07	11.55	13.02	13.31	14.43	11.85	14.63	14.93	9.51	14.05	11.94	10.76	12.75	11.32	11.96	11.47	13.53
Aam003393	7.06	5.47	6.47	4.01	7.81	4.82	3.14	2.01	5.86	4.77	5.25	5.88	7.02	9.08	7.23	3.66	8.08	10.21	8.58	6.7	5.88	7.45	6.75	8.51	6.18	7.66	8.22	5.64	7.33	8.53	8.04	7.71	6.99	8.97	10.1	7.58	7.68	7.92	7.16	6.61	8.16	11.95	11.97	10.35
Aam003395	30.23	19.26	21.17	39.98	33.6	34.76	56.7	83.16	49.09	65.28	84.26	44.02	5.69	9.2	6.19	3.99	4.16	6.29	16.12	12.62	10.64	14.93	14.15	12.85	14.5	5.08	4.43	3.14	5.2	8.75	4.76	23.93	1.9	1.19	1.52	7.01	1.84	2.24	0.82	0.3	0.22	3.46	1.73	1.85
Aam003396	20.8	18.83	29.76	29.64	43.75	58.89	36.22	27.52	53.51	56.14	56.39	80.35	79.09	66.42	114.11	21.04	26.16	25.84	9.03	16.13	10.27	17.35	19.93	21.43	60.8	13.5	13.94	18.42	14.81	40.49	13.57	63.41	27	23.35	25.17	25.46	36.3	34.89	61.11	69.33	51.66	49.43	43.59	57.66
Aam003397	7.24	9.28	5.21	3.61	3.54	4.82	2.94	2.63	6.97	8.9	7.03	6.86	3.83	3.25	5.78	3.02	3.86	4.41	10.4	12.45	7.17	11.49	6.33	8.52	5.46	11.72	13.56	8.76	11.63	8.82	9.86	7.77	4.44	3.94	3.2	9.52	5.06	4.36	4.77	6.6	5.82	14.07	10.92	7.97
Aam003398	12.01	6.78	7.42	6.47	6.05	8.71	4.86	5.79	7.55	5.77	3.68	7.42	8.76	10.55	8.15	6.08	8.48	8.03	6.9	5.98	6.11	5.19	6.06	5.84	4.77	10.69	6.89	4.87	7.12	5.4	5.91	7.42	6.96	4.09	7.23	6.45	6.35	6.72	8.76	12.65	12.57	12.05	17.52	10.12
Aam003400	19.34	19.26	19.28	17.41	19.45	18.85	15.83	13.36	18.18	16.31	16.75	23.58	21.01	20.14	24.3	17.25	17.67	17.36	17.96	19.95	18.64	19.62	20.07	18.38	39.58	42.66	44.47	32.84	34	35.76	29.4	33.52	72.55	75.53	81.79	77.68	80.56	82.94	60.69	63.61	59.96	38.69	40.17	42.12
Aam003402	7.88	9.94	6.38	6.36	7.48	7.47	6.36	4.66	7.61	9.2	8.56	7.49	5.46	5.75	4.92	5.26	7.86	6.41	7.93	7.11	8.14	8.79	6.99	6.07	11.14	11.23	9.48	7.63	7.31	9.98	8.36	11.99	10.77	12.88	10.8	8.85	13.63	10.4	13.18	16.07	12.47	10.72	11.4	9.69
Aam003404	5.92	3.72	4.84	3.96	6.37	6.54	3.2	3.13	5.25	4.18	3.99	6.36	9.66	12.97	8.62	6.77	6.06	6.09	4.41	5.32	4.09	4.93	4.59	4.73	9.58	4.39	3.17	4.29	4.49	6.63	4.76	10.51	9.43	7.85	8.26	12.06	14.85	19.49	16.98	15.74	14.03	40.36	37.66	37.86
Aam003405	10.64	11.37	11.38	5.31	10.36	9.67	6.23	2.93	11.67	10.28	7.39	4.92	9.43	7.12	8.67	10.98	11.67	8.9	12.62	11.84	10.27	12	13	11.6	21.45	25.3	24.48	18.67	18.82	19.45	23.5	22.01	22.44	26.86	27.26	20.43	24.22	20.88	20.01	22.44	24.72	18.35	18.55	22.6
Aam003406	11.03	20	19.04	18.68	25.77	23.57	18.47	16.39	16.42	19.35	22.2	31.18	27.36	26.87	24.56	20.81	16.39	11.96	18.33	17.91	12.77	13.91	14.66	13.15	31.69	18.94	19.89	25.34	19.58	25.34	17.5	24.79	11.04	19.07	21.97	9.14	14.43	22	16.76	24.38	20.32	22.11	22.46	21.68
Aam003407	58.47	56.48	73.02	46.38	48.57	58.21	45.09	31.26	111.71	114.9	99.57	41.92	31.67	25.29	42.45	52.6	47.88	46.9	37.94	48.77	56.93	51.92	41.67	60.51	174.24	83.38	75.15	85.6	88.25	133.17	97.94	209.28	46.21	47.34	31.04	37.74	30.47	22.15	17.89	17.24	17.2	6.75	7.66	7.84
Aam003408	36.5	32.58	35.83	28.27	32.95	31.6	27.27	22.26	34.15	35.43	34.33	29.4	35.35	36.7	37.97	36.41	43.86	40.28	37.96	38.07	34.52	44.7	42.17	39.64	46.09	57.02	62.62	39.88	43.62	41.5	45.29	50.32	68.61	72.18	71.69	78.03	81.08	85.05	77.3	78.42	67.25	66.39	69.33	69.57
Aam003410	231.46	247.45	341.72	157.65	177.32	232.2	145.73	94.78	281.7	292.51	231.66	124.94	175.89	155.58	213.98	268.81	247.95	328	239.34	257.32	338.43	338.5	309.77	316.51	149.62	162.25	165.05	170.46	178.95	202.37	184.47	198.98	62.16	61.49	57.7	61.95	60.17	61.43	65.62	70.28	72.21	66	75.04	61.47
Aam003412	12.85	20.84	13.76	14.51	20.36	18.94	14.49	12.6	13.56	14.17	11.26	20.26	21.18	21.42	20.03	19.43	23.77	18.84	21.96	19.4	13.29	17.35	20.1	12.66	15.35	14.23	13.75	16.12	16.57	16.25	16.33	15.43	18.76	12.09	13.06	13.2	16.41	15.35	18.22	20.56	19.62	21.97	25.09	17.21
Aam003413	28.11	27.99	25.31	16.63	23.38	20.24	13.73	10.1	26.58	24.66	26.05	15.53	25.42	22.41	25.91	26.12	31.06	28.45	22.5	28.55	26.18	31.46	30.61	30.06	25.59	31.23	34.16	22.48	24.69	23.09	24.5	27.38	25.92	22.24	20.8	24.96	39.23	36.11	33.71	44.42	36.02	27.51	31.88	27.67
Aam003414	2.62	1.75	1.97	0.19	2	2.12	1.08	1.27	1.78	0.75	0.17	1.3	1.61	2.87	2.07	1.58	1.47	2.97	3.25	3.17	1.12	1.47	3.15	2.63	5.5	13.15	15.98	6.75	9.82	7.33	9.87	5.66	29.48	36.62	42.98	4.73	9.16	6.72	6.85	5.89	7.45	14.81	8.25	12.13
Aam003415	70.52	49.08	46.91	51.73	52.97	52.63	42.65	50.52	37.66	43.43	47.97	62.93	51.63	71.89	52.29	31.71	32.42	32.81	53.64	39	28.12	60.62	48.98	39.23	60.08	61.73	59.14	40.54	43.46	46.85	45.58	64.06	51.7	37.67	32.52	25.68	24.98	29.61	53.47	68.84	49.65	57.24	65.15	54.9
Aam003417	18.37	16	17.38	8.33	15.26	13.76	12.95	11.17	14.2	13.08	12.21	11.04	12.97	18.83	16.48	13.3	15.96	18.07	16.45	18.1	18.14	17.74	16.81	16.66	11.07	13.49	10.49	10.97	11.02	10.65	9.88	11.08	13.43	13.33	12.24	8.48	9.85	9.04	9.09	8.36	11.53	17.44	18.44	17.09
Aam003420	24.4	15.9	20.22	13.3	15.03	16.45	17.97	9.69	22.67	22.72	23.97	10.95	14.92	16.67	16.42	18.68	20.67	17.89	17.98	19.25	20.78	19.3	16.97	21.26	14.06	14.66	16.65	17.01	17.03	18.99	17.24	16.74	7.97	7.51	8.48	6.85	9.86	7.9	6.83	8.23	6.52	5.58	6.19	6.11
Aam003421	9.65	10.35	11.87	7.81	9.49	8.56	7.54	6.15	11.16	10.72	11.38	6.61	8.54	9.52	7.93	9.68	9.77	11.43	8.82	11.38	13.37	10.97	10.78	9.01	6.42	9.12	6.08	9.06	9.28	8.54	7.48	9.63	4.32	5.15	3.44	4.19	4.72	4.59	3.37	3.76	3.54	2.78	3.83	3.14
Aam003422	13.84	11.24	13.76	13.28	14.1	9.91	13.73	8.06	22.91	23.25	24.17	15.78	14.45	8.58	9.95	8.62	6.91	4	15.61	11.23	5.38	15.43	15.48	14.36	18.5	4.66	5.36	24.71	18.67	18.64	14.97	17.76	28.36	29.38	34.83	259.69	185.01	174.31	48.84	35.83	45.6	24.7	22.74	33.87
Aam003423	59.83	68.36	58.37	59.23	51.41	58.99	51.36	40	70.61	67.65	87.47	66.5	65.14	55.94	75.34	74.64	70.62	70.03	64.62	64.93	68.82	60.49	70.16	65.55	73.92	36.63	39.2	63.51	58.7	65.11	64.48	50.54	61.48	59.31	50.43	52.96	49.16	46.33	52.12	52.14	52.31	76.26	77.8	70.27
Aam003424	3.71	5.96	4.41	3.36	4.66	4.63	2.24	1.87	5.91	4.55	4.82	4.77	3.91	2.79	5.23	3.19	4.13	3.56	4.07	5.21	3.1	3.99	5.81	4.21	11.03	4.11	5.94	6.93	5.71	10.3	7.62	10.48	8.44	11.62	9.89	5.92	7.31	8.41	5.61	6.17	7.55	6.49	8.47	10.77
Aam003425	119.75	131.03	157.8	57.42	76.74	86.94	64.77	39.07	155.48	163.58	133.86	52.6	70.3	61.03	86.86	102.29	112.12	114.87	105.9	132.49	144.67	148.04	117.04	156.96	118.57	98.4	94.02	97.15	107.38	119.57	119.37	130.56	29.72	33.05	24.85	12.75	13.39	11.58	11.16	13.64	12.61	10.93	11.52	11.65
Aam003426	5.07	2.15	3.18	2.1	2.83	2.82	2.77	2.25	3.85	2.71	2.34	3.08	3.21	2.22	4.09	3.76	2.85	4.45	3.71	3.64	2	3.33	4.24	2.62	2.71	2.95	4.61	2.47	2.99	2.62	2.21	2.61	5.96	5.7	8.47	8.18	7.18	8.21	7	6.83	7.39	7.47	8.03	7.96
Aam003428	31.74	34.51	30.54	15.75	28.59	29.8	19.16	11.99	31.36	29.25	24.87	26.39	25.86	25.11	32.86	35.18	33.87	34.18	35.16	37.85	33.9	36.03	35.48	37.39	28.7	34.96	33.22	29.71	30.13	34.67	32	29.3	34.34	31.97	34.23	29.39	35.91	34.28	29.87	34.47	34.56	31.27	31.16	35.87
Aam003429	7.38	8.16	4.77	4.31	5.79	5.94	3.93	3.55	4.59	4.91	3.48	7.42	7.5	8.02	7.41	5.21	4.7	5.83	6.41	5.56	4.84	5.75	5.9	4.52	8.68	6.02	8.39	6.55	6.3	6.46	6.54	6.05	14.36	15.85	16.1	15.94	14.5	15.85	16.88	16.41	16.94	17.18	17.54	19.93
Aam003430	102.01	81.44	52.81	85.36	91.62	103.7	88	58.84	156.77	114.6	111.61	99.2	1.37	0.41	0.58	0.83	0.09	0.15	2.35	4.1	4.29	3.75	0.37	0.65	5.94	0.95	0.1	0.83	0.41	1.84	0.2	6.5	5.61	1.64	2.26	0.41	0.6	0.2	2.78	1.9	2.04	53.78	62.96	51.37
Aam003431	7.94	10.97	6.69	3.73	8.86	8.27	3.06	2.27	6.41	4.09	4.17	9.29	6.59	7.17	9.09	7.05	8.53	9.2	12.76	12.15	4.69	9.75	11.11	8.08	8.38	16.97	16.47	13.7	14.11	11.94	12.49	10.72	19.93	13.47	11.72	10.04	11.34	7.72	8.5	9.84	12.47	7.81	10.12	10.06
Aam003432	7.17	6.1	3.48	6.07	5.06	6.07	6.58	4.61	11.48	7.6	5.84	0.83	1.07	0.84	2.19	2.5	3.75	2.1	5	5.71	2.27	3.41	2.15	4.02	7.07	7.62	9.48	7.67	6.06	8.22	10.05	8.9	5.13	4.99	5.13	4.48	3.79	3.88	2.08	4.05	4.4	3.65	4.03	6.13
Aam003433	18.47	15.81	15.13	10.42	12.27	13.34	10.33	7.68	17.86	21.62	26	9.97	10.69	10.98	14.3	11.15	10.42	11.62	17.19	18.07	13.95	16.46	13.31	18.73	14.9	8.03	9.96	9.68	9.18	12.58	12.76	15.73	8.82	8.74	8.85	4.83	8.58	8.75	8.54	9.77	6.39	18.72	20.7	14.38
Aam003435	21.68	20.93	20.23	13.72	17.78	18.95	14.83	9.93	18.92	19.65	21.51	18.68	18.33	19.01	19.66	18.42	22.46	24.78	22.66	23.39	20.12	23.55	21.64	24.6	11.14	10.39	9.88	10.36	12.12	12.34	9.25	11.88	19.78	16.62	19.96	10.52	10.46	11.52	14.01	15.65	15.19	38.08	35.56	35.09
Aam003436	14.48	14.28	13.92	8.64	13.16	12.49	7.26	6.79	13.31	10.82	13.32	10.74	13.29	8.05	14.75	11.36	10.32	9.6	12.15	13.53	14.29	12.05	15.51	14.49	15.87	16.39	12.76	13.5	12.44	13.72	11.65	16.22	16.17	13.72	15.29	20.11	20.58	22.36	17.9	21.54	19.06	13.72	15.7	17.01
Aam003437	33.11	37.74	30.4	20.55	20.33	26.14	15.42	11.44	34.69	39.62	33.41	17.43	18.37	16.28	25.54	40.51	43.65	41.39	45.98	47.69	45.52	41.79	41.18	45.18	27.6	31.24	33.26	35.64	37.51	35.98	38.29	25.76	41.79	38.18	41.86	29.84	33.83	32.77	36.76	37.29	36.64	39.91	36.52	40.17
Aam003438	11.13	10.71	11.93	8.01	10.51	9.27	6	5.23	9.82	11.79	11.25	11.44	8.61	9.86	9.2	5.71	7.77	7.49	7.72	9.09	8.07	11.79	9.87	9.9	13.85	14.32	14.47	8.88	10.11	10.88	10.81	14.28	18.53	14.58	14.55	20.09	21.19	20.52	19.53	23.35	16.42	15.38	16.03	14.26
Aam003440	39.43	69.3	47.19	21.12	36.35	35.79	16.95	12.76	48.56	41.92	35.26	39.19	41.03	37.41	55.95	41.62	44.44	43.07	55.23	54.36	43.36	39.82	51.25	45.9	59.57	52.54	54.67	59.8	57.9	61.53	51.12	52.59	69.03	74.06	78.14	48.28	57.69	59.44	60.85	62.85	64.62	75.38	79.12	76.46
Aam003441	8.78	8.4	9.46	6.22	6.68	8.2	5.79	4.64	10.1	8.16	5.98	4.47	7.21	6.37	7.19	8.97	8.81	8.58	8.69	12.4	8.73	10.08	9.67	10.13	7.6	12.28	12.55	10.22	10.52	13.25	10.22	11.21	12.99	14.28	15.78	9.21	14.43	10.33	8.48	11.49	12.6	7.99	9.19	10.36
Aam003442	10.52	10.34	6.33	2.6	4.74	5.96	2.19	2.73	8.25	9	5.79	8.31	7	8.15	10.02	6.23	6.87	8.24	10.12	10.23	9.25	8.24	8.59	9.73	5.75	10.56	11.53	8.42	11.54	9.42	10.58	7.05	14.97	13.31	15.43	29.23	11.83	9.48	14.55	10.57	13.78	29.15	18.7	21.02
Aam003443	5.27	33.92	9.48	28.54	35.97	16.42	12.7	13.09	23.88	39.09	32.31	8.27	39.94	34.5	42.02	48.09	14.66	28.39	9.37	12.09	18.41	10.35	23.8	34.2	35.86	79.92	67.26	163.07	93.4	56.39	28.76	56.3	57.89	43.53	27	0	0.77	0.77	310.45	179.52	332.73	17.71	21.44	27.97
Aam003444	17.14	18.67	16.19	5.56	11.41	13.76	9.34	4.38	22.92	16.28	15.14	8.82	6.92	8.1	11	21.46	19.36	13.22	25.25	28.67	18.54	16.14	16.77	23.72	6.57	14.69	15.23	10.43	13.04	11.73	12.71	9.31	8.76	10.13	10.68	2.96	5.68	5.05	3.24	4.47	7.64	7.04	1.66	3.1
Aam003448	5.93	9.2	5.93	1.61	4.07	5.28	2.32	1.43	8.42	3.88	2.45	3.98	3.31	2.64	5.89	6.63	7.76	6.96	8.16	9.77	7.51	7.94	5.95	9.3	7.59	15.8	15.96	9.7	11.57	11.38	10.2	9.01	13.15	11.98	14.19	7.07	10.24	8.67	11.58	13.35	16.04	12.19	14.62	16.65
Aam003449	96.36	80.6	92.14	42.11	58.92	80.88	47.95	34.33	80.53	89.06	77.72	60.35	33.28	43.71	38.33	50.59	59.66	77.44	68.34	74.52	86.26	93.65	77.29	99.85	67.93	65.96	68.5	45.01	53.13	65.74	54.03	84.56	41.18	26.6	24.71	15.35	22.66	22.36	80.61	73.15	71.08	133.98	143.68	140.69
Aam003452	13.95	11.93	11.21	5.3	6.67	8.48	6.34	5.14	10.21	8.26	7.03	7.9	9.88	10.55	12.03	10.69	13.6	15.88	12.9	12.44	14.51	10.47	13.28	10.88	4.56	9.71	6.72	7.2	7.73	7.51	5.63	4.18	8.6	7.5	9.04	6.86	7.46	6.8	7.55	6.65	7.34	7.71	8.13	9
Aam003454	11.67	11.57	5.59	4.75	9.54	7.02	12.5	4.69	11.1	5.62	7.39	10.35	12.58	11.05	9.63	9.72	8.24	9.51	13.45	10.74	10.04	8.6	9.82	11.58	7.94	17.78	17.15	8.75	12.01	11.31	15.35	5.39	26.49	18.96	15.52	31.38	19.43	14.42	16.88	16.93	12.92	15.15	16.1	13.78
Aam003456	10.35	10.05	8.7	5.94	7.12	9.15	4.32	3.36	7.48	10.56	11.56	9.64	15.88	8.86	13.41	6.51	12.23	12.32	10.04	11.43	11.85	11.41	8.12	11.57	17.26	10.21	14.21	14.71	10.27	13.94	15.6	18.99	16.15	26.27	26.11	18.7	19.13	21.7	15.72	18.57	15.12	23.76	27.65	22.83
Aam003457	3.3	4.62	5.53	2.02	4.07	5.71	2.36	6.8	1.79	4.58	1.75	13.98	8.74	15.29	10.29	5.9	8.53	7.25	6.22	4.3	3.48	4.41	0.99	2.37	10.88	10.91	25.88	10.24	15.85	16.25	19.19	17.76	29.21	19.64	17.23	19.64	7.37	11.4	46.23	27.9	50.96	72.33	60.37	62.97
Aam003458	18.33	20.75	18.48	30.67	13.54	10.16	35.22	34.99	10.39	11.18	9.4	9.44	12.1	13.5	9.92	22.01	25.46	5.33	12.85	19.21	14.08	18.87	12.47	11.13	2.07	4.31	0.54	6.02	2.99	6.62	2.95	3.63	7.74	7.9	8.73	28.84	21.12	24.07	22.66	22.64	16.23	45.27	50.55	47.71
Aam003461	39.46	24.51	30.26	54.08	44.81	43.06	60.87	61.47	37.83	36.95	44.9	39.75	23.18	28.82	21.21	18.72	21	17.74	14.26	23.71	16.91	24.99	20.86	20.52	62.82	43.32	42.03	38.7	30.94	38.79	36.39	60.04	29.2	25.48	13.18	0.12	0.75	0	2.25	2.81	1.4	7.48	7.44	3.42
Aam003464	6.29	8.35	4.82	4.6	5.58	3.74	4.37	9.31	1.88	1.75	2.02	4.73	9.01	12.67	7.31	25.13	24.94	25.41	17.09	8.84	12.88	3.42	7.99	4.01	0.16	3.15	1.19	9.54	7.66	5.1	0.62	0.32	4.18	3.23	2.73	11.2	10.74	7.99	5.02	6.41	3.57	7.47	3.12	3.52
Aam003466	0.65	1.96	1.51	0.94	0.96	0.66	1.79	0.23	1.41	0.93	2.16	1.62	6.89	6.15	6.44	2.41	2.74	2.18	3.82	2.08	0.6	1.64	1.75	0.61	0.57	0.53	0.8	0.89	0.78	1.22	0	0.57	7.5	5.14	3.21	5.69	7.76	7.89	11.78	8.32	7.73	6.3	4.65	9.26
Aam003467	5.42	7.11	1.14	2.56	4.57	4.9	3.26	3.91	1.04	3.45	1.02	10.27	4.34	10.87	8.17	2.93	4.09	4.88	4.58	3.84	2.44	5.86	3.92	5.42	5.74	8.72	11.09	6.53	10.15	7.51	7.58	5.33	8.92	5.58	3.05	12.85	2.1	3.67	11.68	5.63	3.07	10.17	4.35	2.28
Aam003468	6.98	3.48	4.02	7.5	4.43	7.07	6.87	4.01	5.57	5.85	4.96	7.96	3.54	4.18	5.33	5.17	3.03	4.33	4.94	4.72	2.03	4.21	4.16	2.71	7.18	7.79	8.77	8.06	6.32	9.31	5.37	6.89	9.68	8.76	11.75	11.91	18.5	20.65	17.15	21.44	13.99	27.7	32.35	19.71
Aam003470	62.86	77.99	75.47	67.61	81.68	64.82	58.43	45.36	72.24	72.34	97.32	74.34	80.8	92.92	94.27	64.26	73.32	58.63	61.12	66.98	58.76	73.38	78.26	77.88	92.08	113.56	108.27	67.69	63.26	73.71	69.04	89.94	79.07	73.29	75.62	57.3	104.2	79.52	121.57	161.18	117.9	117.3	131.28	124.77
Aam003471	13.64	171.39	29.25	240.04	846.89	710.68	10.23	39.34	36.75	13.52	79.31	2122.99	341.45	369.37	153.6	91.95	50.26	25.62	469.89	323.32	12.61	50.43	37.52	22.71	609.06	1326.77	1305.21	554.3	565.59	435.16	365.46	501.01	95.43	52.31	78.12	16.23	481.57	203.8	802.59	471.3	638.43	2.85	1.47	3.09
Aam003473	27.01	29.54	40.28	55.73	54.6	45.66	66.03	77.22	73.47	66.72	80.28	39.76	37.53	45.19	36.52	29.09	31.5	47.56	14.54	12.1	18.12	24.15	31.56	29.47	14.17	2.04	1.77	5.56	4.65	8.76	3.14	13.11	3.49	1.27	2.21	10.61	7.63	9.1	5.81	3.18	7.25	1.52	0.49	1.65
Aam003474	12.4	11.26	10.24	3.43	7.79	4.64	9.54	5.1	12.15	7.09	4.99	10.8	6.98	9.56	10.19	6.06	7.17	7.81	3.62	8.57	6.87	7.84	10.6	6.63	12.79	18.21	22.87	11.04	12.33	10.67	11.31	12.96	30.32	29.84	27.66	40.19	48.04	32.33	30.89	28.69	33.5	14.91	16.27	19.55
Aam003475	7.34	5.17	4.95	5.28	5.98	6.31	3.35	3.95	4.02	5.14	2.7	4.92	8.62	8.68	7.78	6.01	6.85	6.26	8.99	6.75	6.72	6.16	4.64	8.18	3.8	0.66	4.72	4.61	6.86	4.56	4.07	4.05	7.75	7.54	8.56	11.53	7.58	8.07	11.17	12.88	9.39	18.27	14.06	13.4
Aam003478	12.18	5.81	6.54	35.72	21.96	11.72	41.09	53.58	6.97	9.97	8.06	18.52	25.52	23.83	7.44	8.75	6.7	8.72	18.6	2.22	7.44	11.69	10.48	4.37	5.58	5.64	3.72	3.94	4.6	3.25	1.93	4.57	1.38	7.16	1.14	8.38	11.01	9.57	5.42	6.34	3.54	7.2	9.13	3.25
Aam003479	9.67	13.7	5.97	7.43	5.05	6.54	6.71	5.71	3.27	5.62	3.79	8.52	9.92	8.77	5.32	8.97	2.46	1.6	6.21	8.21	4.34	7.27	6.55	7.15	9.13	16.15	15.48	16.58	16	11.66	11.32	10.27	12.85	9.77	8.88	3.63	3.29	4.74	3.56	4.61	4.07	6.3	5.09	2.71
Aam003480	51.54	29.75	40.13	23.48	56.28	23.61	37.35	61.1	17.76	27.13	41.15	108.12	62.17	153.41	53.35	37.74	50.93	49.37	27.31	30.41	23.72	37.87	27.39	36.5	12.49	3.07	3.47	1.8	6.47	6.22	3.15	5.31	1.2	0.39	0.75	0	0.14	0.14	0.35	0.23	0.39	2.35	2.13	1.27
Aam003483	11.99	11.99	20.54	31.52	13.1	22.66	47.02	35.32	25.03	39.39	29.09	13.8	13.56	10.1	14.65	5.14	3.53	8.51	10.15	13.72	7.85	19.54	19.17	14.63	18.21	9.13	10.21	7.26	8.89	14.23	16.59	21.33	0	0	2.26	0	0	0	0	0	0	0	0	0
Aam003486	8.69	6.37	2.7	7.43	3.88	2.36	2.53	4.98	2.16	2.45	1.16	7.18	110.82	9	71.94	110.14	92.35	10.01	9.39	12.52	14.37	8.28	13.02	4.4	85.34	388.24	351.02	411.96	444.88	207.69	283.01	81.96	141.46	124.71	69.36	45.46	45.9	61.21	120.75	67.64	144.9	20.4	21.01	62.79
Aam003487	6.08	11.31	4.72	12.73	20.16	11.61	4.47	3.77	7.93	6.26	2.21	18.82	42.49	11.15	25.09	28.22	9.28	2.49	3.17	1.6	0.55	5.07	6.59	5.04	36.16	0.5	2.62	43.68	25.46	31.31	19.65	16.29	7.39	8.6	9.71	0.17	0.43	0.41	1.27	0.9	2.05	7.6	4.4	10.91
Aam003488	25.13	28.39	30.41	23.44	41.45	29.39	23.08	20.39	36.56	31.1	37.74	21.74	30.96	23.05	37.54	33.52	28.06	35.41	32.88	28.58	36.41	39.43	38.03	33.8	23.51	11.28	19.29	19.96	21.88	20.81	29.33	23.05	5.46	9.8	7.32	3.61	5.16	13.77	11.44	11.98	5.62	9.51	12.87	10.75
Aam003489	3.87	2.39	1.92	1.18	2.96	2.49	2.89	1.95	2.89	3	1.58	4.54	2.41	2.7	2.56	1.84	2.99	1.82	3.83	2.64	1.32	2.23	3.88	1.85	1.47	6.67	4.48	3.01	2.86	2.85	6.25	2.63	7.49	7.96	6.6	8.7	5.07	5.93	6.5	5.5	5.7	3.23	7.8	5.18
Aam003491	21.46	17.18	15.32	5.65	12.94	13.81	9.03	7.33	12.95	15.7	13.32	16.09	16.75	17.3	19.83	15.15	16.64	17.65	16.41	24.23	18.47	16.82	17.1	17.91	21.87	19.16	15.54	16.56	19.87	18.27	14.62	19.82	26.97	32.55	31.89	54.42	28.28	23.68	35.91	24.53	27.62	35.35	29.55	31.23
Aam003492	22.03	14.14	18.05	20.42	18.16	11.75	19.32	26.04	17.1	16.8	19.59	12.03	18.49	19.59	22.47	17.43	19.84	16.95	14.77	17.97	23.12	17.74	19.14	18.1	7.72	11.23	7.85	5.6	5.83	8.04	5.63	7.23	15.99	13.49	12.76	15.05	12.8	9.17	10.57	9.18	7.63	3.48	3.32	1.29
Aam003493	17.57	21.59	13.92	14.53	15.42	13.34	9.28	8.02	10.81	14.75	16.85	21.71	13.4	11.6	13.09	6.96	12.73	10.6	21.38	20.76	14.15	11.06	18.11	10.38	28.1	12.33	16.18	18.76	17.53	18.61	10	22.65	22.81	25.02	29.78	19.3	20.25	21.01	19.25	16.74	20.83	31.04	27.91	27.19
Aam003494	5.21	2.91	5.73	2.54	3.03	14.27	2.42	1.21	2.28	1.83	1.6	5.13	6.87	6.72	8.09	5.5	5.41	10.14	6.21	5.86	8.23	3.86	6.54	7.8	1.08	5.57	6.08	3.29	3.1	1.43	1.61	2.93	4.09	1.5	1.99	4.56	2.63	3.08	5.55	7.3	7.43	6.26	3.15	2.26
Aam003497	347.72	168.03	137.93	109.13	118.08	126.02	101.6	112.04	102.46	138.97	96.85	88.13	229.67	193.94	234.13	202.99	217.29	209.75	402.16	274.42	293.67	245.11	224.33	164.68	29.79	37.85	37.28	95.96	135.72	94.3	119.21	33.4	21.25	10.75	7.51	6	6.19	4.38	1.31	1.74	1.46	12.31	14.1	16.32
Aam003498	13.12	11.64	9.71	17.29	9.53	11.99	21.28	21.37	5.86	9.28	8.05	8.54	9.55	9.37	8.02	15.03	15.69	19.99	10.58	9.52	14.92	11.11	8.98	9.48	5.83	20.79	15.45	21.86	19.37	12.98	10.26	6.28	16.34	11.9	12.5	9.53	11.71	18.93	22.6	24.4	20.61	14.73	17.18	17.6
Aam003499	9.29	8.99	7.5	8.98	10.34	7.74	8.37	11	7.39	5.04	6.8	8.33	6.84	10.87	9.17	6.89	6.33	8.82	9.44	6.7	8.66	7.39	11.46	8.13	5.36	7.92	8.65	7.19	9.64	6.39	7.32	5.43	9.31	11.73	11.56	9.42	10.01	11.12	10.21	6.24	7.62	7.93	6.97	6.94
Aam003500	44.55	34.02	38.56	56.72	37.73	43.74	83.71	85.13	27.34	33.79	29.26	53.01	49.13	54.22	41.09	31.65	30.47	36.72	36.64	32.51	31.2	40.27	36.38	32.56	35.28	29.09	31.1	33.63	31.82	35.6	33.11	36.36	28.39	31.3	31.66	35.59	28.86	35.95	35.98	32.13	32.89	47.69	59.4	53.12
Aam003501	11.72	7.47	11.09	8.63	5.39	4.3	7.38	7.74	11.33	12.58	12.43	3.4	40.87	34.04	32.33	17.95	17.9	17.88	13.22	11.45	14.39	11.63	17.65	12.03	9.55	14.88	21.2	23.14	15.37	13.27	23.91	12.6	28.82	19.99	24.91	112.09	93.94	68.25	24.14	31.56	13.26	4.96	3.29	5.97
Aam003503	43.41	32.76	40.4	29.5	23.61	29.23	19.39	32.82	10.49	8.83	11.16	63.51	48.85	65.04	40.6	39.87	39.08	56.4	52.36	41.61	31.81	45.07	47.82	38.1	16.08	31.06	33.03	27	27.85	21.86	33.52	14.97	37.72	36.78	28.29	47.12	20.14	28.76	39.57	27.61	20.56	57.16	51.63	24.6
Aam003504	22.43	31.93	31.87	35.8	30.06	38.64	38.02	38.94	19.59	25.71	23.91	37.82	28.73	34.54	30.32	29.09	28.61	30.11	24.03	32.65	24.4	24.46	29.55	24.23	20.64	18.94	19.25	21.03	17.13	19.85	18.66	19.43	20.96	20.86	12.45	18.68	15.97	16.16	29.18	22.73	21.7	47.31	37.95	41.91
Aam003505	16.18	10.26	15.1	26.74	18.91	20.81	23.21	26.48	11.88	9.14	10.07	27.7	21.85	20.62	8.82	4.23	9.49	1.58	5.94	6.73	1.91	5.24	2.38	4.45	10.82	8.01	5.34	8.52	3.09	6.77	2.37	3.29	9.34	15.63	10.78	5.59	7.97	4.92	7.07	17.69	7.87	18.44	31.24	3.58
Aam003506	52.17	49.18	46.16	50.1	49.27	46.7	53.01	57.67	49.57	61.78	55.51	54.18	58.64	59.92	52.42	55.35	46.41	54.18	62.43	49	49.76	53.85	52.04	52.29	75.03	51.39	51.64	62.16	59.04	64.66	61.14	61.12	69.76	70.19	71.41	76.67	76.5	71.14	96.51	94.32	101.19	88.31	84.91	95.34
Aam003508	55.82	51.18	54.71	87.35	59	73.12	74.41	99.3	33.91	38.15	40.75	101.84	77.21	90.47	84.59	49.28	65.57	57.23	57.15	51.72	52.51	51.58	51.44	53.69	74.32	74.03	82.56	70.33	66.45	72.44	72.93	63.57	134.83	148.99	163.39	114.36	118.78	104.24	121.97	113.58	114.62	137.48	125.71	125.59
Aam003509	35.96	29.75	47.98	46.26	33.87	37.6	35.94	34.11	50.68	52.84	39.67	26.25	42.97	36.09	34.35	29.16	30.76	30.29	25.33	28.54	33.08	31.67	43.69	40.51	32.05	36.99	36.21	36.21	29.97	30.23	32.53	45.21	27.05	29.38	31.43	42.95	61.33	53.59	44.24	53.2	42.02	25	31.51	27.01
Aam003510	24.51	21.34	22.57	18.15	16.51	16.88	23.03	27.91	13.17	18.63	24.27	18.02	13.67	24.34	15.65	18.86	14.49	25.28	21.2	18.98	22.44	23.86	16.06	20.15	1.46	0.85	0	0.56	1	2.92	0.94	1.05	0.41	0	0.16	3.18	1.24	3.09	2.29	3.84	1.95	11.53	12.85	3.68
Aam003511	4.49	7.29	6.54	4.48	6.66	4.18	6.74	7.42	4.36	5.63	3.75	5.86	1.58	4.6	3.97	4.37	4.37	5.12	2.46	3.73	4.38	5.59	2.93	5.15	14.71	15.4	16.08	10.97	10.82	17.08	14.81	15.15	11.8	14.03	14.39	14.26	17.93	13.78	19.5	14.17	13.62	10.62	11	13.73
Aam003512	17.32	14.26	15.39	13.45	14.69	19.28	15.69	8.4	18.09	20.54	18.79	19.04	16.67	18.36	22.42	15.01	16.16	12.95	16.87	14.55	13.61	15.6	13.04	16.76	30.67	42.36	38.57	25.28	27.63	26.34	24.46	36.58	31.59	24.53	21.81	19.76	25.77	21.83	24.7	22.69	23.29	23.79	28.29	27.67
Aam003513	111.43	85.36	119.46	135.24	143.68	102.4	124.82	226.15	84.97	72.58	108.54	103.89	114.82	128.36	87.04	134.39	168.63	146.98	118.81	138.02	121	80.17	100.98	72.92	108.04	139.36	103.88	138.99	113.37	99.7	75.97	96.96	124.31	165.59	163.62	182.15	263.4	173.06	184.66	274.59	156.98	115.67	118.32	107.52
Aam003514	205.72	173.42	205.61	339.39	269.16	227.37	343.79	470.41	149.99	196.1	241.02	233.7	178.3	178.27	123.36	196.3	221.3	157.78	184.33	183.38	140.61	178.51	195.74	155.89	140.71	145.01	125.48	141.06	124.5	113.48	115.44	154.99	104.81	111.71	98.45	105.36	163.41	133.31	246.76	331.1	224.8	171.44	187.05	132.26
Aam003517	57.14	61.38	75.63	83.68	63.73	51.92	71.07	80.07	74.01	86.93	91.99	34.32	49.21	39.16	44.23	63.29	54.12	54.11	56.66	58.85	74.26	64.08	67.44	62.96	53.77	34.15	25.87	56.24	45.01	42.64	55.99	40.32	8.97	11.88	9.77	8.92	7.86	8.83	5.18	8.01	6.39	10.22	9.07	12.2
Aam003518	166.78	151.11	229.61	179.9	151.82	149.69	134.81	144.61	165.8	194.53	203.15	102.25	107.82	117.28	109.05	191.58	215.52	214.32	168.35	188.08	280.48	181.13	165.91	207.16	120.89	73.94	79.33	114.49	109.37	114.06	97.23	125.9	25.61	25.09	17.53	4.17	11.09	7.75	15.9	21.2	13.14	8.05	7.26	10.47
Aam003519	14.17	19.19	13.91	24.13	19.21	23.9	32.97	22.55	13.58	9.87	8.51	14.01	24.3	26.19	21.25	13.44	16.03	13.85	14.16	22.21	16.26	17.12	20.95	18.66	13.83	9.97	9.92	15.73	12.79	15.86	16.51	17.71	15.24	16.25	17.77	12.48	12.48	15.21	15.59	13.3	10.59	12.22	17.06	13.11
Aam003520	0	1.39	0	0	0.31	0.63	0	0	0	0.3	0	0	0	0.95	1.03	0	0	0	0.36	0	0	0	1.05	0.14	3.35	17.71	16.19	15.69	11.15	3.25	8.94	2.36	13.24	6.33	6.24	0.3	3.62	0.63	4.31	0.7	1.5	2.38	0	4.79
Aam003521	27.52	28.84	44.22	60.88	42.84	45.25	61.84	65.26	48.07	47.49	50.63	26.68	24.34	21.96	28.37	31.04	36.59	37.79	30.23	32.66	45.28	34.92	47.14	33.37	10.81	8.61	7.89	11.19	14.02	14.84	14.82	16.07	1.6	1.67	0.94	0.61	0.43	0.27	0.45	0.52	0.12	0	0.54	0.21
Aam003522	129.72	125.22	157.13	151.63	131.81	136.37	144.4	152.77	155.08	155.95	208.83	106.35	100.58	129.29	119.59	120.41	137.41	156.51	127.75	139.13	157.38	140.35	130.39	163.77	123.41	75.59	74.57	86.97	87.83	90.48	86.49	105.52	23.29	24.98	20.42	16.11	14.74	17.15	12.81	15.01	12.82	13.93	13.83	15.57
Aam003527	73.2	88.35	89.4	91.32	124.74	123.47	74.92	61.13	121.96	109.83	82.36	117.83	130.55	92.4	112.42	121.05	108.08	83.26	93.23	88.97	71.89	79.32	120.87	84.45	78.43	75.86	82.11	92.18	78.36	74	77.04	77.18	69.76	92.83	87.11	127.95	171.9	215.57	145.26	176.19	152.43	99.29	101.19	112.86
Aam003529	13.75	16.44	11.73	6.98	9.06	10.93	8.63	4	13.73	8.55	7.68	8.04	9.01	5.5	11.77	19.12	27.27	13.83	24.25	27.64	16.97	20.93	17.55	23.18	31.59	90.91	88.79	56.88	62.91	56.1	60.07	41.31	72.27	59.65	67.24	24.29	41.02	33.25	31.37	42.53	53.54	23.33	26.69	31.81
Aam003532	6.04	4.63	4.33	7.37	8.09	7.05	8.59	8.66	4.18	4.32	3.82	6.25	5.53	9.19	3.97	6.56	5.38	6.59	6.48	4.69	5.8	4.18	5.44	3.9	4.85	5.87	5.94	4.4	5.44	5.27	5.12	3.64	11.1	9.06	6.63	11.13	11.48	8.63	10.67	12.85	8.79	9.21	7.65	8.78
Aam003533	177.55	138.48	163.19	150.14	142.57	155.51	175.16	190.56	144.16	153.44	142.05	157.75	168.46	182.06	162.28	124.56	144.02	172.2	134.05	152.85	164.47	158.55	149.75	170.87	151.47	204.98	218.15	143.21	157.36	160.98	136.92	192.83	150.8	106.06	101.29	180.42	179.83	198.15	231.34	233.28	214.23	122.56	118.7	113.04
Aam003535	19.22	30.12	19.98	45.69	32.27	23.25	41.85	47.21	23.71	20.36	23.77	40.56	39.45	47.8	35.12	22.7	23.92	21.45	27.57	18.03	18.5	21.1	27.68	16.09	42.54	24.79	23.6	35.79	27.56	28.17	32.26	29.67	43.61	47.17	44.75	49.27	60.8	51.48	52.98	44.1	43.76	49.27	39.23	39.65
Aam003536	34.69	56.15	41.26	46.32	45.03	40.41	43.79	37.89	39.75	61.44	47.42	58.62	57.75	51.93	54.45	35.23	37.43	37.53	43.35	40.65	38.87	34.12	46.66	33.55	88	48.2	53.21	62.51	65.52	76.68	55.58	73.55	71.92	83.35	84.94	37.76	48.68	44.23	38.87	38.78	41.09	71.9	62.06	59.8
Aam003538	23.65	32.46	28.63	10.13	21.58	24.19	12.18	9.45	37.23	16.32	12.69	23.96	19.36	18.02	23.73	29.49	29.38	29.98	26.54	35.68	26.5	28.79	30.97	32.72	15.49	19.83	22.37	24.08	23.68	19.72	24.38	15.31	23.97	23.19	28.46	32.71	37.36	31.97	19.89	19.03	25.72	20.32	15.97	24.17
Aam003539	1277.91	1200.42	1310.23	837.78	1143.85	1157.24	995.32	714.3	1493.73	1322.43	1214.26	566.23	1204.12	922.33	1253.03	1663.02	1434.21	1426.06	1176.69	1288.31	1557.11	1418.74	1478.22	1510.8	699.18	650.02	636.19	913.14	972.34	829.67	1154.51	844.16	151.92	159.31	117.16	87.6	107.05	110.91	135.2	188.79	153.64	131.68	145.34	135.92
Aam003540	18.14	19.9	19.16	24.79	24.4	18.14	31.26	36.35	15.31	19.33	19.45	19.78	29.11	26.49	17.97	16.84	22.77	18.27	19.9	20.88	13.45	17	23	12.3	20.46	14.7	15.54	19.05	15.51	15.58	11.56	13.79	15.76	13.9	14.48	14.42	15.49	16.45	11.06	16.97	10.22	17.95	13.74	8.41
Aam003546	10.2	7.49	11.32	5.42	12.91	9.33	9.06	6.92	6.23	4.98	7.86	9.76	4.54	14.03	9.14	5.93	15.95	4.98	0	8.76	12.48	7.21	5.51	4.81	14.8	0	4.08	10	7.44	11.37	8.76	12.28	19.69	11.17	6.93	5.82	11.92	4.85	11.83	13	9.25	10.67	16.61	0
Aam003547	14.17	14.97	10.75	24.8	16.75	14.46	13.7	12.11	7.31	8.21	5.28	27.82	27.72	18.19	19.48	16.89	12.87	11.35	14.24	8.92	9.48	9.06	12.61	10.09	65.64	77.27	63.76	46.45	45.2	43.85	49.87	43.23	99.9	101.24	80.17	66.2	59.07	29.5	42.94	32.25	29.52	41.26	30.13	44.34
Aam003549	15.76	22.93	30.66	17.24	21.07	28.22	28.06	12.26	18.69	12.45	24.14	26.9	17.34	22.14	18.07	13.81	17.37	17.69	14.18	17.2	13.46	15.67	15.71	16.39	6.97	1.96	3.84	2.68	4.6	8.8	3.02	12.16	0.32	0.35	0.25	0	0	0.01	0.33	0.02	0.08	0.19	0.46	0.36
Aam003551	1.15	0.44	0.94	1.01	2.29	1.23	0.49	0.79	0.73	1.95	0.32	3.67	1.74	1.3	1.6	1.37	1.75	2.15	2.4	2.05	1.79	1.67	1.56	1.9	2.93	10.46	5.66	3.96	4.12	4.66	7.04	3.8	6.09	6.8	5.08	2.13	1.19	1.12	7.72	5.69	7.73	6.69	11.27	10.08
Aam003552	24.94	29.79	21.35	17.59	22.31	22.82	18.21	14.61	25.09	22.63	26.75	18.56	23.75	24.42	19.15	25.03	20.73	23.89	32.07	26.48	27.94	27.19	29.22	29.46	51.88	61.87	60.02	49.06	52.22	55.9	42.94	49.31	79.32	64.21	69.88	68.81	72.61	60.02	60.9	73.61	52.61	47.8	40.41	46.15
Aam003553	70.48	64.05	104.93	83.42	66.65	74.88	104.92	102.91	76.37	77.89	85.49	39.71	50.26	62.39	55.7	61.4	66.13	77.29	47.6	59.51	80.29	82.99	75.54	82.65	53.54	40.96	38.62	41.4	42.77	53.53	47.49	50.66	11.12	15.02	8.74	2.09	3.09	2.96	1.69	1.7	1.62	0.58	1.8	0.6
Aam003554	6.22	18.98	4.11	5.02	6.51	3.86	2.6	2.91	1.13	0.72	2.6	4.16	4.28	8.04	3.39	5.37	5.35	6.23	15.11	10.04	6.11	6.49	13.94	8.38	0.88	6.39	6.32	4.34	5.54	1.97	4.87	0.83	6.96	3.53	1.69	1.64	0.47	1.89	8.75	5.58	4.64	8.82	6.98	2.96
Aam003555	5.57	8.49	12.81	15.01	9.09	12.72	20.51	14.37	12.58	23.07	15.05	7.56	11.95	5.35	17.88	15.71	11.75	9.15	8.16	12.91	11.54	11.89	16.66	11.7	13.43	8.05	9.14	13.72	12.42	15.06	16.63	22.38	1.59	1.25	0.77	0	0	0	0	0	0	0	0	0
Aam003556	149.94	178.66	167.6	142.51	178.51	151	156.97	177.73	157.63	181.94	182.53	156.21	176.69	211.88	180.53	155.9	147.47	160.86	137.81	134.55	148.22	163.48	168.87	153.66	141.08	129.55	132.13	173.16	156.58	146.53	136.08	159.84	119.83	87.17	82.75	87.5	106.88	109.07	101.74	115.21	108.41	76.7	87.9	65
Aam003557	1.42	0.42	0.57	0.35	1.15	1.54	2.02	1.02	4.09	2.12	2.49	0	1.01	0.9	0.32	1.88	2.75	0.66	3.64	2.36	2.7	1.82	0.99	2.16	3.31	9.56	6.2	4.81	4.86	4.22	3.82	4.54	5.47	4.94	10.74	4.11	3.29	5.16	6.69	8.12	10.19	6.78	7.32	5.34
Aam003558	8.66	9.52	5.17	5.16	6.26	5.3	2.01	5.28	3.44	8.82	6.95	48.76	47.78	29.97	46.86	23.96	26.92	13.89	9.05	6.74	8.7	10.64	14.37	8.43	94.8	162.03	166.92	89.29	103.78	90.88	86.43	85.2	76.49	47.24	21.32	0	0.39	0.29	29.38	30.82	38.32	18.59	16.69	19.34
Aam003561	118.07	106.27	156.45	163.18	115.42	120.68	134.36	117.35	156.55	200.75	203.46	106.06	108.81	103.34	112.84	125.02	116.92	124.74	91.95	107.79	129.82	123.41	131.93	123.77	124.4	48.46	53.78	89.13	82.49	102.16	86.71	122.15	13.83	14.81	9.87	0.19	0.12	0.12	0	0	0	0.11	0.34	0
Aam003563	53.1	19.7	40.46	30.91	26.79	34.59	21.55	29	22.01	17.61	16.31	29.08	13.02	15.92	10.22	9.06	14.67	7.87	18.14	22.38	19.46	23.24	22.05	26.33	21.89	19.71	22.57	18.77	16.06	17.22	17.53	20.09	32.32	33.67	30.7	38.62	47.99	25.37	37.6	43.13	20.16	27.24	33.93	22.74
Aam003565	79.55	86.62	95.37	95.11	90.5	97.36	84.38	82.69	86.39	96.86	93.09	116.98	96.38	98.66	108.21	92.12	95.91	106.67	89.28	83.76	89.31	79.19	85.26	81.34	77.51	63.67	61.38	69.76	73.32	81.63	65.09	78.03	80.03	96.85	95.91	93.04	90.07	97.95	74.45	73.66	84.7	123.15	124.24	126.07
Aam003566	1.21	0.95	0.9	1.12	1.14	1.13	0.97	0.9	0.72	0.52	0.77	1.19	2.47	0.71	1.45	1.56	0.63	1.12	1.34	1.32	0.79	1.23	0.87	1.22	8.6	17.6	18.23	10.71	8.4	7.82	11.33	5.44	63.99	60.03	52.22	47.82	35.23	27.6	14.1	15.33	12.36	8.83	6.6	11.69
Aam003568	3.75	5.95	4.07	5.4	6.6	4.1	3.85	5.84	3.76	3.76	4.97	3	4.16	2	1.85	0.63	0.98	1.25	1.29	3.88	2.58	1.57	4.08	1.18	4.1	9.11	2.86	4.24	3.38	2.45	3.12	4.34	1.49	1.61	1.85	77.05	4.88	10.31	24.45	6.84	5.67	24.48	13	17.16
Aam003569	8.36	8.5	8.82	15.87	12.11	13.28	13.92	14.5	10.02	9.19	4.71	11.07	22.75	9.65	23.77	11	7.2	4.41	6.35	6.89	7.01	6.86	9.45	7.79	32.75	27.94	28.17	29.41	25.66	32.61	32.95	32.75	51.49	65.57	65.74	32.49	32.04	26.59	21.05	16.25	20.64	15.44	13.1	17.73
Aam003570	106.92	76.31	58.49	47.24	48.46	50.37	34.53	25.52	42.85	46.9	41.75	38.69	27.38	35.16	36.18	23.84	29.37	36.29	64.05	49.52	53.01	61.68	51.73	64.29	69.53	71	66.03	65.94	68.93	78.65	67.77	74.62	55.68	45.94	48.05	36.39	46.73	44.87	39.55	42.55	37.17	32	34.75	39.72
Aam003572	86.11	30.27	65.08	49.19	43.13	39.39	73.84	92.98	44.94	43.63	77.71	23.77	68.33	91.96	74	55.67	52.35	65.32	32.75	49.25	57.44	58.83	39.88	72.21	18.35	15.22	14.93	29.18	24.81	27.16	25.49	24.11	7.53	6.65	4.61	1.75	3.05	4.47	5.25	9.17	4.34	4.04	4.35	2.46
Aam003573	134.65	111.04	139.68	107.47	101.43	100.64	103.26	93.45	124.06	119.99	133.12	71.26	122.81	121.44	100.53	133.81	136.3	145.34	96.08	104.09	134.95	166.06	144.64	151.88	140.27	222.27	204.81	137.41	123.34	135.17	119.36	160.96	194.68	177.66	194.58	166.76	232.74	210.41	371.14	395.33	327.34	195.48	210.59	183.44
Aam003575	84.06	113.66	120.75	142.83	105.59	100.62	88.05	73.32	133.45	123.24	117.67	71.37	92.45	71.15	79.28	127.68	98.66	99.56	91.18	88.86	127.01	102.13	128.08	113.61	153.68	69.63	82.05	130.79	112.4	125.84	134.13	109.84	33.23	52.9	35.31	22.24	21.06	19.24	14.57	12.48	12.37	11.01	8.94	10.65
Aam003576	7.11	8.9	7.85	6.37	9.65	9.01	8.65	10.04	8.42	6.75	5.05	10.29	7.87	8.5	9.42	6.22	6.81	7.34	8.77	7.53	5.64	7.58	8.25	6.31	5.89	8.66	9.45	6.58	6.58	7.41	5.61	5.74	8.9	9.34	10.59	7.08	7.02	7.01	7.56	8.85	8.83	8.06	9.99	8.31
Aam003579	27.26	26.69	27.16	21.41	25.04	30.56	17.42	17.03	25.66	25.33	23.62	31.31	22.62	26.09	26.9	21.27	28.84	34.42	26.25	30.49	29.61	32.64	29.53	28.73	17.28	28.04	27.23	18.22	20.16	21.99	22.78	20.23	25.96	24.95	25.54	32.09	31.51	33.04	25.54	26.75	26.29	35.54	40.98	39.42
Aam003580	21.87	12.55	13.32	29.35	17.24	20.49	60.3	46.32	85.81	59.85	56.4	15.58	7.94	3.06	6.27	11.53	7.96	6.36	7.48	12.3	6.14	9.48	9.74	12.78	37.19	0.86	0.97	13.89	11.83	17.38	14.96	39.26	1.05	3.26	1.74	0	0	0	0	0	0	0	0	0
Aam003581	82.51	89.34	123.46	91.53	83.36	79.38	95.63	96.61	120.45	124.26	143.89	67.84	77.28	71.26	68.16	85.71	73.54	93.63	67.3	86.04	111.64	91.29	85.34	95.18	111.85	52.54	55.25	87.66	82.29	102.77	89.41	93.48	17.63	28.32	14.61	2.33	2.02	1.01	2.7	1.05	3.04	1.29	2.38	2.14
Aam003582	6.49	6.3	3.97	3.32	4.09	10.08	2.95	1.77	1.45	1.82	3.26	8.66	2.87	5.06	5.6	1.31	1.65	5.21	8.13	4.37	2.07	2.75	3.23	6.69	10.11	22.08	20.77	7.75	11.19	8.23	10.91	8.21	36.09	26.71	27.66	31.05	28.76	43.15	74.29	55.64	46.76	166.67	176.21	151.64
Aam003587	17.12	191.77	15.47	61.57	161.45	81.36	26.12	73.63	10.08	18.13	23.75	359.57	43.54	88.63	45.35	22.53	25.11	20.44	107.09	65.07	13.31	34.65	67.56	18.32	63.08	48.42	48.28	51.49	50.83	38.46	32.36	38.94	156.84	55.57	58.18	43.94	51.95	38.56	62.16	46.7	40.4	100.9	84	84.86
Aam003588	26.62	20.76	18.48	17.13	11.97	11.98	16.45	15.65	10.67	13.19	16.81	25.33	24.82	28.35	25.01	25.6	25.95	24.47	25.42	18.62	20.04	33.32	24.97	31.7	13.92	16.72	13.01	14.54	16.43	11.18	17.23	11.48	12.35	12.59	13.25	27.11	18.17	18.55	17.36	13.44	11.58	14.85	12.76	14.94
Aam003590	0.55	0.24	0.71	0.26	2.1	0.72	0.49	0.25	0.22	1.02	0.47	2.03	10.54	0.65	3.99	1.76	0	0.72	0	0.23	0.44	0	0	0.22	20.32	6.36	6.19	9.28	6.27	9.61	6.58	5.1	37.36	44.14	37.32	83.59	20.19	17.81	22.18	9.11	24.83	16.81	9.64	13.33
Aam003591	113.33	94.81	115.72	68.16	80.55	91.87	84.14	63.64	97.21	111.65	112.67	83.03	128.03	126.38	140.21	113.46	121.46	136.17	93.19	115.25	134.33	118.51	114.56	134.82	102.32	147.02	144	112.47	113.03	114.83	107.97	124.85	157.62	131.15	141	141.31	156.09	176.9	209.1	206.85	187.35	121.89	118.97	125.05
Aam003596	5.18	7.15	3.17	3.5	2.86	3.69	4.67	8.52	5.42	6	6.46	4.83	8.44	4.74	3.84	2.62	6.82	3.25	2.68	4.33	1.78	4.36	4.26	2.44	17.09	13.64	13.7	15.81	15.81	15.22	11.92	11.98	13.63	10.02	7.43	8.21	13.08	7.17	17.52	15.6	13.88	23.55	23.79	19.52
Aam003598	3.34	6.48	3.28	0.46	3.97	1.01	1.58	2.87	0.69	1.13	1.86	5.55	6.64	8.04	7.39	3.03	4.34	2.94	10.92	5.16	2.35	2.2	2.92	3.31	8.44	7.77	7.4	4.56	6.39	5.86	4.88	4.26	13.7	11.96	11.5	62.62	9	8.52	19.72	6.18	9.99	20.84	12.36	15.93
Aam003600	798.23	337.8	216.89	155.4	172.48	222.92	168.29	276.06	172.78	125.51	190.88	275.18	295.7	388.69	270.92	397.99	426.22	418.34	632.45	553.09	650.94	490.05	226.4	382.86	298.11	364.33	376.65	337.56	360.65	312.97	242.66	283.42	343.29	431.99	369.75	122.29	149.81	121.12	140.34	202.37	182.4	186.69	198.01	222.12
Aam003601	4.53	2.38	3	4.43	3.04	3.92	3.1	3.14	3.59	1.48	2.57	5.28	5.96	6.7	3.62	4.13	5.67	3.03	4.46	5.15	3.56	3.44	3.68	3.05	4.34	7.34	7.31	6.74	5.76	4.83	5.74	3.03	8.73	8.43	10.41	15.59	14.45	11.87	10.69	11.02	10.31	10.94	14.08	10.4
Aam003602	58.92	57.02	47.77	50.47	54.12	48.54	49.07	48.56	47.26	53.76	46.9	69.36	67.36	76.73	66.93	51.85	55.21	54.94	61.22	49.29	53.79	59.14	54.8	46	38.49	45.68	42.02	36.66	37.07	41.23	36.95	43.25	50.72	44.84	41.66	62.47	65.16	59.89	46.61	53.06	40.16	67.27	65.19	67.83
Aam003604	185.27	47.27	15.28	26.13	13.79	30.12	15.39	24.79	9.12	13.65	14.91	46.99	23.84	25.03	35.09	12.34	22.15	16.42	113.39	15.73	11.48	40.31	20.42	17.8	13.36	44.69	43.13	15.2	52.02	13.79	22.04	17.04	18.14	6.4	4.06	2.36	6.12	3.2	9.65	14.07	11.29	37.29	44.79	20.87
Aam003608	59.64	50.84	51.39	71.19	74.68	61.36	76.61	76.35	57.57	57.38	59.96	64.4	78.69	55.85	52.8	70.41	62.12	48.97	56.15	48.61	49.62	56.08	52.94	53.05	59.44	54.65	46.09	62.59	54.46	52.79	45.59	67.7	54.04	38.81	41.73	68.55	58.36	81.66	53.96	54.33	59.4	37.9	36.99	32.72
Aam003609	246.33	274.68	231.31	436.23	389.83	302.52	405.4	495.04	210.8	200.09	222.33	404.13	377.21	420.57	280.9	285.54	267.8	225.74	289.28	236.97	241.68	256.52	264.08	218.86	169.84	152.45	141.56	146.05	132.12	133.62	143.85	135.47	146.18	132.62	116.34	195.61	216.78	205.26	215.94	216.35	197.8	171.73	178.81	166.85
Aam003610	101.63	77.48	85.34	66.71	72.9	64.94	90.58	66.67	129.24	99.63	104.88	55.22	84.58	85.76	83.66	105.35	99.91	82.8	89.18	79.59	96.57	83.7	71.92	89.8	122	47.46	46.68	96.04	89.79	102.36	94.92	88.62	24.42	31.54	26.73	10.26	9.53	8.99	9.74	9.84	11.8	15.17	12.64	18.11
Aam003611	85.67	56.96	47.46	89.89	95.32	65.05	89.1	109.27	80	110.97	38.37	79.59	201.33	152.14	207.57	89.66	98.86	40.11	43.93	46.4	30.71	55.96	62.6	18.87	162.83	38.11	37.28	68.63	71.56	100.24	77.29	100.7	24.9	40.44	22.62	0.28	0.57	0.22	36.86	39.4	62.27	67.95	56.32	117.06
Aam003614	6.51	6.41	12.82	7.79	10.97	8.87	15.53	17.39	12.31	10.95	18.89	32.22	5.62	13.59	6.42	3.92	1.62	4.99	4.66	6.01	5.74	6.55	7.93	9.58	5.33	1.21	1.79	2.32	2.55	6.38	2.45	8.48	2.04	1.54	1.13	2.44	5.75	12.93	2.57	4.64	6.37	38.13	49.58	12.71
Aam003619	32.92	28.15	38.82	36.53	34.68	28.77	27.21	30.21	32.75	41.5	37.13	34.28	53.77	56.94	52.3	35.13	43.57	41.3	39	28.38	33.4	38.26	42.56	35.61	31.93	37.68	31.94	36.73	33.28	28.74	34.06	35.39	30.95	28.18	37.42	75.62	95.86	91.45	65.96	84.42	53.4	47.52	49.94	50.43
Aam003622	3.8	2.22	4.22	2.17	1.21	0.85	2.28	1.54	2.93	2.18	1.57	1.8	6.27	11.19	5.21	5.42	4.99	12.07	6.12	4.64	7.74	8.96	6.47	9.45	0.83	6.42	5.32	2.37	3.58	2.42	8.08	1.76	1.76	1.09	0.62	0.1	0.12	0	0.1	0.29	0.32	0.11	0	0
Aam003623	6.3	0.95	5.09	9.66	7.91	3.85	7.76	11.54	4.24	8.34	0	4.68	9.94	6.24	6.15	9.33	7.41	6.76	8.18	5.48	7.07	4.91	5.44	0.96	2.32	9.5	5.84	6.49	6.17	9.05	0.56	4.65	5.79	3.73	0	5.96	7.74	1.66	6.8	5.14	3.23	0	0	3.83
Aam003625	8.11	7.89	11.58	6.79	7.19	9.44	7.14	7.14	5.84	4.24	4.01	6.89	14.14	20.4	17.82	15.08	17.67	26.73	17.45	13.61	16.11	8.76	11.44	10.65	7.72	10.29	9.27	11.38	9.23	8.43	5.62	6.79	9.81	8.38	7.12	18.43	23.93	26.83	22.87	31.13	20.06	19.08	23.38	16.38
Aam003626	23.09	24.64	31.03	26.66	32.19	27	26.75	29.17	32.63	28.54	32.05	25.11	23.48	26.15	22.88	27.01	28.37	29.88	26.19	26.56	29.74	26.01	26.85	26.74	28.32	16.15	19.83	20.02	17.51	22.38	29.47	21.96	14.35	11.62	11.4	11.86	12	10.11	8.16	12.06	9.34	12.47	12.39	16.03
Aam003627	4.39	3.31	4.52	4.23	6.64	5.87	6.73	5.21	6.71	4.12	3.07	5.02	5.65	3.69	5.83	6.3	5.1	4.71	5.98	4.33	3.33	5.2	3.86	3.93	7.66	10.68	6.85	7.84	6.05	5.35	7.66	7.26	9.94	9.87	9.67	10.52	11.16	11.11	8.45	10.99	8.59	12.04	7.74	11.46
Aam003629	41.75	43.13	48.03	60.84	46.09	41.85	56.05	57.33	55.45	61.16	65.06	36.69	53.89	45.06	46.06	52.66	47.21	48.7	42.41	38.96	51.17	43.23	45.24	39.8	46.26	21.06	17.93	31.6	30.35	39.49	27.06	32.27	8.02	8.8	9.06	5.12	5.14	5.06	5	4.49	3.81	7.09	6.14	7.2
Aam003636	207.96	192.02	219.21	175.91	220.65	250.8	251.87	188.59	383.73	497.42	516.33	272.67	317.69	413.97	369.95	332.8	275.96	476.8	114.84	148.54	171.25	194.21	174.94	226.89	154.22	15.8	15.73	32.75	46.1	126.75	17.61	241.09	15.63	12.52	11.51	21.28	24.82	18.47	5.91	5.45	4.51	1.45	2.27	1.92
Aam003639	35.61	30.49	36.04	30.76	30.46	35.48	38.14	39.84	58.34	46.32	59.17	33.15	9.34	10.33	10.73	7.7	8.12	8.62	13.14	15.87	13.9	27.22	25.18	21.37	11.01	5.74	6.46	4.56	5.93	11.3	8.82	18.79	1.78	1	1.02	1.95	0.55	0.41	1.02	0.42	0.71	1.99	1.95	1.42
Aam003640	0.86	3.46	1.5	2.49	2.79	1.64	0.89	0.9	1.6	1.73	1.14	1.23	3.78	2.47	1.99	7.53	2.12	1.73	1.79	1.38	1.32	0.24	4.04	2.17	5.07	13.37	10.46	16.4	9.65	5.48	4.9	7.56	18.76	16.36	18.32	0.26	4.64	4.62	159.15	158.17	240.21	6.62	11.7	11.43
Aam003648	53.87	47.27	44.42	36.31	40.67	42.05	42.73	38.56	43.9	43.81	50.47	37.76	36.91	46.54	40.37	40.88	40.04	50.28	44.33	50	65.13	51.46	56.18	47.8	21.54	27.24	22.21	23.94	21.22	27.8	29.57	25.63	12.37	12.66	11.22	15.87	15.14	18.95	16.17	16.38	14.18	17.47	18.43	15.17
Aam003650	26.84	26.4	18.51	13.25	18.23	21.12	11.04	11.27	13.2	17.27	15.61	29.99	14.09	17.61	20.34	9.61	14.78	14.1	27.87	15.46	14.82	21.61	19.48	16.81	11.96	12.4	11.04	5.53	9.5	11.26	8.69	11.63	13.27	9.51	7.33	10.9	12.12	12.94	10.52	16.09	8.89	28.91	42.02	19.26
Aam003652	12.96	6.1	5.39	7.87	2.99	8.58	10.32	6.03	6.57	3.6	4.31	4.15	7.76	8.13	4.86	6.99	4.88	2.44	9.56	6.52	5.93	9.76	8.1	10.33	8.62	21.46	10.2	6.64	8.78	8.77	16.07	8.93	11.95	5.26	4.7	9.7	18.14	4.99	9.27	11.16	4.35	10.74	9.82	3.8
Aam003653	34.81	27.51	32.59	21.57	24.09	28.66	17.89	15.2	27.41	28.52	25.92	17.53	28.08	25.6	23.26	30.74	30.68	33.49	29.98	26.22	29.68	33.79	34.74	29.65	28.57	30.68	27.58	28.13	28.42	29.17	28.14	25.03	29.18	33.33	36.23	29.05	40.52	31.99	34.15	41.26	32.69	34.92	39.87	37.29
Aam003654	24.48	12.37	19.47	32.15	26.27	25.69	31.17	33.8	17.79	21.59	10.72	41.89	82.9	67.1	89.45	38.1	48.47	25.78	14.85	17.48	13.45	15.88	23.58	12.44	140.37	139.42	137.24	136.14	160.62	159.48	115.92	117.19	100.84	112.45	79.13	8.13	8.63	10.55	31.01	37.74	54.48	27.25	37.22	39.22
Aam003655	22.82	17.72	24.13	15.87	23.08	24.6	19.96	24.6	24.62	20.09	19.14	18.73	29.3	26.92	25.47	25.59	20.86	19.62	20.96	19.82	25.13	24.11	26.02	25.57	16.02	23.07	23.3	23.32	16.72	16.72	18.03	17.37	23.04	29.39	32.17	30.77	32.52	35.46	29.43	34.81	30.7	14.96	20.79	26.24
Aam003656	6.24	10.15	6.02	10.49	11.84	8.54	6.98	12.81	7.44	9.53	14.46	18.01	7.38	5.95	6.98	4.05	5.24	3.06	12.34	9.41	6.86	6.64	5.85	7.83	9.95	5.73	7.11	5.74	5.9	6.6	7.84	9.11	6.1	6.84	6.01	5.76	3.71	3.51	2.85	1.64	2.68	3.87	3.28	3.11
Aam003658	27.49	33.25	27.31	17.7	33.47	25.64	36.57	52.55	12.75	15.44	36.26	63.04	46.17	107.73	22.89	21.83	43.23	33.42	37.68	22.44	17.61	47.48	11.22	31.49	7.1	0.36	0.55	5	9.21	7.23	8.99	3.29	0.36	0.15	0	0	0	0	0	0	0	1.35	1.01	0.84
Aam003660	48.45	65.99	58.51	52.2	67.58	62.15	44.96	39.71	50.36	48.51	48.51	72.95	58.64	58.47	62.22	53.24	52.4	56.83	61.79	56.19	50.14	50.99	70.14	51.08	73.56	43.74	42.23	58.6	50.49	64.74	52.7	57.86	33.19	38.79	39.27	24.36	30.05	34.21	47	48.04	52.96	56.93	54.16	53.34
Aam003665	114.57	120.77	173.81	148.72	137.59	130.71	125.34	113.1	165.57	176.81	178.3	86.76	121.67	108.17	118.39	139.89	128.64	126.6	106.13	123.33	144.88	133.21	149.29	145.17	168.01	99.08	90.06	142.07	120.77	143.06	156.31	150.58	28.75	42.4	26.9	12.1	16.37	12.02	12.45	12.64	10.73	8.52	10.86	8.05
Aam003668	12.15	14.45	14.09	9.71	11.46	13.64	11.79	11.73	13.24	11.24	9.01	10.15	13.82	15.21	10.97	10.83	10.29	12.41	14.44	11.87	12.9	12.18	12.66	11.07	7.93	9.46	8.9	11.69	10.3	10.79	12.23	9.6	8.84	10.97	10.93	15.26	17.95	22.52	11.56	13.5	8.96	6.24	8.84	9.72
Aam003670	11.08	8.89	8.8	7.77	9.63	6.48	18.58	12.29	9.81	9.37	11.13	10.51	11.7	12.62	10.99	9.72	7.75	8.84	6.43	10.82	9.38	9.84	12.07	10.29	9.02	13.07	10.22	10.53	11.41	7.4	10.19	8.93	6.6	9.35	4.47	12.8	13.05	9.75	12.51	14.28	11.21	16.52	12.65	13.07
Aam003673	17.29	15.93	19.69	15.06	22.01	16.74	12.36	18.53	15.92	17.59	23.59	16.74	17.79	21.18	16.66	21.78	23.79	21.07	19.79	20.65	19.03	20.56	20.63	18.89	10.68	12.04	9.93	12.68	12.6	13.93	17.65	15.12	7.75	9.08	11.13	13.59	15.83	21.07	10.49	13.32	12.48	9.2	9.69	7.69
Aam003674	264.8	259.06	288.42	125.84	190.89	217.75	126.01	86.75	342.22	282.32	282.36	106.18	143.01	117.45	174.99	311.21	314.02	302.73	318.79	376	382.51	315.39	298.96	356.58	162.02	197.51	204.71	215.9	224.51	198.24	271.54	197.28	60.33	69.69	68.1	52.8	66.05	68.04	60	70.11	83.08	92.88	100.23	109.61
Aam003675	32.47	34.31	26.08	15.11	18.75	24.21	13.15	8.9	22.71	24.37	25.09	27.75	20.96	26.78	33.76	17.19	21.8	24.9	30.39	24	23.86	29.47	26.52	28.05	27.4	34.96	33.24	22.48	29.65	31.92	25.61	35.78	43.5	35.96	37.1	30.33	36.68	38.25	37.15	45.69	35.43	51.17	54.21	44.57
Aam003677	21.86	23.78	31.34	35.8	33.24	28.85	35.34	47.57	25.74	26.74	25.82	29.21	26.56	32.06	26.32	22.12	23.61	20.07	19.04	19.95	21.03	20.31	21.26	20.58	29.67	13.58	17.1	21.24	20.53	24.98	22.75	27.07	9.74	13.9	9.68	7.55	7.85	11.9	6.32	9	7.46	9.61	12.03	8.59
Aam003679	46.64	51.14	67.72	40.83	43.81	47.76	45.7	29.47	66.15	70.45	57.82	35.98	40.65	42.48	48.3	50.57	50.49	52.46	44.5	52.04	64.6	57.29	53.82	60.43	48.11	37.77	38.2	43.77	42.62	51.09	51.71	48.54	13.76	18.71	13.66	9.31	8.13	8.23	7	8.14	7.22	9.71	10.62	10.58
Aam003681	56.7	87.29	58.19	74.06	99.38	89.71	56.8	66.18	57.28	56.56	67.49	86.82	22.14	33.74	29.76	31.45	29.77	34.17	59.79	49.61	40.31	52.73	50.49	35.79	38.01	21.61	22.74	23.54	25.85	29.7	28.65	37.09	13.11	13	11.59	9.71	7.49	8.04	6.7	7.84	6.29	12.54	13.64	11.85
Aam003682	175.79	489.19	157.44	216.76	377.97	261.61	118.91	163.24	132.35	130.57	173.38	447.77	162.34	199.58	209.44	177.19	164.97	218.92	404.71	383.22	225.24	225.47	340.64	202.11	190.03	117.3	135.19	164.95	173.81	170.17	185.18	152.52	158.11	85.23	95.18	42.74	35.56	45.85	93.1	55.08	96.46	66.75	30.42	64.61
Aam003687	8.67	5.49	5.99	2.98	4.44	5.24	3.33	1.49	3.23	2.82	3	6.05	4.03	6.57	6.16	5.75	7.03	6.02	6.91	6.26	6.23	5.92	6.41	3.77	6.64	12.43	8.86	6.51	9.66	6.9	8.39	6.6	10.41	8.76	11.1	9.52	10.77	11.49	13.82	12.64	13.56	10.79	10.51	11.17
Aam003688	8.7	7.1	7.44	10.87	7.33	7.28	7.14	11.35	5.86	8.01	5.55	5.95	5.21	6.24	5.27	4.62	5.61	6.72	9.51	6.29	13.2	8.97	7.48	6.67	12.72	16.9	15.01	9.95	14.43	10.5	14.46	15.57	9.16	6.64	9.42	16.72	13.73	11.75	6.73	5.89	4.93	43.19	46.95	24.08
Aam003691	6.11	10.3	10.41	16.45	22.3	22.64	15.57	18.25	10.73	10.15	8.7	12.14	3.16	3.68	2.38	2.3	2.15	2.68	3.75	3.91	2.46	2.32	5.12	3.14	10.05	3.26	3.07	4.77	3.97	6.04	3.99	6.5	8.5	8.71	6.64	5.82	5.23	3.99	7.52	10.67	8.81	2.28	3.32	2.86
Aam003696	27.45	23.28	20	17.32	31.82	42.49	13.01	9.95	11.86	23.91	13.04	35.11	34.51	58.99	18.49	18.91	13.47	37.8	16.58	19.84	6.37	15.85	9.24	12.22	0.17	0	0.06	0.13	0.05	0.32	0	0.28	0.92	0.26	0.76	0	0.07	0.21	1.93	1.53	1.11	48.19	51	28.1
Aam003698	37.9	48.59	45.78	34.95	41.94	46.76	28.54	18.38	43.76	43.54	38.65	43.32	52.34	37.14	59.39	45.09	51.31	45.38	43.26	45.7	35.96	41.77	46.15	39.29	66.98	50.07	58.09	55.35	61.52	64.02	53.77	67.67	81.85	90.78	97.09	71.61	72.28	71.98	94.45	83.66	99.67	93.52	86.25	99.13
Aam003700	31.65	22.57	32.95	27.01	29.45	27.98	22.35	46.02	23.53	26.42	31.64	21.86	26.54	38.81	30.01	30.26	28.09	27.46	26.67	23.98	31.92	31.22	27.58	27.42	10.93	5.03	10.68	12.23	10.79	14.81	12.34	16.53	5.02	7.94	2.96	5.37	5.71	4.36	6.21	4.92	5.63	7.43	10.85	9.06
Aam003701	3.96	7.65	3.37	5.03	6.7	4.67	3.11	2.87	3.29	5.67	2.52	4.46	4.02	4.47	1.61	2.34	2.69	0.93	3.52	3.6	2.35	1.76	3.51	1.1	4.14	2.92	3.91	4.15	3.32	4.71	3.87	3.47	5.7	8.03	6.95	13.39	12.91	11.35	10.73	11.86	8.9	9.33	12.63	13.95
Aam003702	15.92	13.61	11.8	9.75	9.59	13.68	6.68	5.92	12.67	10.35	7.45	11.73	10.66	10.24	17.33	11.37	13.25	14.67	14.38	16.24	13.72	17.07	15.58	11.53	8.86	19.19	15.69	13.53	12.43	12.43	11.65	8.11	17.02	17.41	19.2	13.82	19.8	15.03	16.57	17.15	13.97	18.69	13.4	18.06
Aam003703	0.38	0.63	0.77	1.23	0.56	0.76	0.39	0.52	1.52	1.73	0.88	1.61	1.68	1.27	1.25	1.52	1.33	0.76	0.78	1.33	0.58	0.64	0.63	1.07	15.24	14.41	17.44	12.25	13.38	13.07	12.8	14.82	22.06	26.73	29.57	11.63	18.45	15.41	33.97	15.53	30.4	50.91	52.94	69.43
Aam003704	9.89	6.13	4.23	9.76	8.24	8.42	18.01	16.77	6.65	10.01	16.11	13.07	9.81	14.48	3.27	10.01	6.14	6.3	7.4	6.85	4.95	10.15	9.34	7.71	11.46	5.73	8.59	5.8	4.2	6.62	12.21	9.26	2.53	3.99	5.46	6.72	4.62	2.33	2.77	3.68	5.44	4.8	6.1	2.16
Aam003705	0.42	0.85	0.23	0.19	0.26	0.67	0.58	0	1.26	0.56	0.17	0	1.03	0.65	1.08	2.83	1.21	1.21	1.6	1.22	0.73	0.26	0.78	1.37	0.54	6.72	6.68	6.26	5.34	3.49	3.03	1.12	7.19	6.25	10.64	8.3	13.56	10.79	6.41	10.84	10.29	4.16	4.49	5
Aam003706	221.39	150.95	222.38	232.77	198.59	253.24	220.14	162.14	182.54	99.21	122.52	90.52	399.5	415.85	418.02	581.54	593.44	749.98	404.28	383.61	450.94	230.64	306.67	261.71	44.56	55.08	59.11	123.45	143.87	151	140.91	36.5	43.15	40.5	38.45	16.56	9.69	9.56	10.97	9.95	12.98	63.17	74.18	54.41
Aam003707	22.26	22.72	16.03	15.29	22.28	23.19	12.17	11.41	15.1	13.54	13.66	30.13	29	32.2	32.52	19.68	20.9	17.06	30.83	29.84	13.44	21.88	21.37	15.32	27.68	28.51	28.92	20.31	26.64	21.48	19.71	23.14	37.22	38.15	38.41	129.8	36.03	38.85	52.13	27.53	26.9	59.93	29.57	35.65
Aam003708	8.42	11.19	0	2.84	7.74	4.19	2.53	0	4.54	7.53	8.09	8.38	6.24	3.09	5.09	6.77	6.55	8.57	9.08	2.9	5.55	6.85	8.17	6.86	7.45	6.14	5.2	8.75	10.07	8.77	6.35	5.18	10.51	13.64	15.16	9.31	9.43	7.93	4.51	6.39	7.21	10.36	8.94	1.74
Aam003709	5.17	4.85	12.77	10.62	7.14	9.55	13.31	12.11	13.58	15.42	16.39	9.58	7.62	6.98	6.54	4.17	5.42	3.4	4.02	1.79	3.22	8.37	10.48	7.77	14.67	3.85	7.77	3.35	4.45	9.74	7.67	16.3	9.63	6.94	5.63	14.91	12.36	10.37	7.42	5.97	4.48	4.67	5.03	3.12
Aam003710	68.2	81.24	80.15	84.62	81.53	89.42	60.5	72.4	62.81	79.59	71.67	113.9	83.46	100.22	76	83.26	83.97	84.07	85.01	74.57	81.34	77.98	77.16	85.05	85.93	74.2	74.91	84.92	85.51	91.71	72.5	98.05	109.37	93.69	88.71	138.67	103.58	136	131.93	113.73	101.47	131.44	127.81	117.09
Aam003712	5.54	4.22	6.75	3.01	7.21	6.33	3.09	2.56	1.93	2.44	1.95	3.03	10.18	10.53	6.88	11.38	11.06	11.73	7.89	9.16	7.14	3.58	8.96	10.81	274.13	753.85	792.34	597.09	610.91	331.72	448.93	241.59	349.74	328.55	182.62	6.04	5.6	7.17	175.8	80.65	184.94	1.73	0.56	5.43
Aam003715	2.76	8.65	5.63	6.42	5.33	2.61	9.19	13.26	9.55	16.23	9.23	10.45	11.13	8.24	9.84	10.2	7.79	6.68	2.97	1.97	3.75	5.98	6.08	4.39	1.67	0.81	2.23	2.02	0.95	1.24	1.37	0.36	0.94	0.6	0.98	2.08	1.07	0.7	0.94	0.85	0	3.07	0.76	2.27
Aam003717	8.83	10.88	10.11	8.33	8.66	9.47	9.28	6.48	10.06	9.98	8.01	6.81	14.32	10.84	16.35	12.54	13.87	13.77	8.17	9.88	8.22	8.25	9.97	9.81	12.49	8.68	10.29	12.32	12.08	14.8	13.33	12.6	4.23	4.53	3.95	1.47	2.43	2.52	1.88	2.23	2.43	2.54	2.58	2.72
Aam003718	15.63	24.11	18.05	12.62	20.88	18.34	12.51	10.72	16.99	14.51	19.15	14.59	22.55	18.52	23.29	20.76	21.35	25.63	24.05	22.99	20.62	17.39	23.19	16.96	17.85	17.67	16.95	27.3	19.93	22.22	18.71	16.6	23.38	23.21	25.36	20.48	20.41	24.21	23.03	19.38	21.62	25.69	25.3	26.67
Aam003720	24.75	21.51	21.33	17.7	19.13	25.4	12.64	13.88	17.75	18.08	20.76	18.44	13.56	15.56	24.2	15.34	25.01	25.69	24.22	27.12	25.46	24.65	21.91	23.57	19.17	23.21	23.53	16.49	19.72	17.08	18.42	19.72	20.23	19.59	22.84	28.93	27.9	35.51	24.76	22.13	19.3	22.03	25.13	23.78
Aam003721	91.5	71.58	67.85	98.64	69.38	75.39	103.86	96.23	66.75	71.99	67.25	62.01	79.82	90.75	64.58	71.14	79.13	61.3	74.86	74.71	74.3	81.75	75.42	65.73	46.95	42.97	53.83	47.34	50.64	46.41	70.51	58.53	62.68	49.24	38.6	70.4	74.88	52.65	80.39	80.33	61.31	46.39	48.3	48.98
Aam003722	135.8	138.57	185.25	151.9	144.57	148.82	174.15	148.5	166.93	166.39	148.24	85.65	185.53	142.43	176.74	174.12	167.7	162.45	110.79	135.15	168.28	158.13	167.63	161.68	148.59	113.51	119.16	149.62	135.27	140.63	140.8	163.26	48.23	61.29	50.72	27.23	30.76	32.77	23.57	22.01	22.02	19.43	18.72	21.07
Aam003724	52.37	81.05	45.93	61.88	77.86	73.11	52.89	52.81	64.29	70.81	79.09	150.79	99.18	88.8	93.36	54.81	53.09	63.29	72.46	47.8	38.88	46.03	44.12	48.15	116.8	90.28	91.61	83.4	98.72	97.56	83.93	108.99	189.09	157.43	152.57	115.96	100.61	112.93	211.55	109.71	199.42	575.46	529.28	747.51
Aam003729	1.56	0.28	0.98	0.75	0.81	1.37	0.74	6.78	0	0.22	0	3.38	3.41	0.42	1.16	1.11	0.15	0.63	0	1.93	0.35	0	0.19	0.16	4.2	0	0.56	1.74	0.52	1.62	0.63	0.44	25.61	42.51	34.34	80.88	4.4	5.81	74.94	5.93	6.18	59.98	8.65	13.95
Aam003732	47.52	12.08	15.51	19.7	14.61	11.82	18.35	17.74	20.34	30.47	27.89	34.5	55.8	51.29	44.93	30.82	29.71	33.92	30.23	38.14	50.66	21.97	17.3	21.23	79.67	35.15	37.9	66.82	66.31	88.78	42.57	84.15	30.78	28.88	22.63	6.15	5.78	4.37	12.13	3.23	5.26	1.61	3.35	2.46
Aam003733	7.68	9.08	7.72	13.69	10.51	7.49	10.03	8.07	8.78	7.92	9.06	10.67	9.7	9.79	6.85	9.35	9.08	7.07	8.23	9.65	7.18	7.17	9.96	7.23	11.68	7.49	7.54	10.41	7.33	10.42	8.2	6.57	12.49	13.42	13.32	12.96	12.86	13.67	16.45	17.96	11.66	13.13	11.6	10.39
Aam003736	27.08	29.06	39.32	41.94	35.79	30.09	40.16	41.04	33.39	35.6	35.96	21.3	32.33	35.14	35.85	33.5	39.75	34.72	29.62	34.35	38.38	35.31	38.81	34.42	47	27.63	32.61	41.94	42.22	43.04	40.81	40.06	16.38	21.5	15.31	4.78	6.49	4.45	4.58	6.08	4.77	7.39	4.42	5.65
Aam003738	46.02	54.12	47.09	31.21	60.46	65.6	35.62	26.86	55.46	20.73	28.58	28.09	29.13	25.93	28.9	42.08	39.5	35.93	37.83	48.24	24.02	30.3	30.54	44.32	12.14	17.34	14.88	26.58	26.47	18.34	23.5	18.13	19.6	14.47	12.8	23.55	20.29	18.75	12.7	10.58	11.76	30.91	25.53	29.8
Aam003739	29.85	30.74	29.29	17.94	22.35	22.74	16.58	14.54	19.75	24.22	20.86	21.97	26.58	23.34	25.94	27.78	29.77	26.84	32.12	32.14	30.83	30.4	28.76	28.59	16.49	13.62	16.5	19.1	20.75	19.73	19.72	12.53	9.04	8.94	8.73	7.65	8.1	8.68	12.05	12.1	13.83	19.4	22.18	19.18
Aam003740	131.63	113.24	130.62	79.16	108.27	152.58	58.03	52.08	129.64	115.15	116.14	54.96	34.88	35.72	36.86	48.73	51.29	47.93	69.79	91.71	69.02	97.09	73.61	76.37	37.92	23.92	23.59	22.15	16.74	23.31	24.89	55.29	13.02	12.43	12.61	14.58	32.93	53.15	14.74	23.23	10.32	5.96	6.05	7.38
Aam003743	81.03	59.14	29.9	37.16	62.32	30.25	30.92	42.51	28.72	42.64	63.48	46.84	22.54	19.26	18.85	60.71	58.02	45.92	94.31	80.99	77.16	55	51.94	55.15	38.14	40.71	35.87	66.57	62.72	51.07	57.39	38.2	30.87	36.63	39.35	52.97	42.77	49.17	34.39	24.73	37.88	20.06	17.07	28.1
Aam003744	16.7	14.99	14.36	20.98	15.59	16.88	12.75	14.91	16.56	15.32	16.46	18.18	18.25	15.65	12.07	19.09	13.63	13.73	16.98	13.31	12.09	12.89	13.43	12.61	17.33	11.54	11.33	12.99	12.72	12.86	13.39	16.86	13.71	14.88	12.42	7.28	8.86	10.39	9.93	7.88	13.42	17.28	14.22	20.33
Aam003745	30.45	33.18	37.05	23.37	37.24	31.08	22.78	18.77	32.78	32.22	29.32	29.11	35.38	32.53	35.13	36.38	32.21	36.07	33.04	34.85	34.84	37.9	40.98	35.11	43.03	47.15	45.79	40.36	40.21	40.24	39.7	40.72	47.84	51.57	49.38	39.95	53.59	46.53	56.74	59.42	58.07	49.8	42.39	44.77
Aam003746	9.15	11.17	11.17	10.5	11.08	12.71	6.75	7.72	10.84	14	14.48	16.74	11.41	13.83	10.72	9.49	12.61	16.9	10.65	9.01	9.95	10.32	12.34	11.3	22.51	20.83	13.08	16.69	14.44	19.2	9.51	15.53	18.7	24.98	31.53	16.27	13.08	17.29	9.35	8.08	9.01	21.59	22.51	14.41
Aam003747	14.13	17.28	11.22	9.55	9.01	8.22	4.1	4.33	9.5	11.29	10.91	9.09	11.56	11.16	11.7	6.76	8.84	10.53	14.65	13.7	9.84	11.85	13.72	8.89	18.65	15.41	16.38	17.27	16.97	18.32	14.69	17.66	14.56	17.67	20.77	12.74	13.45	23.74	21.85	30.48	22.99	24.65	23.43	25.27
Aam003756	48.81	47.75	46.5	35.85	36.58	47.35	39.97	25.06	46.3	47.04	41.07	34.57	33.52	26.28	42.99	33.51	35.12	42.05	42.86	45.51	45.97	47.32	53.73	46.95	34.98	36.08	33.43	27.94	31.53	36.03	39.66	42.45	24.76	23.29	27.58	22.36	24.37	23.82	21.57	20.86	17.59	19.51	18.26	19.48
Aam003759	59.5	14.07	17.56	12.06	12.44	17.02	15.25	19.16	12.97	18.93	16.38	11.97	13.07	13.02	15.28	12.66	12.22	7.97	15.73	22.91	12.81	13.41	10.52	10.96	10.27	12.27	13.5	8.83	14.69	10.1	7.43	8.84	24.11	16.59	13.09	35.68	18.17	23.45	32.84	28.82	25.24	12.73	13.67	10.43
Aam003761	1.05	0.28	0.4	1.28	0.52	1.21	2.05	1.34	1.02	1.03	0.64	2.12	0.73	0.95	0.85	0.69	0.9	0.19	0.31	0.35	0.32	0.32	0.18	0.35	5.74	6.78	8.85	3.88	5.34	5.49	3.38	4.82	29.16	25.89	25.63	141.02	93.67	88.13	11.19	8.33	7.04	4.47	3.89	4.47
Aam003762	16.79	27.37	19.23	22.95	29.21	21.98	8.4	13.34	22.2	18.54	21.75	31.44	27.63	20.71	21.22	27.69	19.43	19.19	24.1	18.16	23.63	23.49	28.7	21	27.59	29.52	34.98	37.07	40.17	30.2	34.27	37.05	42.42	57.95	47.32	41.27	52.99	62.56	50.51	48.56	53.26	35.25	54.46	62.38
Aam003765	6.71	7.25	9.31	6.08	9.36	9.14	4.79	5.37	10.24	7.48	3.33	7.89	2.79	5.54	4.23	4.96	13.73	16.53	6.12	12.1	8.97	5.51	10.1	10.33	23.3	25.76	26.44	18.21	22.42	20.07	20.39	26	6.49	4.03	2.15	12.52	15.09	16.06	14.78	13.93	16.39	5.97	3.11	6.78
Aam003766	22.08	23	30.92	26.22	23.01	24.32	23.79	19.17	25.45	31.31	26.35	19.88	24.07	18.37	22.02	22.24	21.54	23.02	24.33	29.61	29.38	24.16	25.73	27.02	25.39	29.7	25.11	25.82	26.71	28.93	25.91	24.87	14.48	18.45	18.31	14.91	19.85	21.8	16.59	14.74	14.71	16.75	16.52	18.92
Aam003769	25.69	23.71	21.33	21.01	25.97	22.25	23.23	25.1	17.31	17.74	19.51	26.73	21.18	31.18	23.23	15.08	19.13	21.58	23.5	22.07	20.45	21	22.21	17.98	24.35	23.95	26.76	19.87	24.33	26.27	23.19	25.13	31.19	25.02	23.08	21.72	27.32	24.95	28.45	24.82	28.02	26.6	29.85	30.36
Aam003771	14.12	7.72	7.8	13.87	15.82	14.26	11.86	6.66	9.5	7.72	7.65	9.56	11.82	11.72	12.67	9.04	13.48	15.43	10.62	9.81	9.4	6.47	10.31	8.46	7.86	12.47	8.22	9.58	11.11	8.62	6.4	4.5	6.1	1.32	6.32	13.91	7.16	4.23	1.2	2.34	1.3	7.97	2.89	7.19
Aam003772	24.65	29.78	29.74	11.89	24.57	19.87	15.81	9.74	16.85	17.88	10.54	18.9	14.84	19.08	21.09	23.33	25.16	24.35	30.96	37.47	28.95	30.74	29.48	28.56	36.4	47.53	51.77	47.88	40.73	47.42	40.97	37.34	30.76	30.88	28.67	15.05	20.3	12.89	11.35	11.89	9.9	12.75	17.73	12.68
Aam003773	2.04	0.57	2.4	4.37	5.53	3.19	1.83	3.28	2.77	2.1	2.27	5.97	0.77	4.59	0.73	2.65	0.31	1.79	1.67	2.79	0.72	2.8	1.59	2.71	6.04	0.97	2.08	3.69	2.82	4.23	2.69	2.09	9.32	8.54	7.27	19.98	16.97	18.71	14.45	15.09	15.12	28.02	17.32	23.1
Aam003774	14.95	71.09	30.34	78.27	82.07	87.11	73.9	38.81	57.14	80.04	33.17	65.91	71.27	35.12	119.92	58.58	72.14	35.22	61.26	58.87	28.94	35.12	61.55	46.03	112.79	237.65	248.71	339.89	255.21	149.78	107.44	150.16	424.13	283.49	289.53	47.94	84.7	145.05	346.76	176.44	350.98	141.38	110.49	219.47
Aam003776	24.41	18.47	9.59	12.1	13.97	14.57	9.93	9.33	9.72	10.1	12.25	23.6	18.6	20.59	21.28	9.67	14.61	10.38	21.13	13.15	9.57	16.55	9.79	12.02	21.72	19.24	15.05	9.24	13.88	15.7	11.27	18.26	26.91	21.03	19.04	20.8	18.23	19.95	21.4	21.89	20.78	30.14	33.41	36.35
Aam003778	9.47	9.95	10.79	13.43	12.47	10.75	15.21	10.9	9.96	9.58	15.2	14.11	11.08	8.1	8.03	6.53	8.28	9.37	7.47	9.56	9.86	8.99	10.74	9.69	5.99	4.39	6.93	7	7.69	9.31	5.75	8.33	11.18	11	11.53	11.21	13.74	13.79	9.08	7.17	5.44	7.46	9.07	6.11
Aam003781	1.86	99.13	1.48	15.98	18.89	4.83	7.7	8.87	15.47	9.63	4.67	21.3	17.5	2.33	13.36	12.88	7.16	1.84	34.89	15.49	2.76	3.29	40.1	14.86	21.25	8.6	6.87	51.78	24.94	19.89	14.61	10.99	24.06	40.01	53.9	13.3	9.83	15.97	15.59	9	14.81	42.97	35.95	42.17
Aam003783	3.05	0	2.7	4.49	0	0	0	7.07	0	0	0	0	15.56	14.4	14.04	15.18	11.71	7.54	4.11	6.68	6.65	0	0	2.45	0.77	10.29	9.36	25.26	20.96	13.64	11.93	6.56	21.58	16.93	21.25	32.35	30.43	28.33	37.59	32.6	19.23	18.75	11.49	10.5
Aam003785	0.29	0.59	2.04	1.27	1.04	2.08	3.32	0.61	2.99	1.26	3.21	1.57	0	0.54	2.61	0.59	0.62	0.59	2.44	1.41	1.89	1.73	0.89	1.11	4.63	3.57	7.54	5.39	4.25	3.46	4.4	4.9	4.55	6.05	7.24	6.38	7.88	7.77	3.85	5.9	6.28	6.09	5.3	6.59
Aam003790	35.28	34.93	40.74	22.06	28.32	38.07	26.01	21.72	32.14	34.14	35.13	30.54	23.53	27.05	26.42	33.5	30.86	35.58	35.28	34.55	35.95	40.1	37.42	33.51	18.48	10.75	16.83	18.31	18.97	22.72	22.88	19.83	16.87	15.81	8.68	8.37	7.53	5.48	7.35	6.65	9.6	7.98	8.41	7.28
Aam003791	5.64	5.53	3.94	6.7	4.14	4.59	3.5	6.12	3.84	6.42	2.95	4.96	6.88	7.19	5.54	5.24	5.47	4.97	7.08	6.5	4.1	4.33	4.53	5	6.22	3.01	1.89	5.19	4.88	6	3.57	3.41	6.23	7.2	7.76	7.85	5.78	9.03	6.08	7.07	7.76	3.99	7.59	6.86
Aam003792	14.08	13.63	7.54	8.65	11.87	7.79	6.48	8.02	6.72	5.89	11.97	11.16	14.41	11.67	5.48	9.61	10.18	7.14	9.14	13.7	10.73	12.88	12.5	7.24	1.85	10.87	7.34	1.17	9.79	2.54	6.78	5.44	5.43	12.47	9.98	12.32	2.88	9.05	10.26	8.86	9.75	11.22	12.9	10.93
Aam003795	13.4	7.19	7.78	4.44	7.62	6.56	4.24	2.83	8.36	6.79	8.13	7.32	7.77	8.22	4.56	6.4	10.87	10.05	10.06	9.5	9.88	10.02	9.77	11.04	15.05	13.38	15.67	11.67	14.13	14.73	10.95	18.39	9.03	9.66	5.68	4.76	6.29	7.27	11.38	12.17	13.81	22.2	23.89	17.37
Aam003796	9.92	6.68	10.6	9.86	7.22	10.47	7.57	13.04	10.86	8.83	9.35	4.92	12.13	9.08	6.36	10.64	16.51	16.01	13.53	8.83	15.9	11.38	10.38	9.44	4.83	10.41	12.44	7.36	7.99	7.51	12.63	5.56	4.84	5.59	5.41	11.74	9.34	10.26	6.65	7.03	6.55	7.18	4.72	8.79
Aam003797	1.78	6.45	1.78	4.23	4.98	4.19	3.37	4.56	4.51	4.52	4.44	30.37	7.47	6.34	12.32	1.79	0.96	1.08	1.45	1.13	0.59	1.06	1.37	1.29	164.21	183.68	185.39	169.19	136.91	132.58	85.4	200.97	405.65	228.15	248.64	30.25	82.92	81.59	266.01	213.25	339.22	98.78	64.66	116.01
Aam003798	6.25	7.92	4.23	4.64	7.55	3.88	3	7.33	4.09	2.96	2.52	14.32	8.17	9.04	7.34	7.32	4.23	4.49	6.73	9.94	6.24	3.46	5.6	4.31	6.71	9.86	4.92	5.38	5.85	6.26	4.73	3.29	13.66	13.02	9.57	13.37	10.71	11.9	10.08	13.56	21.97	13.1	12.99	18.22
Aam003799	40.79	37.68	34.53	37.87	38.68	36.59	50.53	62.9	28.55	29.47	35.71	58.13	46.96	50.96	34.81	38.25	33.66	37.38	36.88	30.67	36.1	34.41	31.36	29.13	32.81	35.8	28.38	28.75	31.53	33.81	20.33	33.55	38.04	30.23	25.17	28.13	37.36	37.11	66.95	65.43	61.32	75.47	84.97	62.51
Aam003800	18.44	12.05	7.87	8.2	8.73	9.72	7.43	8.25	10.94	18.2	13.99	8.7	5.39	3.28	4.57	2.18	3.66	3.03	6.49	6.1	4.4	7.4	4.66	8.58	7.54	1.57	5	4.34	7.18	7.57	3.67	8.02	2.5	4.36	3.45	3.38	7.21	4.33	6.43	6.78	5.83	4.64	7.09	4.83
Aam003801	9.87	5.09	9.64	1.89	5.58	5.15	4.93	2.5	9.35	9.95	9.37	3.87	3.65	4.25	3.46	4.34	5.38	7.56	4.98	9.84	8.84	4.31	5.91	8.57	12.78	12.5	14.65	12.88	8.31	8.15	11.4	11.94	6.03	13.02	12.42	10.18	13.63	11.17	5.18	13.09	10.68	10.44	12.27	11.92
Aam003802	76.11	53.66	85.38	140.9	83.96	88.47	263.21	237.94	68.38	64.89	75.38	110.71	69.1	77.89	44.35	49.45	46.91	57.11	55.9	61.49	58.6	63.05	59.87	58.53	58.55	39.12	40.16	47.64	41.67	46.76	48.72	51.7	29.84	36.15	27.82	19.39	20.45	18.81	22.6	23.33	24.97	37.75	33.34	31.06
Aam003803	27.14	46.23	34.92	18.08	36.65	34.66	20.08	13.32	38.85	33.45	31.75	31.95	29.87	25.19	35.02	32.33	30	33.26	41.16	41.26	30.17	30.97	43.72	30.16	30.3	27.42	26.21	29.52	30.96	33.07	32.9	30.66	22.62	31.49	23.64	24.73	29.75	26.49	21.62	24.71	22.37	26.83	28.29	29.49
Aam003804	17.88	33.52	22.76	16.97	29.48	24.8	18.93	11.47	25.24	25.58	24.45	30.74	26.61	22.08	30.33	18.92	20.64	17.84	28.56	25.45	19.18	19.7	31.7	22.01	39.46	26.56	25.92	30.51	28.6	32.81	27.01	29.36	35.28	40.29	48.85	23.36	35.88	32.97	27.78	32.74	36.97	38.33	39.31	42.36
Aam003807	17.26	18.54	9.51	10.06	10.4	11.78	7.94	13.1	5.05	8.19	10.87	22.1	9.35	12.17	9.16	9.43	11.76	8.48	16.47	19.94	6.18	8.78	10.92	10.89	2.96	2.99	1.73	2.9	4.27	2.21	2.94	2.02	1.03	0.79	0.54	0.14	0	0	8.76	1.73	0.78	37.16	9.6	6.19
Aam003808	7.54	3.57	5.21	2.84	3.21	5.31	0.31	2.7	1.76	3.96	1.36	1.7	4.72	2.54	3.93	4.5	6.84	5.52	7.46	8.32	6.28	5.77	4.67	4.62	7.18	13.6	13.32	8.84	11.46	9.38	11.2	7.05	10.24	12.56	17.17	10.01	7.66	7.99	8.16	8.97	10.94	5.45	7.57	5.97
Aam003809	0.18	0	0	0	0.16	0.36	0	0	0	0	0.18	0	0	0	0.18	0	0	0.18	0.19	0.34	0.16	0	0	0	0.31	1.3	0.33	0.61	0.52	0.52	0	0	50.23	72.33	90.77	24.25	22.58	14.37	9.2	2.94	9.28	14.07	6.24	16.25
Aam003811	35.76	44.77	40.62	27.93	40.96	40.92	27.38	21.27	34.43	37.51	33.58	35.71	52.57	50.94	51.81	43.17	51.5	48.08	40.98	40.53	40.96	35.55	40.39	37.43	27.87	32.03	31.48	33.88	35.16	29.2	31.83	27.4	50.97	57.68	55.57	69.94	85.01	75.18	55.82	62.56	56.4	65.66	67.05	62.18
Aam003815	486.48	600.19	472.92	935.2	818.08	658.42	475.12	480.66	584.86	408.47	384.19	578.56	1649.55	2036.44	1834.89	1460.85	1247.96	1264.3	718.39	751.29	792.93	484.98	686.7	619.18	828.77	856.8	759.6	1344.56	1415.23	1144.14	1284.38	810.33	514.65	506.48	274.63	0.46	1.13	0.56	0	0	0	0.26	0	0
Aam003816	12.1	6.18	8.66	13.1	7.95	8.71	9.22	12.11	7.96	9.89	8.95	10.63	7.34	11.43	7.82	6.4	6.87	5.16	5.92	9.56	5.06	8.02	4.42	6.58	12.26	7.14	8	7.39	9.09	8.97	6.81	9.21	9.99	9.27	8.74	10.97	6.83	7.85	14.01	8.57	6.62	15.26	9.64	10.48
Aam003822	7.79	1.78	8.02	0	2.3	2.73	2.48	2.36	4.14	9.26	5.38	0.57	0.62	2.02	0.64	1.93	4	1.87	3.67	4.08	1.06	2.72	4.09	4.77	9.76	5.74	3.48	6.59	3.58	2.07	3.64	9.15	2.95	5.35	1.14	18.6	4.21	1.94	12.25	4.74	5.19	2.99	2.19	2.89
Aam003826	26.15	27.16	28.73	19.52	21.52	24.9	17.31	12.11	23.2	29.12	24.74	23.17	25.31	24.99	25.93	25	30.69	29.02	21.19	23.47	28.59	36.28	32.86	29.84	39.46	58.65	60.5	40.85	36.11	33	39.76	46.93	51.86	53.7	56.98	72.71	87.21	89.29	92.12	105	75.26	55.22	58.18	47.41
Aam003827	7.59	3.87	10.12	4.62	2.04	2.91	2.18	3.64	3.88	3.92	7.26	1.62	2.37	1.73	1.47	7.85	6.35	11.75	4.59	6.38	13.11	8.41	4.83	9.56	0.79	0.51	0.58	0.32	0.32	0.85	0	0.19	2.5	3.78	3.94	11.1	15.8	17.92	4.62	6.45	6.8	7.93	6.75	6.65
Aam003828	13.24	12.65	13.18	12.7	12.86	14.39	10.12	9.58	15.6	18.05	15.1	16.37	18.64	25.26	14.71	12.49	12.9	16.49	10.31	8.74	10.98	15.75	12.88	12.91	35.02	31.14	39.64	30.62	27.36	33.75	24.85	36.97	55.79	52.78	64.41	83.26	98.89	97.73	76.21	81.99	63.2	37.22	35.36	28.15
Aam003830	16.39	16.76	17.07	14.52	11.26	11.26	9.09	3.74	13.04	14.08	11.07	18.15	12.07	16.16	15.53	15.5	12.74	11.83	19.33	16.91	17.71	15.96	10.53	18.51	47.04	44.6	35.1	28.93	29.56	31.75	35.43	38.21	51.85	43.48	41	43.23	73.19	55.89	47.79	58.27	35.65	47.14	42.77	41.14
Aam003831	5.22	19.97	5.24	7.86	5.66	7.21	3.24	7	4.78	5.28	2.95	9.53	1.2	3.32	6.28	3.84	2.44	4.33	22.8	7.59	5.25	9.02	8.1	5.17	12.5	13.55	12.8	10.16	7.95	7.74	5.02	12.23	13.11	13.61	15.68	24.86	14.21	11.43	9.23	7.58	6.4	14.45	12.52	11.85
Aam003832	54.23	35.9	29.22	48.12	31.21	25.61	31.41	36.57	30.77	45.06	39.05	39.47	47.51	36.92	32.38	33.36	33.97	34.98	40.38	31.11	32.75	37.63	31.2	27.16	32.63	26.79	22.08	29.46	23.34	17.75	26.73	23.78	33.16	25.74	24.46	42.1	47.32	34.68	39.82	27.82	35.21	38.43	33.72	30.34
Aam003833	24.46	28.2	18.63	16.47	28.98	21.75	15.22	13.31	13.58	14.66	13.14	36.21	23.68	24.31	26.03	11.36	14.05	16.03	23.66	17.93	15.09	21.42	22.26	15.49	15.93	19.25	16.93	14.48	16.29	18.28	13.48	14.85	22.59	20.17	18.36	25.81	23.21	23.71	35.81	36.49	40.51	39.03	38.26	47.11
Aam003834	28.71	20.84	22.33	23.31	16.35	25.65	15.38	12.08	18.28	20.09	20.55	19.56	14.86	14.77	14.32	14.44	19.33	21.45	22.7	17.86	21.62	21.6	16.96	18.38	18.42	18.73	21.63	14.47	15.34	15.1	18.63	20.11	19.43	14.35	18.46	16.75	24.23	21	16.11	22.37	17.2	24.95	28.7	21.6
Aam003835	3.03	7.6	5.98	3.42	4.67	3.44	2	0.61	6.92	2.5	6.45	0.69	1.7	2.44	2.93	5.02	3.53	5.22	3.78	9.86	6.79	4.95	6.32	2.74	6.85	3.97	6.65	4.75	5.7	4.08	4.09	3.16	3.45	3.02	4.84	0	6.64	5.65	7.1	6.86	5.01	9.75	11.53	12.24
Aam003839	3.04	2.91	3.56	4.29	3.7	4.93	5.06	2.99	6.36	7.44	7.21	4	8.06	4.82	5.25	4.92	6.08	3.82	4.8	3.69	2.35	4.2	5.18	4.14	9.66	4.65	5.01	5.7	6.64	7.55	4.57	7.46	5.21	6.21	6.66	2.33	3.49	3.58	2.87	2.8	3.41	3.96	2.53	2.82
Aam003841	14.92	10.98	14.78	5.87	6.45	11.06	12.73	15.74	16.9	9.85	7.5	3.91	14.92	15.24	13.44	21.18	22.2	24.2	20.89	28.68	24.3	30.84	17.42	36.82	26.42	101.84	102.79	73.17	62.94	40.86	80.28	31.05	53.49	67.7	71.15	52.55	63.3	80.29	54.92	79.06	59.55	53.57	68.53	45.35
Aam003845	16.2	16.24	12.11	3.89	15.46	14.1	7.86	5.14	16.24	5.41	8.49	7.67	12.44	11.1	7.11	17.21	11.82	15.34	14.44	10.32	12.78	13.23	11.75	12.29	6.7	14.22	13.59	4.89	9.74	7.81	3.74	9.07	12.85	8.79	5.32	12.6	11.05	10.89	21.88	23.8	34.32	14.44	10.63	12.11
Aam003846	2.42	3.03	1.05	0.98	0.53	1.53	0.31	0.31	0.56	0.78	0.3	1.93	0.62	0.28	0	0.3	0	0	1.88	2.89	0.55	1.78	0.91	1.42	2.12	0.73	3.04	2.05	2.18	1.52	0.5	1.32	16.9	9.33	10.12	34.41	29.03	19.95	29.95	19.84	31.04	29.72	31.29	34.56
Aam003848	85.56	131.79	79.68	59.67	85.64	64.82	48.17	21.08	79.15	79.47	61.54	77.19	177.02	138.5	199.6	56.97	95.69	56.54	159.42	78.31	46.58	72.38	96.85	67.11	64.72	77.94	69.61	85.59	95.32	72.06	88.26	45.98	103.83	111.21	120.4	80.72	88.95	76.19	63.12	50.54	58.17	124.11	77.35	101.1
Aam003849	0.67	2.34	0	2.11	0.88	1.01	0.68	1.73	0.31	1.72	1.32	3.19	0	0	0	0.34	2.1	0	1.03	1.27	0.31	0.56	0	0.94	2.33	3.24	4.88	2.23	2.1	1.49	1.66	0.88	18.54	17.63	19.69	16.18	16.91	16.46	10.55	14.78	11.99	12.96	14.6	14.02
Aam003851	21.84	15.89	12.73	18.5	14.77	19.99	19.07	16.19	10.69	11.72	13.25	12.14	20.75	17.77	15.51	20.66	16.23	21.79	21.15	16.58	18.48	21.31	15.04	12.9	16.28	15.13	15.57	13.51	14.27	13.57	13.81	12.88	21.71	21.38	16.32	13.29	10.86	10.16	11.62	15.25	10.79	18.49	14.04	16.23
[truncated: 46,107 more rows]
